# Supplementary material for: rac-(2aS,2a1 R,3aR,3a1 S,5aS,6aR)-2a-Allyl-2,4-di­chloro-2a,2a1,3a1,5a,6,6a-hexa­hydro-3aH-3-oxadi­cyclo­penta­[cd,gh]penta­len-3a-ol
Source: IUCrdata. 2021 Dec 16;6(Pt 12):x211260. doi: 10.1107/S2414314621012608 (PMC9462309; doi:10.1107/S2414314621012608)
Supplement: Supplementary file 1 [file x-06-x211260-sup1.cif]

##############################################################################
#                                                                            #
# This CIF contains the data for a data article accepted for                 #
# publication in IUCrData. It conforms to the requirements of                #
# Notes for Authors for IUCrData, and has been                               #
# peer reviewed under the auspices of IUCrData.                              #
#                                                                            #
# Full details of the Crystallographic Information File format               #
# are given in the paper "The Crystallographic Information File (CIF):       #
# a New Standard Archive File for Crystallography" by S. R. Hall, F. H.      #
# Allen and I. D. Brown [Acta Cryst. (1991), A47, 655-685].                  #
#                                                                            #
# The current version of the core CIF dictionary is obtainable from          #
# ftp://ftp.iucr.org/pub/cif_core.dic.                                       #
#                                                                            #
# Software is freely available for graphical display of the structure(s)     #
# in this CIF. For information consult the CIF software page                 #
# http://www.iucr.org/resources/cif/software.                                #
#                                                                            #
# This file may be used for bona fide research purposes within the           #
# scientific community so long as proper attribution is given to the data    # 
# article from which it was obtained.                                        #
#                                                                            #
##############################################################################
data_I
_audit_creation_method
;
Olex2 1.3-ac4
(compiled 2019.04.23 svn.r3594 for Rigaku Oxford Diffraction, GUI svn.r5739)
;
_journal_date_recd_electronic     2021-10-08
_journal_date_accepted     2021-11-26
_journal_name_full     'IUCrData'
_journal_year     2021
_journal_volume     6
_journal_issue     12
_journal_page_first     0
_journal_page_last     0
_journal_paper_category     HO
_journal_paper_doi     10.1107/S2414314621012608
_journal_coeditor_code     HB4394
_publ_contact_author_name     'Sambasivarao Kotha'
_publ_contact_author_address
;
Department of Chemistry
Indian Institute of Technology Bombay
Powai, Mumbai - 400076
India
;
_publ_contact_author_email     'srk@chem.iitb.ac.in'
_publ_contact_author_fax     '+91(022) 2576 7152'
_publ_contact_author_phone     '+91 22 2576 7160'
_publ_section_title
;\
<i>rac</i>-(2a<i>S</i>,2a^1^<i>R</i>,3a<i>R</i>,3a^1^<i>S</i>,5a<i>S</i>,\
6a<i>R</i>)-2a-Allyl-2,4-dichloro-2a,2a^1^,3a^1^,5a,6,6a-hexahydro-\
3a<i>H</i>-3-oxadicyclopenta[<i>cd</i>,<i>gh</i>]pentalen-3a-ol
;
loop_
    _publ_author_name
    _publ_author_footnote
    _publ_author_address
    'Kotha, Sambasivarao'
;
Corresponding author
;
;
Department of Chemistry
Indian Institute of Technology Bombay
Powai, Mumbai - 400076
India
;
    'Ansari, Saima' .
;
Department of Chemistry
Indian Institute of Technology Bombay
Powai, Mumbai - 400076
India
;
    'Gupta, Naveen Kumar' .
;
Department of Chemistry
Indian Institute of Technology Bombay
Powai, Mumbai - 400076
India
;
_publ_section_synopsis
;
The title dichloro-substituted hemiketal derivative of a <i>cis--syn--cis</i>
triquinane is described.
;
_chemical_name_systematic
;\
<i>rac</i>-(2a<i>S</i>,2a^1^<i>R</i>,3a<i>R</i>,3a^1^<i>S</i>,5a<i>S</i>,\
6a<i>R</i>)-2a-Allyl-2,4-dichloro-2a,2a^1^,3a^1^,5a,6,6a-hexahydro-\
3a<i>H</i>-3-oxadicyclopenta[<i>cd</i>,<i>gh</i>]pentalen-3a-ol
;
_chemical_name_common     ?
_chemical_formula_moiety     'C14 H14 Cl2 O2'
_chemical_formula_sum     'C14 H14 Cl2 O2'
_chemical_formula_iupac     'C14 H14 Cl2 O2'
_chemical_formula_weight     285.15
_chemical_melting_point     ?
_space_group_crystal_system     triclinic
_space_group_name_H-M_alt     'P -1'
_space_group_name_Hall     '-P 1'
loop_
    _space_group_symop_operation_xyz
    'x, y, z'
    '-x, -y, -z'
_cell_length_a     7.2687(10)
_cell_length_b     8.3648(11)
_cell_length_c     11.7460(18)
_cell_angle_alpha     80.448(4)
_cell_angle_beta     83.441(4)
_cell_angle_gamma     65.285(4)
_cell_volume     638.96(16)
_cell_formula_units_Z     2
_cell_measurement_reflns_used     3239
_cell_measurement_theta_min     2.70
_cell_measurement_theta_max     25.03
_cell_measurement_temperature     150.0
_exptl_crystal_description     plate
_exptl_crystal_colour     'clear light colourless'
_exptl_crystal_size_max     0.321
_exptl_crystal_size_mid     0.292
_exptl_crystal_size_min     0.088
_exptl_crystal_density_diffrn     1.482
_exptl_crystal_density_meas     ?
_exptl_crystal_density_method     ?
_exptl_crystal_F_000     296
_exptl_absorpt_coefficient_mu     0.498
_exptl_absorpt_correction_type     multi-scan
_exptl_absorpt_process_details
;
(SADABS; Bruker, 2016)
;
_exptl_absorpt_correction_T_min     0.6548
_exptl_absorpt_correction_T_max     0.7457
_diffrn_ambient_temperature     150.0
_diffrn_source     ?
_diffrn_radiation_type     MoK\a
_diffrn_radiation_wavelength     0.71073
_diffrn_measurement_device_type     'Bruker APEXII CCD'
_diffrn_measurement_method     '\f and \w scans'
_diffrn_detector_area_resol_mean     ?
_diffrn_reflns_number     19764
_diffrn_reflns_av_R_equivalents     0.1056
_diffrn_reflns_av_unetI/netI     0.0564
_diffrn_reflns_theta_min     2.704
_diffrn_reflns_theta_max     24.994
_diffrn_reflns_theta_full     24.994
_diffrn_measured_fraction_theta_max     0.999
_diffrn_measured_fraction_theta_full     0.999
_diffrn_reflns_limit_h_min     -8
_diffrn_reflns_limit_h_max     8
_diffrn_reflns_limit_k_min     -9
_diffrn_reflns_limit_k_max     9
_diffrn_reflns_limit_l_min     -13
_diffrn_reflns_limit_l_max     13
_diffrn_standards_number     0
_refine_special_details     ?
_reflns_number_total     2241
_reflns_number_gt     1662
_reflns_threshold_expression     'I > 2\s(I)'
_refine_ls_structure_factor_coef     Fsqd
_refine_ls_matrix_type     full
_refine_ls_R_factor_all     0.0767
_refine_ls_R_factor_gt     0.0481
_refine_ls_wR_factor_gt     0.0969
_refine_ls_wR_factor_ref     0.1068
_refine_ls_goodness_of_fit_ref     1.087
_refine_ls_restrained_S_all     1.087
_refine_ls_number_reflns     2241
_refine_ls_number_parameters     164
_refine_ls_number_restraints     0
_refine_ls_hydrogen_treatment     constr
_refine_ls_weighting_scheme     calc
_refine_ls_weighting_details
              'w=1/[\s^2^(Fo^2^)+(0.0235P)^2^+1.1376P] where P=(Fo^2^+2Fc^2^)/3'
_atom_sites_solution_hydrogens     geom
_atom_sites_solution_primary     dual
_atom_sites_solution_secondary     ?
_refine_ls_shift/su_max     0.000
_refine_ls_shift/su_mean     0.000
_refine_diff_density_max     0.274
_refine_diff_density_min     -0.333
_refine_ls_extinction_method     none
_refine_ls_extinction_coef     .
loop_
    _atom_type_symbol
    _atom_type_description
    _atom_type_scat_dispersion_real
    _atom_type_scat_dispersion_imag
    _atom_type_scat_source
    'C' 'C' 0.0033 0.0016
                         'International Tables Vol C Tables 4.2.6.8 and 6.1.1.4'
    'H' 'H' 0.0000 0.0000
                         'International Tables Vol C Tables 4.2.6.8 and 6.1.1.4'
    'Cl' 'Cl' 0.1484 0.1585
                         'International Tables Vol C Tables 4.2.6.8 and 6.1.1.4'
    'O' 'O' 0.0106 0.0060
                         'International Tables Vol C Tables 4.2.6.8 and 6.1.1.4'
_computing_data_collection
;
APEX2 (Bruker, 2016)
;
_computing_cell_refinement
;
SAINT (Bruker, 2016)
;
_computing_data_reduction
;
SAINT (Bruker, 2016)
;
_computing_structure_solution
;
ShelXT (Sheldrick, 2015a)
;
_computing_structure_refinement
;
ShelXL (Sheldrick, 2015b)
;
_computing_molecular_graphics
;
<i>OLEX2</i> (Dolomanov <i>et al.</i>,  2009)
;
_computing_publication_material
;
<i>OLEX2</i> (Dolomanov <i>et al.</i>,  2009)
;
loop_
    _atom_site_type_symbol
    _atom_site_label
    _atom_site_fract_x
    _atom_site_fract_y
    _atom_site_fract_z
    _atom_site_U_iso_or_equiv
    _atom_site_adp_type
    _atom_site_calc_flag
    _atom_site_occupancy
    _atom_site_disorder_assembly
    _atom_site_disorder_group
    Cl Cl1 0.06076(13) 0.17026(12) 0.42861(8) 0.0269(3) Uani d 1 . .
    Cl Cl2 -0.06759(13) 0.53279(13) 0.15245(8) 0.0328(3) Uani d 1 . .
    O O1 0.1461(3) 0.5253(3) 0.37821(19) 0.0191(5) Uani d 1 . .
    O O2 0.2783(3) 0.3694(3) 0.55085(19) 0.0221(6) Uani d 1 . .
    H H2 0.157708 0.391949 0.574798 0.033 Uiso calc 1 . .
    C C1 0.2966(5) 0.3622(4) 0.4322(3) 0.0185(8) Uani d 1 . .
    C C11 0.2225(5) 0.5758(4) 0.2653(3) 0.0192(8) Uani d 1 . .
    C C3 0.4551(5) 0.0894(4) 0.3551(3) 0.0209(8) Uani d 1 . .
    H H3 0.474728 -0.022512 0.335419 0.025 Uiso calc 1 . .
    C C10 0.1821(5) 0.4890(4) 0.1739(3) 0.0194(8) Uani d 1 . .
    C C6 0.4571(5) 0.4848(4) 0.2673(3) 0.0179(7) Uani d 1 . .
    H H6 0.518199 0.572267 0.266037 0.021 Uiso calc 1 . .
    C C2 0.2846(5) 0.1995(4) 0.4009(3) 0.0198(8) Uani d 1 . .
    C C9 0.3446(5) 0.3828(4) 0.1197(3) 0.0211(8) Uani d 1 . .
    H H9 0.342144 0.317963 0.061141 0.025 Uiso calc 1 . .
    C C4 0.6154(5) 0.1623(4) 0.3377(3) 0.0203(8) Uani d 1 . .
    H H4 0.732882 0.086130 0.386498 0.024 Uiso calc 1 . .
    C C7 0.5363(5) 0.3772(4) 0.1626(3) 0.0206(8) Uani d 1 . .
    H H7 0.604311 0.435233 0.101481 0.025 Uiso calc 1 . .
    C C8 0.6874(5) 0.1927(5) 0.2120(3) 0.0240(8) Uani d 1 . .
    H H8A 0.688215 0.100747 0.168389 0.029 Uiso calc 1 . .
    H H8B 0.826068 0.188696 0.207430 0.029 Uiso calc 1 . .
    C C5 0.5042(5) 0.3485(4) 0.3779(3) 0.0195(8) Uani d 1 . .
    H H5 0.584893 0.371253 0.431830 0.023 Uiso calc 1 . .
    C C13 0.1802(5) 0.8510(5) 0.1251(3) 0.0270(9) Uani d 1 . .
    H H13 0.152010 0.810452 0.061014 0.032 Uiso calc 1 . .
    C C12 0.1281(5) 0.7775(4) 0.2438(3) 0.0253(8) Uani d 1 . .
    H H12A -0.021149 0.820022 0.254500 0.030 Uiso calc 1 . .
    H H12B 0.174476 0.823785 0.301924 0.030 Uiso calc 1 . .
    C C14 0.2611(6) 0.9658(5) 0.1035(4) 0.0399(11) Uani d 1 . .
    H H14A 0.291514 1.009520 0.165285 0.048 Uiso calc 1 . .
    H H14B 0.289666 1.006095 0.025767 0.048 Uiso calc 1 . .
loop_
    _atom_site_aniso_label
    _atom_site_aniso_U_11
    _atom_site_aniso_U_22
    _atom_site_aniso_U_33
    _atom_site_aniso_U_12
    _atom_site_aniso_U_13
    _atom_site_aniso_U_23
    Cl1 0.0202(5) 0.0279(5) 0.0360(6) -0.0142(4) -0.0005(4) -0.0023(4)
    Cl2 0.0145(5) 0.0479(6) 0.0353(6) -0.0122(4) -0.0051(4) -0.0026(5)
    O1 0.0093(12) 0.0173(12) 0.0240(14) 0.0000(10) 0.0021(10) -0.0013(10)
    O2 0.0154(13) 0.0278(14) 0.0207(14) -0.0065(11) 0.0014(10) -0.0045(11)
    C1 0.0109(17) 0.0171(18) 0.023(2) -0.0020(14) 0.0003(14) -0.0012(15)
    C11 0.0128(18) 0.0183(18) 0.022(2) -0.0031(15) 0.0037(14) -0.0039(15)
    C3 0.0184(19) 0.0157(18) 0.027(2) -0.0049(15) -0.0040(15) -0.0026(15)
    C10 0.0112(18) 0.0185(18) 0.028(2) -0.0057(15) -0.0039(15) 0.0008(15)
    C6 0.0095(17) 0.0166(18) 0.026(2) -0.0038(14) 0.0024(14) -0.0049(15)
    C2 0.0189(19) 0.0156(18) 0.024(2) -0.0074(16) -0.0053(15) 0.0039(15)
    C9 0.023(2) 0.0166(18) 0.022(2) -0.0073(16) -0.0035(16) -0.0008(15)
    C4 0.0108(18) 0.0173(18) 0.026(2) 0.0015(15) -0.0040(14) -0.0026(15)
    C7 0.0134(18) 0.0202(18) 0.025(2) -0.0049(15) 0.0038(14) -0.0021(15)
    C8 0.0125(18) 0.024(2) 0.030(2) -0.0022(16) -0.0001(15) -0.0045(16)
    C5 0.0116(17) 0.0228(19) 0.025(2) -0.0075(15) -0.0002(14) -0.0042(15)
    C13 0.026(2) 0.0174(19) 0.032(2) -0.0030(16) -0.0035(16) -0.0018(16)
    C12 0.019(2) 0.0178(19) 0.031(2) -0.0016(16) 0.0050(16) -0.0032(16)
    C14 0.056(3) 0.043(3) 0.032(2) -0.033(2) -0.002(2) -0.0005(19)
_geom_special_details
;
 All esds (except the esd in the dihedral angle between two l.s. planes)
 are estimated using the full covariance matrix.  The cell esds are taken
 into account individually in the estimation of esds in distances, angles
 and torsion angles; correlations between esds in cell parameters are only
 used when they are defined by crystal symmetry.  An approximate (isotropic)
 treatment of cell esds is used for estimating esds involving l.s. planes.
;
loop_
    _geom_bond_atom_site_label_1
    _geom_bond_atom_site_label_2
    _geom_bond_site_symmetry_2
    _geom_bond_distance
    _geom_bond_publ_flag
    Cl1 C2 . 1.731(3) ?
    Cl2 C10 . 1.734(3) ?
    O1 C1 . 1.444(4) ?
    O1 C11 . 1.445(4) ?
    O2 C1 . 1.394(4) ?
    C1 C2 . 1.506(5) ?
    C1 C5 . 1.536(4) ?
    C11 C10 . 1.508(5) ?
    C11 C6 . 1.550(4) ?
    C11 C12 . 1.520(5) ?
    C3 C2 . 1.316(5) ?
    C3 C4 . 1.506(5) ?
    C10 C9 . 1.315(5) ?
    C6 C7 . 1.557(5) ?
    C6 C5 . 1.545(5) ?
    C9 C7 . 1.515(5) ?
    C4 C8 . 1.526(5) ?
    C4 C5 . 1.552(5) ?
    C7 C8 . 1.534(5) ?
    C13 C12 . 1.501(5) ?
    C13 C14 . 1.300(5) ?
loop_
    _geom_angle_atom_site_label_1
    _geom_angle_atom_site_label_2
    _geom_angle_atom_site_label_3
    _geom_angle_site_symmetry_1
    _geom_angle_site_symmetry_3
    _geom_angle
    _geom_angle_publ_flag
    C1 O1 C11 . . 110.0(2) ?
    O1 C1 C2 . . 112.9(3) ?
    O1 C1 C5 . . 107.0(3) ?
    O2 C1 O1 . . 107.8(3) ?
    O2 C1 C2 . . 113.5(3) ?
    O2 C1 C5 . . 113.0(3) ?
    C2 C1 C5 . . 102.5(3) ?
    O1 C11 C10 . . 111.4(3) ?
    O1 C11 C6 . . 106.4(2) ?
    O1 C11 C12 . . 106.8(3) ?
    C10 C11 C6 . . 101.7(3) ?
    C10 C11 C12 . . 113.9(3) ?
    C12 C11 C6 . . 116.5(3) ?
    C2 C3 C4 . . 111.8(3) ?
    C11 C10 Cl2 . . 118.3(2) ?
    C9 C10 Cl2 . . 126.5(3) ?
    C9 C10 C11 . . 115.1(3) ?
    C11 C6 C7 . . 107.5(3) ?
    C5 C6 C11 . . 105.6(3) ?
    C5 C6 C7 . . 106.9(3) ?
    C1 C2 Cl1 . . 119.8(2) ?
    C3 C2 Cl1 . . 126.3(3) ?
    C3 C2 C1 . . 113.9(3) ?
    C10 C9 C7 . . 111.3(3) ?
    C3 C4 C8 . . 114.6(3) ?
    C3 C4 C5 . . 103.4(3) ?
    C8 C4 C5 . . 106.3(3) ?
    C9 C7 C6 . . 103.2(3) ?
    C9 C7 C8 . . 115.4(3) ?
    C8 C7 C6 . . 105.4(3) ?
    C4 C8 C7 . . 105.9(3) ?
    C1 C5 C6 . . 105.2(3) ?
    C1 C5 C4 . . 107.3(3) ?
    C6 C5 C4 . . 106.6(3) ?
    C14 C13 C12 . . 125.0(4) ?
    C13 C12 C11 . . 113.3(3) ?
loop_
    _geom_hbond_atom_site_label_D
    _geom_hbond_atom_site_label_H
    _geom_hbond_atom_site_label_A
    _geom_hbond_site_symmetry_A
    _geom_hbond_distance_DH
    _geom_hbond_distance_HA
    _geom_hbond_distance_DA
    _geom_hbond_angle_DHA
    O2 H2 O1 2_566 0.84 2.06 2.893(3) 173
_shelx_space_group_comment
;
The symmetry employed for this shelxl refinement is uniquely defined
by the following loop, which should always be used as a source of
symmetry information in preference to the above space-group names.
They are only intended as comments.
;
_shelx_estimated_absorpt_T_min     ?
_shelx_estimated_absorpt_T_max     ?
_shelx_hkl_file
;
  -1   0   0  224.68   19.10
  -1   0   0  255.07   17.70
  -1   0   0  227.98   21.00
  -1   0   0  236.68   20.80
  -1   0   0  219.58   20.20
  -1   0   0  249.68   21.10
   1   0   0  245.28   21.20
   1   0   0  247.08   17.60
   1   0   0  214.38   20.30
   1   0   0  228.28   20.40
   1   0   0  256.47   19.70
   1   0   0  268.87   21.10
  -2   0   0   -4.20    9.00
  -2   0   0    1.60    6.30
  -2   0   0    0.60    8.20
  -2   0   0   -0.20    7.80
  -2   0   0    7.90    8.80
  -2   0   0  -11.90   11.20
   2   0   0   -6.50    8.10
   2   0   0   -2.80    6.50
   2   0   0   -5.90    9.00
   2   0   0   -3.20   10.80
   2   0   0   -8.50    8.50
   2   0   0    0.40   10.80
  -3   0   0   51.59   20.10
  -3   0   0   67.69   22.60
  -3   0   0   48.00   21.60
  -3   0   0   36.90   22.40
  -3   0   0   44.20   16.50
  -3   0   0   17.70   12.80
   3   0   0   78.19   24.40
   3   0   0   33.60   16.90
   3   0   0   48.90   21.70
   3   0   0   35.30   14.80
   3   0   0   18.20   11.90
   3   0   0   30.10   17.40
   3   0   0   49.70   23.70
  -4   0   0  164.58   41.70
  -4   0   0  112.69   35.00
  -4   0   0  110.79   34.00
  -4   0   0  100.39   32.10
  -4   0   0  107.69   24.60
  -4   0   0  124.59   36.30
   4   0   0  121.69   31.60
   4   0   0   87.29   25.90
   4   0   0   98.99   37.00
   4   0   0  132.89   31.30
   4   0   0   89.09   24.70
   4   0   0  146.59   43.10
  -5   0   0  795.52   88.19
  -5   0   0  971.40   73.29
  -5   0   0  934.71   89.99
  -5   0   0  807.02   80.19
  -5   0   0  984.40  102.09
  -5   0   0  827.52   87.89
   5   0   0  766.82   92.99
   5   0   0  968.90   89.79
   5   0   0  916.71   74.79
   5   0   0  851.11   86.79
   5   0   0  910.01   82.49
   5   0   0  938.61   92.29
   5   0   0  856.71   76.29
  -6   0   0   81.99   23.30
  -6   0   0  112.39   46.60
  -6   0   0  150.18   51.49
  -6   0   0   71.89   41.40
  -6   0   0  150.28   72.29
  -6   0   0  122.69   80.69
   6   0   0   95.99   49.10
   6   0   0  133.79   39.40
   6   0   0  187.78   46.70
   6   0   0  -43.00   44.60
   6   0   0   52.79   44.40
   6   0   0   88.29   37.90
   6   0   0  110.99   65.79
  -7   0   0  189.88   50.89
  -7   0   0  178.68   68.09
  -7   0   0  230.68   71.09
   7   0   0  152.48   67.99
   7   0   0   68.69   82.69
   7   0   0  266.27   82.69
   7   0   0  151.28   93.09
  -8   0   0  493.65   98.59
  -8   0   0  298.57   62.29
  -8   0   0  462.15  103.29
   8   0   0  364.56  129.99
   8   0   0  397.86   99.19
   8   0   0  446.56   98.29
   8  -1   0  165.78   79.69
   8  -1   0  172.18   85.29
   8  -1   0  -50.89   79.99
  -8   1   0  243.28  107.29
  -8   1   0  143.59   53.19
  -8   1   0  222.58   98.99
   7  -1   0  -22.30   61.49
   7  -1   0   97.89   57.09
  -7   1   0   61.39   59.79
  -7   1   0   65.99   34.60
  -7   1   0  108.69   66.59
   6  -1   0  -85.99   55.79
   6  -1   0   47.80   41.80
   6  -1   0  -31.90   38.60
   6  -1   0  -41.20   32.30
   6  -1   0  -23.70   62.69
  -6   1   0  -42.60   62.29
  -6   1   0   55.19   44.90
  -6   1   0   48.30   26.60
  -6   1   0   41.60   49.70
   5  -1   0 1125.59  107.99
   5  -1   0 1007.80   85.49
   5  -1   0 1115.69  108.29
   5  -1   0  913.31  105.59
   5  -1   0 1020.20  101.19
   5  -1   0  960.50   79.49
  -5   1   0  850.81  103.39
  -5   1   0 1024.00   82.39
  -5   1   0 1001.80   97.09
  -5   1   0 1150.08  105.99
  -5   1   0  990.90   96.59
  -5   1   0 1043.00  115.59
   4  -1   0 1362.46   99.59
   4  -1   0 1146.09   81.89
   4  -1   0 1369.36   91.69
   4  -1   0 1130.19  101.19
   4  -1   0 1191.48  104.19
  -4   1   0 1392.36   91.59
  -4   1   0 1331.37  106.89
  -4   1   0 1365.86  104.49
  -4   1   0 1215.58  108.09
  -4   1   0 1272.57   95.69
  -4   1   0 1292.77  105.59
   3  -1   0  491.15   51.99
   3  -1   0  520.85   54.19
   3  -1   0  477.45   54.39
   3  -1   0  541.95   57.39
   3  -1   0  552.84   47.40
   3  -1   0  517.15   41.70
  -3   1   0  651.23   85.99
  -3   1   0  509.05   47.20
  -3   1   0  526.95   55.99
  -3   1   0  451.35   53.59
  -3   1   0  535.55   52.49
  -3   1   0  614.94   57.79
   2  -1   0   63.39   11.40
   2  -1   0   68.49   20.80
   2  -1   0  109.29   23.30
   2  -1   0   51.39   18.50
   2  -1   0   53.99   20.20
   2  -1   0   92.29   23.80
   2  -1   0   72.09   21.40
  -2   1   0   46.50   19.00
  -2   1   0   53.09   19.70
  -2   1   0   28.50   10.50
  -2   1   0   71.79   19.20
  -2   1   0   36.70   18.30
  -2   1   0   76.69   21.30
   1  -1   0   10.10    9.10
   1  -1   0   -6.00    6.90
   1  -1   0   20.50    6.40
   1  -1   0    7.70    8.30
   1  -1   0   12.90    9.70
   1  -1   0   -1.00    4.30
  -1   1   0   13.60    9.10
  -1   1   0   12.90    9.30
  -1   1   0    2.20    9.40
  -1   1   0   14.40    9.60
  -1   1   0    7.20    5.20
  -1   1   0   17.00    9.70
   0  -1   0 4537.95  214.88
   0  -1   0 4484.25  215.08
   0  -1   0 4821.32  213.88
   0  -1   0 4527.75  214.48
   0  -1   0 4710.03  214.28
   0   1   0 4590.94  214.28
   0   1   0 4557.44  214.98
   0   1   0 4643.24  214.78
   0   1   0 4660.03  213.78
  -1  -1   0  179.28   13.30
  -1  -1   0  163.18   13.30
  -1  -1   0  186.28   14.90
  -1  -1   0  177.08   13.10
  -1  -1   0  166.18   12.20
   1   1   0  176.18   16.60
   1   1   0  163.78   12.70
   1   1   0  164.08   12.40
   1   1   0  174.38   12.90
   1   1   0  197.18   13.10
   1   1   0  192.88   14.40
  -2  -1   0  128.79   21.20
  -2  -1   0  163.48   24.30
  -2  -1   0  154.38   17.50
  -2  -1   0  142.89   22.70
  -2  -1   0  152.68   23.90
   2   1   0  121.59   21.40
   2   1   0  163.98   25.30
   2   1   0  210.08   24.50
   2   1   0  127.89   20.70
   2   1   0  134.19   13.30
   2   1   0  158.28   21.10
   2   1   0  174.28   25.90
   2   1   0  154.98   23.40
  -3  -1   0  313.97   34.20
  -3  -1   0  317.87   36.40
  -3  -1   0  369.56   29.80
  -3  -1   0  414.56   35.30
  -3  -1   0  304.57   37.10
  -3  -1   0  337.37   34.40
   3   1   0  270.67   37.40
   3   1   0  286.87   40.40
   3   1   0  289.47   41.30
   3   1   0  289.47   35.20
   3   1   0  294.97   43.20
   3   1   0  317.17   32.20
  -4  -1   0 1923.21  124.59
  -4  -1   0 1950.90  128.69
  -4  -1   0 1896.91  126.19
  -4  -1   0 1934.71  123.99
  -4  -1   0 2016.50  127.49
  -4  -1   0 2111.79  113.59
   4   1   0 2038.30  125.99
   4   1   0 1916.91  126.79
   4   1   0 1900.61  117.39
   4   1   0 1997.80  114.39
   4   1   0 1944.61  128.19
   4   1   0 2002.10  128.39
   4   1   0 1965.70  121.19
  -5  -1   0  371.76   67.99
  -5  -1   0  339.87   60.29
  -5  -1   0  312.77   47.70
  -5  -1   0  368.76   61.19
  -5  -1   0  335.07   60.29
  -5  -1   0  326.27   41.00
   5   1   0  286.97   51.69
   5   1   0  322.47   59.29
   5   1   0  332.67   55.69
   5   1   0  281.17   58.69
   5   1   0  351.76   54.59
   5   1   0  272.37   62.09
   5   1   0  322.47   60.69
  -6  -1   0   34.80   50.79
  -6  -1   0  202.08   99.09
  -6  -1   0   28.70   36.30
  -6  -1   0   91.09   43.30
  -6  -1   0   46.60   22.00
  -6  -1   0   50.49   38.70
   6   1   0   48.00   34.80
   6   1   0   44.60   36.60
   6   1   0   62.19   37.30
   6   1   0   29.50   43.70
   6   1   0   48.20   36.70
   6   1   0   23.10   37.20
   6   1   0   16.80   34.20
  -7  -1   0  140.59   53.99
  -7  -1   0   37.80   44.40
  -7  -1   0  -51.79   44.20
   7   1   0    0.90   40.80
   7   1   0  -40.50   72.19
   7   1   0   22.00   40.20
   7   1   0  -29.80   45.50
   7   1   0   65.19   64.69
   7   1   0  -20.90   45.80
  -8  -1   0   11.40   71.89
  -8  -1   0  -74.59   56.69
   8   1   0   -8.00   87.69
   8   1   0  -10.50   60.69
   8   1   0  -38.10   54.99
  -9  -1   0   76.39  116.49
  -9  -1   0 -133.19  101.49
   9   1   0   89.39   84.09
   9   1   0  -15.80   74.39
   7  -2   0   29.50   74.89
   7  -2   0   48.80   80.19
  -7   2   0  -15.80   67.09
  -7   2   0    0.60   64.19
  -7   2   0  -81.89   40.30
   6  -2   0  -52.09   49.40
   6  -2   0   81.09   55.79
   6  -2   0  -24.10   77.49
  -6   2   0  -62.09   85.09
  -6   2   0  -64.09   49.99
  -6   2   0  -22.40   28.20
   5  -2   0  438.96   67.09
   5  -2   0  683.03  105.49
   5  -2   0  524.85   96.59
   5  -2   0  386.96   80.69
   5  -2   0  393.76   87.29
  -5   2   0  560.34   95.19
  -5   2   0  525.45   74.99
  -5   2   0  475.35   99.79
  -5   2   0  437.06   82.29
  -5   2   0  629.84  120.79
  -5   2   0  619.34   99.09
   4  -2   0   98.39   42.80
   4  -2   0   -6.30   24.80
   4  -2   0  102.19   31.90
   4  -2   0   38.60   43.80
   4  -2   0   10.90   40.20
  -4   2   0  109.99   46.80
  -4   2   0   56.59   23.40
  -4   2   0   87.69   33.80
  -4   2   0   68.59   34.00
  -4   2   0  123.49   44.80
  -4   2   0  107.19   40.20
   3  -2   0    7.10   10.30
   3  -2   0   18.50   26.60
   3  -2   0   -0.10   11.70
   3  -2   0    0.00   26.40
   3  -2   0   11.50   34.80
   3  -2   0  -29.60   19.20
  -3   2   0  -26.10   15.70
  -3   2   0   10.80   22.40
  -3   2   0    2.00   19.40
  -3   2   0  -16.70   21.70
  -3   2   0   17.90   26.40
  -3   2   0    8.50   14.80
   2  -2   0  703.83   60.09
   2  -2   0  577.74   57.89
   2  -2   0  635.44   43.90
   2  -2   0  652.73   58.09
  -2   2   0  730.43   63.29
  -2   2   0  600.64   57.79
  -2   2   0  664.13   51.99
  -2   2   0  675.33   59.59
  -2   2   0  665.83   62.49
   1  -2   0  992.20   64.99
   1  -2   0  980.00   66.09
   1  -2   0  899.41   64.59
   1  -2   0  965.30   65.59
   1  -2   0  885.61   56.09
   1  -2   0  907.71   58.09
  -1   2   0  974.00   63.39
  -1   2   0  986.00   65.09
  -1   2   0  906.71   58.99
  -1   2   0  869.31   63.59
  -1   2   0  919.91   64.59
  -1   2   0  881.41   65.19
   0  -2   0  968.10   56.79
   0  -2   0  925.31   55.09
   0  -2   0 1012.20   57.49
   0  -2   0 1017.20   55.29
   0  -2   0  972.80   57.89
   0   2   0  942.71   57.09
   0   2   0  940.31   56.89
   0   2   0  975.60   56.39
   0   2   0  928.61   56.79
   0   2   0  950.70   56.89
   0   2   0 1023.30   55.89
  -1  -2   0 2179.58  115.49
  -1  -2   0 2499.75  128.09
   1   2   0 2494.65  127.69
   1   2   0 2476.05  127.09
   1   2   0 2721.83  115.79
   1   2   0 2580.14  115.79
   1   2   0 2768.22  116.09
   1   2   0 2395.56  115.89
  -2  -2   0  252.47   22.00
  -2  -2   0  276.37   23.00
  -2  -2   0  281.17   20.30
  -2  -2   0  369.76   26.90
   2   2   0  291.07   25.30
   2   2   0  234.58   20.50
   2   2   0  254.77   21.00
   2   2   0  255.67   21.10
   2   2   0  315.37   30.60
  -3  -2   0 3321.47  159.58
  -3  -2   0 3156.18  162.38
  -3  -2   0 3174.18  165.38
  -3  -2   0 3107.69  164.38
   3   2   0 2833.42  161.48
   3   2   0 3292.27  160.08
   3   2   0 3202.08  164.48
   3   2   0 3055.69  163.78
   3   2   0 3209.28  164.28
   3   2   0 3071.79  169.98
   3   2   0 3174.58  157.78
   3   2   0 3198.18  156.88
  -4  -2   0  322.87   46.20
  -4  -2   0  332.67   50.79
  -4  -2   0  297.97   36.00
  -4  -2   0  359.26   50.69
  -4  -2   0  377.26   48.40
   4   2   0  321.97   28.00
   4   2   0  327.17   47.50
   4   2   0  321.97   36.50
   4   2   0  321.97   49.80
   4   2   0  287.07   50.89
   4   2   0  296.97   44.10
   4   2   0  317.27   47.30
  -5  -2   0  473.75   71.49
  -5  -2   0  418.56   61.39
  -5  -2   0  581.54   71.69
  -5  -2   0  460.65   63.49
  -5  -2   0  336.87   56.99
   5   2   0  447.16   65.79
   5   2   0  401.96   63.29
   5   2   0  563.44   72.89
   5   2   0  506.25   66.59
   5   2   0  385.86   43.70
   5   2   0  505.25   69.39
   5   2   0  458.45   66.99
  -6  -2   0  283.17   66.59
  -6  -2   0  133.09   47.90
  -6  -2   0  231.28   66.39
  -6  -2   0  219.98   52.89
  -6  -2   0  108.49   43.20
   6   2   0  141.29   53.69
   6   2   0  101.99   45.90
   6   2   0  188.58   49.90
   6   2   0  172.98   35.20
   6   2   0  113.89   45.80
   6   2   0  178.08   44.90
   6   2   0  203.68   47.00
  -7  -2   0  186.08   62.29
  -7  -2   0  116.49   63.09
  -7  -2   0  218.78  106.19
   7   2   0  215.08   57.99
   7   2   0  164.28   53.29
   7   2   0  234.98   98.09
   7   2   0  182.38   45.00
   7   2   0  189.78   55.89
   7   2   0  144.19   54.39
   7   2   0  264.17   78.29
  -8  -2   0   21.90   69.69
  -8  -2   0  -41.00   58.49
   8   2   0  -50.69   45.40
   8   2   0   72.29   50.59
   8   2   0  -46.20   74.49
  -9  -2   0    1.20  108.39
  -9  -2   0   39.30  101.59
   9   2   0  -14.50   60.09
   9   2   0   66.09  112.69
   7  -3   0  157.58   89.79
   7  -3   0  150.68  100.19
  -7   3   0  190.28   74.59
  -7   3   0   30.40   84.59
  -7   3   0  245.38   92.89
   6  -3   0  -49.50   61.59
   6  -3   0   20.00   64.09
  -6   3   0  128.39  116.29
  -6   3   0  -57.69   56.39
  -6   3   0   41.70   56.29
  -6   3   0   40.10   39.20
   5  -3   0   -3.20   49.60
   5  -3   0   34.80   49.40
   5  -3   0   12.90   58.39
  -5   3   0 -154.98   79.99
  -5   3   0   91.19   69.99
  -5   3   0   16.30   33.80
  -5   3   0    0.10   47.60
  -5   3   0  -52.59   40.20
   4  -3   0  905.81   63.89
   4  -3   0  813.92   81.69
   4  -3   0  917.41  102.89
   4  -3   0 1003.70  101.09
   4  -3   0  958.70  104.79
   4  -3   0  849.22   98.39
  -4   3   0  783.32   76.99
  -4   3   0  955.00  115.49
  -4   3   0  835.82   92.39
  -4   3   0 1191.58  140.49
  -4   3   0  914.51   98.29
  -4   3   0  961.60   95.99
   3  -3   0  315.77   60.29
   3  -3   0  419.16   72.89
   3  -3   0  285.77   50.99
   3  -3   0  386.86   46.90
   3  -3   0  364.56   66.79
   3  -3   0  414.86   69.89
  -3   3   0  338.87   66.89
  -3   3   0  418.86   76.69
  -3   3   0  339.97   53.09
  -3   3   0  403.26   63.39
  -3   3   0  314.77   60.39
  -3   3   0  328.17   65.49
   2  -3   0  411.16   59.49
   2  -3   0  378.66   36.30
   2  -3   0  461.95   63.09
   2  -3   0  402.16   60.59
   2  -3   0  453.95   65.09
   2  -3   0  365.26   45.60
  -2   3   0  508.85   71.39
  -2   3   0  517.15   68.99
  -2   3   0  421.86   56.19
  -2   3   0  375.36   42.20
  -2   3   0  611.24   79.39
  -2   3   0  367.16   58.79
   1  -3   0 2558.34  145.59
   1  -3   0 2537.25  136.39
   1  -3   0 2581.44  145.59
  -1   3   0 2417.86  137.49
  -1   3   0 2507.75  143.69
  -1   3   0 2465.65  145.29
  -1   3   0 2508.65  143.99
  -1   3   0 2561.84  145.39
  -1   3   0 2490.85  142.59
   0  -3   0 4979.50  242.68
   0  -3   0 4971.30  246.18
   0  -3   0 5132.39  245.98
   0  -3   0 5118.59  244.18
   0  -3   0 4817.32  245.28
   0  -3   0 5121.89  249.08
   0   3   0 4979.80  246.28
   0   3   0 4994.40  246.38
   0   3   0 4825.22  244.78
   0   3   0 5080.69  246.58
   0   3   0 4783.42  245.98
   0   3   0 5269.87  245.08
  -1  -3   0 5948.31  286.27
  -1  -3   0 6423.46  302.67
  -1  -3   0 5882.81  286.77
  -1  -3   0 6448.85  285.07
   1   3   0 5933.91  287.17
   1   3   0 6209.88  286.97
   1   3   0 6423.76  293.17
   1   3   0 6279.07  296.17
   1   3   0 6053.79  287.77
   1   3   0 6350.66  301.17
   1   3   0 6286.17  286.57
  -2  -3   0  734.33   52.99
   2   3   0  736.43   54.59
   2   3   0  803.42   53.49
   2   3   0  768.92   37.00
   2   3   0  648.64   37.70
   2   3   0  793.42   36.70
   2   3   0  782.72   46.30
   2   3   0  689.73   38.10
  -3  -3   0  225.88   27.60
  -3  -3   0  202.38   19.80
  -3  -3   0  237.18   23.20
  -3  -3   0  203.98   23.60
  -3  -3   0  217.88   30.10
   3   3   0  184.88   20.90
   3   3   0  170.78   26.30
   3   3   0  200.28   21.30
   3   3   0  195.58   21.60
   3   3   0  222.68   37.50
   3   3   0  197.28   22.70
  -4  -3   0  107.49   21.00
  -4  -3   0  107.39   25.50
  -4  -3   0   99.09   22.10
  -4  -3   0   88.59   20.60
  -4  -3   0  139.79   26.60
   4   3   0   94.79   22.10
   4   3   0   88.39   22.80
   4   3   0   92.29   20.90
   4   3   0  110.89   28.80
   4   3   0  107.89   24.80
   4   3   0  104.79   20.00
   4   3   0   82.59   20.90
   4   3   0   83.59   23.50
  -5  -3   0   91.99   30.30
  -5  -3   0  127.39   39.10
  -5  -3   0  131.09   33.90
   5   3   0   99.89   28.00
   5   3   0  188.68   29.10
   5   3   0  102.99   35.90
   5   3   0  140.39   29.50
   5   3   0  154.68   31.90
   5   3   0   57.79   22.80
   5   3   0  125.09   30.60
  -6  -3   0  431.76   59.89
  -6  -3   0  471.05   74.09
  -6  -3   0  480.45   78.09
  -6  -3   0  370.46   62.29
  -6  -3   0  342.57   62.69
   6   3   0  326.17   50.19
   6   3   0  410.16   63.89
   6   3   0  360.06   54.49
   6   3   0  446.66   72.39
   6   3   0  280.87   58.19
   6   3   0  377.06   60.99
   6   3   0  330.87   63.39
  -7  -3   0  235.28   57.59
  -7  -3   0  183.68   59.29
  -7  -3   0   67.59   57.39
   7   3   0  219.48   68.39
   7   3   0  219.08   51.49
   7   3   0  149.29   46.50
   7   3   0  180.38   59.09
   7   3   0  200.28   64.39
   7   3   0  123.29   41.90
   7   3   0  158.58   80.69
  -8  -3   0  813.72  115.29
  -8  -3   0  938.61  119.29
  -8  -3   0  741.53  100.59
   8   3   0  986.60  138.69
   8   3   0  853.41  116.49
   8   3   0  817.32  106.39
   8   3   0  868.81  124.39
   8   3   0  938.11  121.39
  -9  -3   0  522.95  115.69
  -9  -3   0  365.26  103.39
   9   3   0  301.17   80.29
   9   3   0  366.56  110.29
   9   3   0  247.78  134.99
   9   3   0  363.36   88.89
   9   3   0  366.76   84.69
   6  -4   0  204.08   83.59
   6  -4   0  145.99   97.59
  -6   4   0   30.70   78.59
  -6   4   0   96.59   57.99
  -6   4   0  -38.90  150.98
  -6   4   0  226.28   89.09
   5  -4   0  336.67   88.49
   5  -4   0  286.67   83.59
  -5   4   0  291.57   53.99
  -5   4   0  278.97   96.59
  -5   4   0  264.67   70.09
  -5   4   0  213.98  103.29
   4  -4   0 1040.40  114.89
   4  -4   0  931.61  110.99
   4  -4   0 1011.70  125.09
  -4   4   0 1238.58  163.58
  -4   4   0  873.51  101.59
  -4   4   0 1095.39  115.69
  -4   4   0 1104.29  122.19
  -4   4   0  890.61   88.79
   3  -4   0  702.73   82.69
   3  -4   0  632.14   77.79
   3  -4   0  841.92  109.89
   3  -4   0  732.53  113.59
   3  -4   0  770.42  104.69
  -3   4   0  679.33   74.39
  -3   4   0  908.51  116.99
  -3   4   0  676.43   69.19
  -3   4   0  833.42  113.49
  -3   4   0  627.14   78.59
  -3   4   0  797.82  105.79
   2  -4   0  174.88   40.90
   2  -4   0  164.38   36.50
   2  -4   0  213.18   41.50
   2  -4   0  154.28   42.40
   2  -4   0  172.18   45.30
   2  -4   0  133.89   43.50
  -2   4   0  116.89   26.70
  -2   4   0  165.18   49.60
  -2   4   0  207.08   39.30
  -2   4   0  132.99   37.90
  -2   4   0  226.98   52.79
  -2   4   0  154.88   40.30
   1  -4   0  991.50   77.99
   1  -4   0 1097.99   73.69
   1  -4   0  913.31   76.69
   1  -4   0  998.80   79.89
   1  -4   0 1025.80   72.89
   1  -4   0 1128.59   83.39
  -1   4   0 1006.00   78.59
  -1   4   0 1058.49   79.79
  -1   4   0  987.30   79.49
  -1   4   0 1010.50   74.79
  -1   4   0  915.61   80.29
  -1   4   0  967.20   78.49
   0  -4   0  198.38   34.40
   0  -4   0  207.38   33.60
   0  -4   0  156.78   30.10
   0  -4   0  179.08   28.10
   0  -4   0  193.98   30.90
   0   4   0  193.48   28.50
   0   4   0  156.18   30.50
   0   4   0  170.18   30.00
   0   4   0  191.18   35.20
  -1  -4   0  713.03   47.00
  -1  -4   0  708.13   41.70
  -1  -4   0  647.54   43.00
  -1  -4   0  653.33   45.90
  -1  -4   0  688.33   54.79
  -1  -4   0  677.73   39.50
   1   4   0  687.43   44.10
   1   4   0  641.64   42.70
   1   4   0  629.04   46.10
   1   4   0  615.04   43.70
   1   4   0  653.43   53.79
   1   4   0  622.14   47.10
   1   4   0  653.13   42.90
  -2  -4   0  414.46   42.60
   2   4   0  425.76   59.99
   2   4   0  407.26   24.20
   2   4   0  497.25   35.90
   2   4   0  461.95   42.50
  -3  -4   0   57.99   21.50
  -3  -4   0   38.20    9.20
  -3  -4   0   56.49    8.70
   3   4   0   66.69   17.20
   3   4   0   60.89    8.70
   3   4   0   60.39   11.60
   3   4   0   73.59    9.90
   3   4   0   72.29   23.60
   3   4   0   50.79   19.10
   3   4   0   53.39    9.80
  -4  -4   0  657.43   51.19
  -4  -4   0  640.44   56.19
  -4  -4   0  670.33   55.99
  -4  -4   0  684.83   50.09
  -4  -4   0  670.63   45.10
   4   4   0  811.52   68.79
   4   4   0  722.63   51.49
   4   4   0  612.34   48.20
   4   4   0  721.73   47.20
   4   4   0  634.84   46.10
   4   4   0  759.82   63.99
  -5  -4   0 1430.26   93.09
  -5  -4   0 1615.24   97.19
  -5  -4   0 1515.85   93.59
  -5  -4   0 1486.85   99.19
  -5  -4   0 1511.95  103.09
   5   4   0 1548.25   96.09
   5   4   0 1641.14   98.49
   5   4   0 1663.83  113.79
   5   4   0 1436.26  100.29
   5   4   0 1405.36  112.69
   5   4   0 1571.04   95.49
   5   4   0 1557.24   96.49
   5   4   0 1414.96   97.99
  -6  -4   0  108.69   45.00
  -6  -4   0  144.49   40.30
  -6  -4   0  100.49   34.30
  -6  -4   0   89.79   36.00
  -6  -4   0  181.28   47.00
   6   4   0  178.48   45.50
   6   4   0  148.29   35.00
   6   4   0  142.39   34.70
   6   4   0   99.79   35.00
   6   4   0  133.09   36.60
   6   4   0  156.98   41.80
   6   4   0  198.78   37.90
  -7  -4   0   44.90   36.70
  -7  -4   0   28.60   40.10
  -7  -4   0   44.80   43.90
  -7  -4   0   75.49   74.79
   7   4   0   24.60   33.00
   7   4   0   12.00   48.50
   7   4   0   96.89   38.60
   7   4   0   46.00   38.10
  -8  -4   0 -162.38   55.09
  -8  -4   0   18.90   63.29
   8   4   0   13.70   45.10
   8   4   0   29.40   57.99
   8   4   0   -4.40   41.70
   8   4   0   55.99   43.30
   8   4   0   44.20   74.89
  -9  -4   0 -163.08   73.29
  -9  -4   0  112.49   81.29
   9   4   0   20.40   57.69
   9   4   0  -56.29   81.39
   9   4   0  -28.40  108.49
   9   4   0  133.49   77.79
   9   4   0   18.10   60.39
   6  -5   0  -19.00   95.99
   6  -5   0   47.70   93.89
  -6   5   0   10.80   56.59
  -6   5   0   60.59   93.39
  -6   5   0  -93.69   81.39
   5  -5   0    9.40   66.49
   5  -5   0  -49.40   70.29
  -5   5   0   51.69   66.39
  -5   5   0   15.80   56.99
  -5   5   0  -86.79  125.59
  -5   5   0  106.59   40.10
   4  -5   0   82.29   31.30
   4  -5   0   58.39   53.59
   4  -5   0   82.89   56.69
  -4   5   0   -0.30   28.50
  -4   5   0  -76.69   96.09
  -4   5   0   85.99   53.39
  -4   5   0  171.58   83.99
  -4   5   0   41.90   55.19
   3  -5   0  951.50  121.19
   3  -5   0  633.14   65.79
   3  -5   0  917.51  172.28
   3  -5   0  862.81  115.19
  -3   5   0  783.42  112.29
  -3   5   0  769.12  121.39
  -3   5   0  679.53   97.39
  -3   5   0  733.63   99.79
  -3   5   0  759.32  102.49
   2  -5   0  354.26   64.99
   2  -5   0  354.06   82.79
   2  -5   0  195.38   44.90
   2  -5   0  237.68   59.99
   2  -5   0  208.88   52.79
   2  -5   0  332.17   49.80
  -2   5   0  270.27   54.19
  -2   5   0  407.06   78.39
  -2   5   0  220.98   41.00
  -2   5   0  307.27   60.59
  -2   5   0  282.47   66.39
   1  -5   0  179.98   39.80
   1  -5   0  145.09   43.90
   1  -5   0  215.58   43.90
   1  -5   0  163.28   32.80
   1  -5   0  194.18   69.39
   1  -5   0  205.48   44.70
  -1   5   0  222.68   45.80
  -1   5   0  176.28   41.30
  -1   5   0  184.08   43.40
  -1   5   0  307.77   57.99
  -1   5   0  205.18   45.00
  -1   5   0  166.48   33.10
   0  -5   0  404.36   54.09
   0  -5   0  425.36   53.29
   0  -5   0  364.56   44.20
   0  -5   0  443.96   44.90
   0  -5   0  426.16   56.09
   0  -5   0  416.96   50.09
   0   5   0  376.06   44.50
   0   5   0  425.36   50.79
   0   5   0  409.36   45.90
   0   5   0  449.76   48.00
   0   5   0  401.96   47.80
  -1  -5   0  207.98   23.40
  -1  -5   0  221.08   30.30
  -1  -5   0  215.58   43.60
  -1  -5   0  182.68   26.10
  -1  -5   0  239.58   30.30
   1   5   0  207.08   29.80
   1   5   0  213.58   38.50
   1   5   0  240.28   31.30
   1   5   0  193.78   27.60
   1   5   0  214.28   36.70
   1   5   0  229.28   27.80
  -2  -5   0  149.88   32.40
   2   5   0  136.09   15.40
   2   5   0  145.19   25.80
   2   5   0  166.98   33.70
   2   5   0  126.39   15.80
   2   5   0  131.89   14.60
   2   5   0  172.58   14.50
   2   5   0  141.29   28.70
  -3  -5   0   68.99   24.00
   3   5   0   69.89   21.40
   3   5   0   62.39   24.80
   3   5   0  129.49   27.60
   3   5   0   82.39   20.20
  -4  -5   0  768.52   64.49
  -4  -5   0  649.54   40.10
   4   5   0  716.93   62.49
   4   5   0  787.92   40.80
   4   5   0  586.34   67.59
   4   5   0  757.52   41.20
   4   5   0  653.93   44.50
   4   5   0  718.03   53.09
   4   5   0  710.83   45.60
  -5  -5   0  100.39   28.80
  -5  -5   0  116.99   24.40
  -5  -5   0  121.09   25.60
  -5  -5   0   70.29   19.40
  -5  -5   0  119.99   28.90
   5   5   0   94.89   20.60
   5   5   0   99.09   31.20
   5   5   0   98.89   25.60
   5   5   0  100.29   26.30
   5   5   0  100.59   26.80
   5   5   0  120.39   22.20
   5   5   0  157.38   41.50
  -6  -5   0   29.00   31.40
  -6  -5   0   30.70   26.30
  -6  -5   0   71.89   32.50
  -6  -5   0   27.60   34.10
  -6  -5   0   72.59   28.30
   6   5   0   75.29   28.00
   6   5   0   35.90   32.40
   6   5   0   91.19   26.60
   6   5   0  125.09   32.10
   6   5   0   68.29   42.10
   6   5   0   59.79   46.20
   6   5   0   65.79   27.90
  -7  -5   0   90.99   53.19
  -7  -5   0    4.60   35.60
  -7  -5   0   66.09   40.20
  -7  -5   0   47.40   33.40
   7   5   0   33.60   43.70
   7   5   0   28.00   36.40
   7   5   0   10.30   29.80
   7   5   0   33.00   34.20
   7   5   0  -41.50   33.60
   7   5   0   18.10   28.90
  -8  -5   0  158.48   64.49
  -8  -5   0  134.89   60.29
  -8  -5   0  238.88   60.69
   8   5   0  183.28   53.59
   8   5   0  176.28   73.79
   8   5   0   66.09   54.49
   8   5   0  199.98   53.19
   8   5   0   69.39   45.80
  -9  -5   0 -141.39   75.99
  -9  -5   0   16.60   99.19
  -9  -5   0   -6.40   76.29
   9   5   0  -86.39   72.59
   9   5   0    2.90   97.49
   9   5   0   16.80   58.89
   9   5   0  -21.40   54.89
   9   5   0   22.10   52.59
   5  -6   0  -71.99   97.89
   5  -6   0  125.09  105.39
  -5   6   0  233.18   86.49
  -5   6   0   88.89   49.10
  -5   6   0  229.18   95.79
  -5   6   0  113.39  196.68
   4  -6   0  -81.49   75.49
   4  -6   0   18.30   68.09
  -4   6   0  -16.90   36.30
  -4   6   0 -100.89  107.39
  -4   6   0  -71.19   55.49
  -4   6   0  -21.40   56.89
   3  -6   0  207.78   70.99
   3  -6   0  106.49   57.49
   3  -6   0  120.29   35.40
  -3   6   0  122.39   52.29
  -3   6   0  128.39   49.20
  -3   6   0  135.29   51.09
  -3   6   0  133.99   90.89
  -3   6   0  214.78   75.49
   2  -6   0   32.50   44.60
   2  -6   0  -37.90   22.00
  -2   6   0   84.59   59.59
  -2   6   0    3.40   35.80
  -2   6   0  -11.20   33.80
  -2   6   0   67.39   48.20
  -2   6   0   28.00   29.80
   1  -6   0  296.17   51.09
   1  -6   0  322.77   67.39
   1  -6   0  496.85   65.79
   1  -6   0  351.26   76.29
   1  -6   0  459.95   63.59
  -1   6   0  410.86   67.69
  -1   6   0  442.96   62.19
  -1   6   0  536.95   72.49
  -1   6   0  450.35   64.39
  -1   6   0  442.06   70.29
   0  -6   0 1189.28   89.69
   0  -6   0 1158.48   94.39
   0  -6   0 1264.67   86.59
   0  -6   0 1107.39   86.39
   0  -6   0 1146.29   85.39
   0  -6   0 1279.67   90.49
   0   6   0 1102.49   95.59
   0   6   0  986.40   84.49
   0   6   0 1140.49   88.09
   0   6   0 1078.89   88.49
   0   6   0 1095.79   90.59
   0   6   0 1054.19   85.09
  -1  -6   0   43.90   25.30
  -1  -6   0   51.79   22.90
  -1  -6   0   42.60   19.60
  -1  -6   0   58.99   22.20
  -1  -6   0   44.10   18.70
   1   6   0   69.29   24.10
   1   6   0   57.49   24.50
   1   6   0   69.49   22.10
   1   6   0   51.09   20.70
   1   6   0   58.49   24.00
  -2  -6   0  421.06   63.69
  -2  -6   0  355.66   22.20
   2   6   0  315.07   29.00
   2   6   0  421.96   56.39
   2   6   0  339.07   29.50
   2   6   0  393.26   47.90
   2   6   0  354.16   28.30
   2   6   0  366.56   28.20
   2   6   0  395.76   49.90
  -3  -6   0  619.14   64.99
   3   6   0  745.03   69.99
   3   6   0  751.12   70.79
   3   6   0  675.73   56.69
   3   6   0  666.23   54.79
  -4  -6   0   38.90   21.30
   4   6   0   52.49   24.10
   4   6   0   49.00   32.20
   4   6   0   12.60   26.90
  -5  -6   0   37.50   21.10
   5   6   0   50.09   30.70
   5   6   0   18.30   20.90
   5   6   0   90.59   53.59
   5   6   0   61.09   15.80
   5   6   0   47.70   15.80
   5   6   0   36.80   12.00
  -6  -6   0   -7.40   19.30
  -6  -6   0  -13.40   20.70
  -6  -6   0    2.40   24.90
  -6  -6   0    2.80   26.60
   6   6   0  -14.50   27.70
   6   6   0   28.20   18.50
   6   6   0    1.80   17.40
   6   6   0    6.70   24.70
   6   6   0   22.20   22.80
  -7  -6   0   77.09   50.19
  -7  -6   0  111.19   42.90
   7   6   0   32.60   38.40
   7   6   0   73.19   30.10
   7   6   0   99.29   27.70
   7   6   0   79.99   40.90
   7   6   0   11.00   31.70
   7   6   0   74.79   35.00
  -8  -6   0  634.94   86.59
  -8  -6   0  757.42   85.89
   8   6   0  781.92   92.99
   8   6   0  702.53   85.19
   8   6   0  616.94   73.49
   8   6   0  792.42   82.49
   8   6   0  807.42  104.69
  -9  -6   0  557.24  150.58
  -9  -6   0  570.84   96.59
  -9  -6   0  507.35  105.39
   9   6   0  667.03   90.69
   9   6   0  550.04   80.59
   9   6   0  605.54   99.29
   9   6   0  848.82  119.19
   9   6   0  639.14   87.29
   4  -7   0   14.10  103.69
   4  -7   0  -51.99   97.49
  -4   7   0   98.39   77.49
  -4   7   0    1.20   59.09
   3  -7   0  157.08   81.49
   3  -7   0  211.08   56.49
   3  -7   0   92.49   83.29
  -3   7   0  162.38  102.09
  -3   7   0  122.29   62.19
  -3   7   0  212.08   59.69
  -3   7   0   98.79   63.89
  -3   7   0  237.58  123.79
   2  -7   0  299.27   73.19
   2  -7   0  126.79   47.10
   2  -7   0  274.87   73.19
  -2   7   0  288.07   68.19
  -2   7   0  184.78   45.10
  -2   7   0  290.57   66.89
  -2   7   0  153.68   74.29
  -2   7   0  181.58   83.09
   1  -7   0  -15.40   43.70
   1  -7   0   61.89   32.20
   1  -7   0  112.09   50.79
  -1   7   0   63.39   55.79
  -1   7   0   28.80   30.30
  -1   7   0   24.90   72.89
  -1   7   0   49.50   39.60
   0  -7   0  245.28   48.50
   0  -7   0  546.95   66.69
   0  -7   0  272.17   87.49
   0  -7   0  297.77   56.29
   0  -7   0  279.57   51.99
   0  -7   0  409.66   55.99
   0   7   0  294.97   49.80
   0   7   0  310.07   53.09
   0   7   0  450.55   65.49
   0   7   0  253.07   52.59
   0   7   0  295.87   64.69
   0   7   0  304.37   59.69
  -1  -7   0  264.67   41.80
  -1  -7   0  301.77   43.50
  -1  -7   0  226.38   36.10
  -1  -7   0  311.97   63.39
   1   7   0  178.58   34.10
   1   7   0  266.67   44.00
   1   7   0  282.37   43.70
   1   7   0  200.78   38.60
   1   7   0  238.78   43.70
  -2  -7   0  371.06   67.09
  -2  -7   0  234.08   26.90
  -2  -7   0  322.47   27.80
   2   7   0  275.67   32.00
   2   7   0  328.67   31.70
   2   7   0  324.87   50.89
   2   7   0  265.67   30.20
   2   7   0  323.97   31.90
   2   7   0  366.06   50.99
  -3  -7   0  369.66   64.59
   3   7   0  354.36   50.09
   3   7   0  367.16   53.99
   3   7   0  410.46   61.09
  -4  -7   0  526.65   80.29
   4   7   0  538.15   61.39
   4   7   0  576.64   79.79
   4   7   0  604.94   55.99
   4   7   0  475.15   75.39
  -5  -7   0    7.30   28.90
   5   7   0   74.99   51.99
   5   7   0  127.29   31.40
   5   7   0  100.69   27.40
   6   7   0  562.54   36.50
   6   7   0  618.24   95.09
   6   7   0  523.95   40.20
  -7  -7   0  550.64   56.09
  -7  -7   0  424.16   46.50
   7   7   0  311.37   60.19
   7   7   0  475.35   57.89
   7   7   0  462.55   43.80
   7   7   0  530.45   56.99
   7   7   0  519.65   45.90
   7   7   0  461.95   60.09
  -8  -7   0  112.09   45.90
  -8  -7   0   46.80   45.00
   8   7   0   11.90   51.89
   8   7   0   66.89   49.99
   8   7   0   19.80   29.80
   8   7   0  113.39   44.40
  -9  -7   0  126.79   76.09
   9   7   0   33.50   76.39
   9   7   0  233.78   80.09
   9   7   0  129.39   65.89
   9   7   0   29.90   47.70
   3  -8   0   41.30   50.09
   3  -8   0  256.27  111.29
   3  -8   0  -32.80  114.69
  -3   8   0  -15.80  259.07
  -3   8   0   56.59   71.09
  -3   8   0    3.20   70.19
  -3   8   0  -12.00   49.80
   2  -8   0   45.90   81.39
   2  -8   0   21.80   45.00
  -2   8   0   40.00   57.49
  -2   8   0   15.40   86.19
  -2   8   0   52.19  102.79
  -2   8   0  -16.90   55.29
  -2   8   0  -21.70   45.10
   1  -8   0   88.19   69.79
   1  -8   0  197.08   52.09
   1  -8   0  273.97   72.49
  -1   8   0  237.48   61.79
  -1   8   0  174.78   78.79
  -1   8   0  192.08   71.19
  -1   8   0  358.76   69.29
  -1   8   0  200.18   48.40
   0  -8   0    8.70   29.90
   0  -8   0  -98.09   41.10
   0  -8   0   39.10   49.50
   0   8   0   41.40   37.50
   0   8   0   -8.90   32.90
   0   8   0   18.80   37.10
   0   8   0  -18.50   42.60
   0   8   0   -4.80   47.30
  -1  -8   0   -0.60   36.70
  -1  -8   0  -29.30   30.00
  -1  -8   0   43.30   49.00
   1   8   0   24.40   29.00
   1   8   0   84.99   57.29
   1   8   0    7.00   31.40
   1   8   0   44.50   33.70
   1   8   0    5.50   36.30
  -2  -8   0  171.18   22.70
  -2  -8   0  170.28   20.00
   2   8   0  172.78   27.80
   2   8   0  184.08   30.00
   2   8   0  133.49   27.20
   2   8   0  176.48   45.20
   2   8   0   98.19   34.30
   3   8   0  239.78   55.79
   3   8   0  258.87   48.70
  -4  -8   0   74.49   43.80
   4   8   0   43.40   30.20
   4   8   0  104.89   51.29
   4   8   0   61.89   32.80
   5   8   0  144.19   37.00
   5   8   0  167.68   38.20
   6   8   0   72.69   36.00
   6   8   0  115.19   36.10
   7   8   0   -9.70   38.70
   8   8   0  -35.30   23.30
   8   8   0   41.20   30.10
   8   8   0   68.29   25.20
   8   8   0   30.10   30.60
   8   8   0  -22.30   48.40
   1  -9   0   42.80   82.29
   1  -9   0  -15.20   44.10
   1  -9   0 -109.09   93.29
  -1   9   0   68.09   55.29
  -1   9   0   80.09   55.29
  -1   9   0  -91.29   79.79
  -1   9   0  -53.09   56.09
  -1   9   0   79.59  137.49
   0  -9   0   95.99   47.30
   0  -9   0  322.07   75.99
   0   9   0  253.67   57.59
   0   9   0  217.28   58.39
   0   9   0  135.09   68.09
   0   9   0  298.97   69.39
   0   9   0  115.29   53.59
  -1  -9   0  -89.39   45.20
  -1  -9   0   28.10   45.80
  -1  -9   0   71.89   43.00
   1   9   0   26.20   37.60
   1   9   0   32.30   42.20
   1   9   0   22.40   33.50
   1   9   0   38.50   41.80
  -2  -9   0   62.89   42.10
   2   9   0  -22.00   24.40
   2   9   0  -11.10   24.00
   2   9   0   43.60   36.80
   2   9   0   24.90   45.40
   2   9   0   37.90   25.30
   2   9   0   16.10   24.90
   2   9   0   88.19   70.99
  -3  -9   0   46.80   35.60
   3   9   0   16.20   44.40
   3   9   0   15.00   54.29
  -4  -9   0   87.99   43.40
   4   9   0   -1.10   35.50
   4   9   0   77.09   69.39
   4   9   0  141.09   40.10
  -5  -9   0    0.70   36.30
   5   9   0    8.20   36.70
   5   9   0   55.19   39.30
   6   9   0   60.79   37.50
   7   9   0   73.69   48.10
   7   9   0   69.09   46.80
   8   9   0  177.98   57.59
   0 -10   0  -66.79   59.79
   0  10   0  -69.09   58.69
   0  10   0  -77.59   53.49
   0  10   0   67.29   77.29
  -1 -10   0  129.89   57.69
  -1 -10   0   -7.30   58.99
   1  10   0   -1.10   63.09
   1  10   0   48.80   45.20
   1  10   0   42.70   46.90
   1  10   0  138.09   56.79
   1  10   0    0.10   57.89
  -2 -10   0    9.40   46.20
   2  10   0   11.70   31.70
   2  10   0   71.59   29.40
   2  10   0   10.70   31.20
   2  10   0  -65.79   29.70
   2  10   0   67.59   57.99
  -3 -10   0   51.09   59.49
   3  10   0   20.50   47.90
  -4 -10   0  217.48   67.19
   4  10   0  219.08   55.89
   4  10   0  144.89   58.79
  -5 -10   0  199.38   58.69
   5  10   0  374.56   66.99
   5  10   0  221.48   59.39
   6  10   0   49.30   47.80
   6  10   0  -26.90   52.99
   7  10   0  138.09   58.89
   7  10   0  157.28   55.29
  -4 -11   0   31.70   62.19
   4  11   0  137.29   70.79
   7  10  -1   29.20   55.39
   6  10  -1   -8.30   53.39
  -6 -10   1   -0.10   54.19
   5  10  -1   79.89   55.69
   5  10  -1  111.69   47.80
   5  10  -1  161.18   75.29
  -5 -10   1  114.89   61.79
   4  10  -1  138.89   59.69
   4  10  -1   97.09   50.09
   4  10  -1  224.48   84.89
  -4 -10   1  108.79   70.09
   3  10  -1   91.59   94.09
   3  10  -1   28.50   53.99
  -3 -10   1   -5.50   39.60
   2  10  -1  -95.89   48.80
   2  10  -1  -38.30   33.70
   2  10  -1  -30.10   34.10
   2  10  -1   53.99   34.90
   2  10  -1   -6.10   36.40
  -2 -10   1   57.19   63.59
   1  10  -1  113.99   69.69
   1  10  -1   -5.80   52.99
   1  10  -1   60.49   51.29
   1  10  -1   37.10   49.50
   1  10  -1  -24.50   63.49
  -1 -10   1  -34.10   51.79
  -1 -10   1  -25.10   67.69
   7   9  -1  257.57   59.89
   6   9  -1  135.99   47.40
   6   9  -1  138.19   43.10
  -6  -9   1   80.89   51.89
   5   9  -1  -26.80   37.90
   5   9  -1    7.40   33.80
  -5  -9   1  -11.80   36.40
   4   9  -1   22.60   68.89
   4   9  -1   21.90   34.10
   4   9  -1  -16.80   36.10
  -4  -9   1   20.70   37.70
   3   9  -1   45.90   40.90
   3   9  -1   50.19   61.99
   3   9  -1  173.78   70.99
  -3  -9   1   35.50   43.00
   2   9  -1   20.80   39.60
   2   9  -1  -89.69   48.10
   2   9  -1  -47.70   67.59
   2   9  -1    6.10   28.10
   2   9  -1    8.90   28.50
   2   9  -1    6.90   27.90
   2   9  -1   52.19   30.70
  -2  -9   1    4.10   22.10
  -2  -9   1  -12.10   29.10
  -2  -9   1  -16.50   40.50
   1   9  -1    3.60   33.80
   1   9  -1   42.70   43.20
   1   9  -1  -38.10   52.59
   1   9  -1   45.60   45.20
  -1  -9   1    0.10   45.60
  -1  -9   1  -56.19   48.70
  -1  -9   1   18.90   53.89
   0   9  -1  -19.40   47.70
   0   9  -1  -96.99   56.59
   0   9  -1    4.40   53.29
   0   9  -1  106.19   64.99
   0   9  -1   42.70   43.20
   0  -9   1   72.49   68.79
   0  -9   1   22.90   48.30
   0  -9   1   68.89  131.69
  -1   9  -1  -88.59   79.69
  -1   9  -1    8.40   49.00
  -1   9  -1  -90.89  157.88
  -1   9  -1   19.90   60.39
   1  -9   1  139.89   98.99
   1  -9   1 -108.49   82.59
   1  -9   1    1.10   45.70
   8   8  -1   71.49   41.40
   8   8  -1   29.70   38.30
   8   8  -1   52.69   27.60
   8   8  -1   54.39   28.50
   7   8  -1   69.89   23.30
   6   8  -1   30.20   34.10
   6   8  -1  -19.70   28.70
  -6  -8   1  -30.10   36.50
   5   8  -1   10.90   27.00
   5   8  -1   16.40   26.10
  -5  -8   1    9.90   38.30
   4   8  -1   22.40   30.00
   4   8  -1   86.59   37.20
   4   8  -1  103.19   53.79
  -4  -8   1  185.98   49.99
   3   8  -1  443.36   60.09
  -3  -8   1  457.05   87.29
   2   8  -1  852.91   65.69
   2   8  -1  978.90   83.49
   2   8  -1  719.93   89.39
   2   8  -1  730.73   60.59
   2   8  -1  883.91   64.99
  -2  -8   1  966.30   95.19
  -2  -8   1  846.02   55.79
  -2  -8   1  812.92   50.29
  -2  -8   1  837.22   53.09
  -2  -8   1  663.03   59.09
   1   8  -1  736.73   70.69
   1   8  -1  675.33   88.29
   1   8  -1  657.63   65.99
   1   8  -1  415.66   61.59
   1   8  -1  646.44   65.19
  -1  -8   1  549.54   79.69
   0   8  -1   51.89   41.40
   0   8  -1   62.09   43.50
   0   8  -1  101.69   42.00
   0   8  -1   57.39   51.89
   0  -8   1  113.39   50.29
   0  -8   1   57.59   54.49
   0  -8   1  105.19   47.80
  -1   8  -1   11.50   43.20
  -1   8  -1    9.90   48.00
  -1   8  -1   -2.50   80.29
  -1   8  -1  121.39   46.10
  -1   8  -1  122.19   67.89
   1  -8   1  107.79   70.19
   1  -8   1  192.28   70.29
   1  -8   1   61.59   40.80
  -2   8  -1  -64.39   54.69
  -2   8  -1   79.49   61.89
  -2   8  -1   73.99   90.19
  -2   8  -1   32.10  104.79
  -2   8  -1   46.00   45.70
   2  -8   1   36.30   81.09
   2  -8   1   35.90   41.10
  -3   8  -1   25.50   67.89
  -3   8  -1   33.60   56.69
  -3   8  -1 -120.29   66.49
   3  -8   1   68.59  119.49
   3  -8   1   11.60   47.40
   3  -8   1 -244.28   97.49
   9   7  -1   65.69   57.29
   9   7  -1  146.89   48.50
   9   7  -1   94.89   63.09
   8   7  -1 -119.59   54.79
   8   7  -1   -1.10   31.40
   8   7  -1 -168.08   89.59
   8   7  -1    6.80   31.40
  -8  -7   1  -19.70   46.80
  -8  -7   1  -73.69   45.80
   7   7  -1  280.07   33.90
   7   7  -1  243.68   44.90
   7   7  -1  194.88   39.40
   7   7  -1  311.17   37.40
   7   7  -1  240.38   46.00
  -7  -7   1  201.08   34.80
  -7  -7   1  229.48   50.69
  -7  -7   1  187.28   37.20
   6   7  -1  429.96   45.50
   6   7  -1  470.15   52.79
   6   7  -1  426.86   35.80
   6   7  -1  470.65   36.60
   6   7  -1  446.86   45.30
  -6  -7   1  575.64   84.49
   5   7  -1   85.99   24.10
   5   7  -1   49.10   53.79
  -5  -7   1   61.49   29.80
   4   7  -1  708.73   57.59
   4   7  -1  654.83   61.79
   4   7  -1  713.23   84.49
  -4  -7   1  678.73   74.99
   3   7  -1   24.40   13.00
   3   7  -1   10.00   22.50
   3   7  -1   24.60   11.10
   3   7  -1    4.00   33.50
  -3  -7   1  -13.60   23.70
   2   7  -1   65.69   23.30
   2   7  -1   61.19   20.00
   2   7  -1  122.69   25.20
   2   7  -1   81.69   27.60
   2   7  -1   90.59   20.50
   2   7  -1   71.99   33.40
  -2  -7   1   84.29   22.20
  -2  -7   1   90.39   17.40
  -2  -7   1  105.89   17.40
  -2  -7   1   53.19   32.00
  -2  -7   1   73.49   23.10
   1   7  -1  124.59   33.00
   1   7  -1  114.49   31.80
   1   7  -1  108.29   31.10
   1   7  -1  112.69   33.10
   1   7  -1   74.79   30.50
   1   7  -1  119.69   44.00
  -1  -7   1  107.99   42.40
  -1  -7   1  146.49   36.20
   0   7  -1  -40.90   31.10
   0   7  -1  -21.50   35.90
   0   7  -1   14.00   29.00
   0   7  -1   20.50   31.20
   0   7  -1   15.70   28.50
   0  -7   1   91.79   41.30
   0  -7   1  -41.60   31.90
   0  -7   1    1.80   36.70
   0  -7   1   67.59   36.00
   0  -7   1   11.90   23.80
  -1   7  -1    6.40   35.40
  -1   7  -1   22.00   52.49
  -1   7  -1   77.79   36.80
  -1   7  -1   18.90   52.99
   1  -7   1  -20.60   41.20
   1  -7   1   37.00   47.00
   1  -7   1   11.50   28.40
  -2   7  -1   77.39   48.60
  -2   7  -1  100.19   41.20
  -2   7  -1   95.49   51.89
  -2   7  -1  -42.20   64.59
  -2   7  -1  253.07   84.89
   2  -7   1   51.39   61.09
   2  -7   1  105.89   65.99
   2  -7   1  143.09   45.90
  -3   7  -1   46.40   92.89
  -3   7  -1  -75.79   50.29
  -3   7  -1 -216.78  105.89
  -3   7  -1  126.19   56.69
  -3   7  -1    1.70   56.49
   3  -7   1   53.29   73.99
   3  -7   1  -16.60   78.89
  -4   7  -1   96.69   51.69
  -4   7  -1 -176.78  123.39
  -4   7  -1  -23.60   69.99
   4  -7   1   33.20  107.79
   4  -7   1    9.00   49.30
   4  -7   1  -90.39  106.39
   9   6  -1   42.30   53.19
   9   6  -1  180.28   80.89
   9   6  -1    8.90   58.79
   9   6  -1  -13.40   92.59
  -9  -6   1 -115.29   81.29
  -9  -6   1  -98.99  111.69
  -9  -6   1  129.89   80.09
   8   6  -1   66.59   54.79
   8   6  -1   11.70   36.20
   8   6  -1   61.39   39.80
   8   6  -1   90.79   65.69
   8   6  -1   86.49   49.80
  -8  -6   1   18.80   60.89
  -8  -6   1   49.50   58.99
  -8  -6   1  -15.40   48.10
   7   6  -1  -14.40   41.50
   7   6  -1  123.69   38.70
   7   6  -1   71.69   41.00
   7   6  -1   52.09   26.90
   7   6  -1   42.30   26.70
   7   6  -1   69.99   37.50
  -7  -6   1    1.90   54.09
   6   6  -1   18.00   28.80
   6   6  -1    4.50   24.50
   6   6  -1   24.90   18.20
   6   6  -1  -40.60   22.20
   6   6  -1    7.70   18.00
  -6  -6   1    9.10   34.10
  -6  -6   1   74.29   33.80
  -6  -6   1   18.50   23.00
  -6  -6   1  -15.40   22.90
  -6  -6   1   45.80   25.90
   5   6  -1  200.38   53.89
   5   6  -1  156.98   27.10
   5   6  -1  202.78   24.00
   5   6  -1  228.18   32.00
   5   6  -1  216.88   24.60
   5   6  -1  228.08   32.90
  -5  -6   1  234.88   22.00
  -5  -6   1  189.58   27.50
  -5  -6   1  185.58   23.20
  -5  -6   1  210.78   43.40
   4   6  -1  168.48   18.00
   4   6  -1  230.28   32.20
   4   6  -1  165.88   17.90
   4   6  -1  173.98   44.40
   4   6  -1  195.88   21.10
  -4  -6   1  155.88   36.00
   3   6  -1   37.10   17.60
   3   6  -1   30.20   10.50
   3   6  -1    7.90    9.00
   3   6  -1   36.00   11.00
   3   6  -1   31.80   10.10
   3   6  -1   15.10   16.10
   3   6  -1   26.00   27.30
  -3  -6   1   18.00   22.70
   2   6  -1   89.99   18.90
   2   6  -1  125.89   20.90
   2   6  -1  103.19   21.70
   2   6  -1  171.98   33.10
   2   6  -1   96.59   28.60
  -2  -6   1   68.09   27.50
  -2  -6   1  144.19   26.70
  -2  -6   1   83.09   19.60
  -2  -6   1  121.59   16.00
  -2  -6   1  113.69   19.70
   1   6  -1  290.67   44.00
   1   6  -1  295.17   42.00
   1   6  -1  319.07   38.10
   1   6  -1  395.66   56.79
   1   6  -1  343.77   42.80
   1   6  -1  245.58   39.60
   1   6  -1  280.07   47.20
  -1  -6   1  309.97   48.80
  -1  -6   1  303.27   42.60
  -1  -6   1  289.97   38.70
   0   6  -1   29.40   31.70
   0   6  -1   12.50   27.20
   0   6  -1   14.50   20.70
   0   6  -1  -21.90   20.70
   0   6  -1   19.20   28.00
   0   6  -1    9.60   21.60
   0  -6   1   23.30   27.00
   0  -6   1    3.30   18.80
   0  -6   1  -10.90   28.60
   0  -6   1   23.90   27.80
   0  -6   1   19.00   23.30
   0  -6   1   -8.50   24.80
  -1   6  -1  288.07   55.19
  -1   6  -1  280.27   80.49
  -1   6  -1  350.76   65.99
  -1   6  -1  289.47   58.99
  -1   6  -1  239.78   53.79
  -1   6  -1  271.57   51.59
   1  -6   1  348.07   55.69
   1  -6   1  275.47   47.00
   1  -6   1  301.57   51.49
   1  -6   1  342.87   66.99
   1  -6   1  159.68   56.59
  -2   6  -1  402.36  103.29
  -2   6  -1  307.07   70.49
  -2   6  -1  276.57   71.49
  -2   6  -1  357.86   67.69
   2  -6   1  411.76   93.09
   2  -6   1  343.47   71.69
   2  -6   1  402.76   66.59
  -3   6  -1  -84.59   76.79
  -3   6  -1  -30.90   43.20
  -3   6  -1   24.50   43.80
  -3   6  -1  -23.30   32.60
  -3   6  -1   25.60   75.69
   3  -6   1   36.40   57.09
   3  -6   1    7.50   27.60
   3  -6   1  -57.09   53.79
  -4   6  -1    1.50   35.10
  -4   6  -1  -97.99   94.69
  -4   6  -1   -8.60   58.19
  -4   6  -1  -33.80  117.59
  -4   6  -1  -52.79   52.59
   4  -6   1  -71.19   71.59
   4  -6   1   90.79   82.89
   4  -6   1   38.40   33.80
  -5   6  -1   33.10   54.89
  -5   6  -1   29.30   85.19
  -5   6  -1   23.60   82.69
   5  -6   1  240.38  105.59
   5  -6   1   62.59   94.49
   5  -6   1   16.80   44.10
   9   5  -1  844.82  139.59
   9   5  -1  643.24   92.09
   9   5  -1  731.03  105.59
   9   5  -1  845.32  142.29
  -9  -5   1  369.76  102.99
  -9  -5   1  605.64  108.19
  -9  -5   1  952.50  139.39
   8   5  -1   83.29   47.60
   8   5  -1   75.19   59.09
   8   5  -1   62.59   43.30
   8   5  -1   24.80   37.00
   8   5  -1  -40.40   73.69
  -8  -5   1   98.99   54.59
  -8  -5   1   33.00   56.29
  -8  -5   1  204.48   63.69
   7   5  -1   18.40   45.30
   7   5  -1   26.20   37.90
   7   5  -1   12.20   29.60
   7   5  -1  -12.70   40.60
   7   5  -1   22.70   28.20
   7   5  -1   49.30   34.60
  -7  -5   1   39.00   57.49
  -7  -5   1  -65.59   34.20
  -7  -5   1   16.70   37.30
  -7  -5   1   -1.80   34.50
   6   5  -1  856.51   68.69
   6   5  -1  972.10  103.39
   6   5  -1  828.62   79.69
   6   5  -1  864.01   66.99
   6   5  -1  824.12   73.89
   6   5  -1  696.33   71.59
   6   5  -1  996.40   69.99
  -6  -5   1  879.31   81.79
  -6  -5   1  858.11   85.49
  -6  -5   1  851.61   69.99
  -6  -5   1  873.81   71.29
  -6  -5   1  801.62   68.89
   5   5  -1  106.59   29.80
   5   5  -1   77.99   22.20
   5   5  -1   90.59   21.50
   5   5  -1  144.49   24.20
   5   5  -1  101.59   39.50
   5   5  -1  115.79   44.90
  -5  -5   1   53.99   26.70
  -5  -5   1  112.49   32.10
  -5  -5   1   80.99   21.00
  -5  -5   1  129.99   29.80
   4   5  -1   -4.10   13.70
   4   5  -1   12.10    9.10
   4   5  -1  -20.40    8.50
   4   5  -1   -3.10   11.50
   4   5  -1  -22.60   25.00
   4   5  -1  -14.90   12.80
  -4  -5   1   11.40   13.40
  -4  -5   1    5.00   14.90
  -4  -5   1   10.40   10.60
  -4  -5   1    4.90   10.70
   3   5  -1  950.90   49.70
   3   5  -1  926.21   58.19
   3   5  -1  877.71   49.20
   3   5  -1  884.71   50.19
   3   5  -1  915.01   75.69
   3   5  -1  860.51   49.20
  -3  -5   1 1023.30   76.19
  -3  -5   1  782.42   46.30
   2   5  -1  570.44   36.70
   2   5  -1  546.45   35.60
   2   5  -1  538.95   37.60
   2   5  -1  590.54   51.89
   2   5  -1  469.55   38.00
   2   5  -1  621.24   47.50
  -2  -5   1  568.74   33.00
  -2  -5   1  545.85   31.70
  -2  -5   1  465.55   35.80
  -2  -5   1  561.94   55.59
  -2  -5   1  510.45   37.20
   1   5  -1 1826.22  113.49
   1   5  -1 1853.41  104.69
   1   5  -1 1846.32  104.09
   1   5  -1 1778.02  106.39
   1   5  -1 1893.31  106.49
   1   5  -1 1914.41  112.49
  -1  -5   1 2012.60  123.59
  -1  -5   1 1810.12  106.89
  -1  -5   1 1932.81  102.29
   0   5  -1 1884.61  116.09
   0   5  -1 1852.61  118.79
   0   5  -1 1760.82  115.59
   0   5  -1 1762.42  115.39
   0   5  -1 1966.60  121.29
   0   5  -1 1905.81  117.99
   0  -5   1 1920.31  113.79
   0  -5   1 1994.30  115.59
   0  -5   1 1842.22  121.89
   0  -5   1 1843.72  117.59
   0  -5   1 1976.50  112.69
   0  -5   1 1859.91  119.19
  -1   5  -1   25.00   26.30
  -1   5  -1   37.10   33.90
  -1   5  -1   55.29   21.90
  -1   5  -1   62.19   33.80
  -1   5  -1   52.59   25.30
  -1   5  -1  111.39   36.40
   1  -5   1   75.49   24.80
   1  -5   1   67.09   33.70
   1  -5   1   56.79   33.10
   1  -5   1   54.89   28.80
   1  -5   1   27.40   28.60
   1  -5   1   50.69   23.50
  -2   5  -1    7.00   43.30
  -2   5  -1   12.90   36.90
  -2   5  -1   11.70   26.90
  -2   5  -1   -7.10   26.90
  -2   5  -1  -33.30   20.20
   2  -5   1    0.40   32.70
   2  -5   1  -26.70   31.70
   2  -5   1   30.40   27.20
   2  -5   1   38.20   45.80
   2  -5   1  -15.40   16.80
   2  -5   1  -56.89   33.30
  -3   5  -1   57.29   62.99
  -3   5  -1    3.90   26.20
  -3   5  -1   41.00   37.00
  -3   5  -1   86.49   59.59
  -3   5  -1    2.90   38.40
   3  -5   1   -7.90   21.50
   3  -5   1   17.20   44.60
   3  -5   1   67.79   49.10
  -4   5  -1    9.30   84.19
  -4   5  -1  -30.60   38.60
  -4   5  -1    6.10   29.70
  -4   5  -1    0.00   98.39
  -4   5  -1   18.60   47.20
   4  -5   1   -0.80   25.30
   4  -5   1  -66.39   53.79
   4  -5   1  -21.60   55.39
  -5   5  -1  190.78   58.89
  -5   5  -1  350.26  144.09
  -5   5  -1  165.38   73.49
  -5   5  -1  208.38   81.09
   5  -5   1  226.08   86.39
   5  -5   1  195.78   85.09
   5  -5   1  288.37   55.79
  -6   5  -1   46.70   52.59
  -6   5  -1    4.00   82.99
  -6   5  -1   96.99   93.39
   6  -5   1   -7.40  107.39
   6  -5   1  -78.99  101.79
   9   4  -1  110.89   63.49
   9   4  -1  154.78   97.29
   9   4  -1  -19.90   58.09
   9   4  -1  -52.19  112.49
  -9  -4   1    6.10   78.59
  -9  -4   1 -106.99   80.39
   8   4  -1   -0.10   38.40
   8   4  -1   98.69   79.29
   8   4  -1   25.10   45.10
   8   4  -1   39.00   59.39
   8   4  -1   44.70   47.80
  -8  -4   1  -74.69   54.99
   7   4  -1  467.55   77.99
   7   4  -1  409.86   75.89
   7   4  -1  319.27   58.49
   7   4  -1  270.57   59.69
   7   4  -1  359.56   56.99
   7   4  -1  418.26   64.89
  -7  -4   1  352.26   62.29
  -7  -4   1  546.05   76.49
  -7  -4   1  283.97   52.39
   6   4  -1 1400.66  108.39
   6   4  -1 1344.77   97.59
   6   4  -1 1480.05  111.89
   6   4  -1 1274.57  100.89
   6   4  -1 1717.23  109.49
   6   4  -1 1545.85  106.29
   6   4  -1 1476.25  126.89
  -6  -4   1 1588.64  120.69
  -6  -4   1 1542.85  115.29
  -6  -4   1 1583.74  105.59
  -6  -4   1 1493.75  104.09
  -6  -4   1 1512.95  101.89
   5   4  -1  808.02   61.59
   5   4  -1  804.52   61.39
   5   4  -1  850.31   59.09
   5   4  -1  826.42   80.09
   5   4  -1  725.23   63.79
   5   4  -1  768.02   66.89
  -5  -4   1  762.72   56.99
  -5  -4   1  792.92   63.39
  -5  -4   1  702.33   58.49
  -5  -4   1  762.42   59.49
  -5  -4   1  775.12   70.99
  -5  -4   1  735.63   68.59
   4   4  -1  548.75   39.70
   4   4  -1  503.15   43.50
   4   4  -1  496.35   41.70
   4   4  -1  446.06   37.90
   4   4  -1  579.64   60.79
   4   4  -1  447.16   40.40
  -4  -4   1  415.46   42.20
  -4  -4   1  500.65   46.90
  -4  -4   1  386.06   43.60
  -4  -4   1  477.75   37.80
   3   4  -1  391.76   26.30
   3   4  -1  391.76   29.50
   3   4  -1  345.67   28.00
   3   4  -1  366.26   25.10
   3   4  -1  314.07   27.90
   3   4  -1  484.35   59.89
  -3  -4   1  386.06   39.60
  -3  -4   1  300.77   28.70
  -3  -4   1  335.17   26.50
  -3  -4   1  351.26   28.60
  -3  -4   1  356.36   26.60
   2   4  -1   24.70    7.50
   2   4  -1   49.00   13.50
   2   4  -1    2.00    6.50
   2   4  -1   38.30    7.80
   2   4  -1   33.10    8.60
   2   4  -1   35.20   13.00
  -2  -4   1   12.80    8.60
  -2  -4   1    5.30    6.20
  -2  -4   1   14.70    6.70
  -2  -4   1   15.50    7.70
  -2  -4   1  -11.10    9.60
   1   4  -1  783.52   54.29
   1   4  -1  757.22   50.89
   1   4  -1  766.52   50.59
   1   4  -1  750.42   49.20
   1   4  -1  767.72   52.99
   1   4  -1  819.62   49.80
  -1  -4   1  690.63   50.19
  -1  -4   1  778.12   61.09
   0   4  -1 1268.47   79.29
   0   4  -1 1193.68   79.59
   0   4  -1  982.30   74.09
   0   4  -1 1086.99   75.99
   0   4  -1 1136.59   81.69
   0   4  -1 1106.49   75.89
   0  -4   1 1162.08   72.79
   0  -4   1 1195.28   73.79
   0  -4   1 1079.49   77.79
   0  -4   1 1160.08   74.99
   0  -4   1 1069.49   76.89
  -1   4  -1  178.08   35.50
  -1   4  -1  143.49   37.10
  -1   4  -1  169.98   39.30
  -1   4  -1  161.78   37.60
  -1   4  -1  114.49   29.60
  -1   4  -1  182.38   41.00
   1  -4   1   83.99   21.60
   1  -4   1  127.89   35.20
   1  -4   1  141.19   36.80
   1  -4   1  177.18   35.40
   1  -4   1  158.68   33.20
   1  -4   1  141.29   35.10
  -2   4  -1  221.98   38.40
  -2   4  -1  299.07   61.79
  -2   4  -1  275.67   65.39
  -2   4  -1  219.08   49.20
  -2   4  -1  124.29   36.50
  -2   4  -1  183.08   45.10
   2  -4   1  186.08   43.70
   2  -4   1  164.38   35.40
   2  -4   1  208.48   49.80
   2  -4   1  225.38   56.79
   2  -4   1  188.88   41.10
   2  -4   1  196.68   46.80
  -3   4  -1   -9.60   28.80
  -3   4  -1   46.70   27.20
  -3   4  -1  -13.70   34.80
  -3   4  -1   -3.10   34.70
  -3   4  -1   -1.10   46.70
  -3   4  -1   44.30   33.90
   3  -4   1   27.60   28.60
   3  -4   1   66.69   43.80
   3  -4   1  -35.80   33.70
   3  -4   1   53.79   21.90
   3  -4   1   -5.50   44.80
   3  -4   1   70.09   38.70
  -4   4  -1 1000.60  127.69
  -4   4  -1 1046.80  145.99
  -4   4  -1 1096.49  129.69
  -4   4  -1  929.51  114.19
  -4   4  -1  932.51   90.99
   4  -4   1  985.50  112.39
   4  -4   1  829.32  116.99
   4  -4   1  833.12   72.19
   4  -4   1 1121.79  136.09
  -5   4  -1   -4.90   84.89
  -5   4  -1    5.50   51.19
  -5   4  -1  -26.30   30.50
  -5   4  -1  -11.70   54.39
   5  -4   1  -95.59   49.99
   5  -4   1  -38.80   23.40
   5  -4   1   59.59   62.49
  -6   4  -1  -77.39   70.89
  -6   4  -1   81.49   80.79
  -6   4  -1   35.90   48.60
  -6   4  -1  -77.09  151.18
   6  -4   1   17.80   70.79
   6  -4   1  -64.49   82.69
   9   3  -1    0.80   65.09
   9   3  -1   84.99   67.79
   9   3  -1  -57.49  131.29
   9   3  -1  -46.40  100.29
  -9  -3   1  107.99   88.09
  -9  -3   1   39.00   93.99
   8   3  -1  -27.60   44.70
   8   3  -1   62.19   69.19
   8   3  -1   59.09   87.69
   8   3  -1   23.40   48.90
  -8  -3   1   -2.30   58.29
  -8  -3   1   55.19   64.49
  -8  -3   1  -45.10   64.39
   7   3  -1    1.00   34.70
   7   3  -1   55.99   60.59
   7   3  -1   56.89   58.59
   7   3  -1   39.40   40.50
   7   3  -1   13.90   45.80
  -7  -3   1  -28.90   41.10
  -7  -3   1  -41.50   40.70
  -7  -3   1  181.88   91.29
   6   3  -1   -3.60   25.60
   6   3  -1   20.20   26.50
   6   3  -1   16.80   27.10
   6   3  -1   28.70   29.70
   6   3  -1   -3.80   34.70
   6   3  -1  -18.40   23.90
  -6  -3   1   21.10   29.00
  -6  -3   1   30.20   41.60
  -6  -3   1   27.20   33.70
  -6  -3   1  -28.40   27.90
   5   3  -1   59.59   21.60
   5   3  -1   96.29   28.40
   5   3  -1   67.69   27.30
   5   3  -1   67.29   29.10
   5   3  -1   51.49   22.90
   5   3  -1   59.19   22.70
   5   3  -1   41.60   27.60
  -5  -3   1   46.50   33.90
  -5  -3   1   95.59   26.70
  -5  -3   1  121.69   31.00
  -5  -3   1   79.49   32.40
   4   3  -1   22.90   20.80
   4   3  -1   15.70   13.90
   4   3  -1   37.60   16.40
   4   3  -1   15.40   16.10
   4   3  -1   14.90   12.50
   4   3  -1   55.99   18.30
  -4  -3   1   29.40   18.40
  -4  -3   1   53.89   17.80
  -4  -3   1   36.40   20.00
  -4  -3   1   21.30   16.50
  -4  -3   1   56.29   16.30
  -4  -3   1   41.20   13.30
   3   3  -1  153.88   23.40
   3   3  -1  126.19   33.50
   3   3  -1  179.68   22.90
   3   3  -1  153.58   23.40
   3   3  -1  158.18   21.90
   3   3  -1  134.49   16.90
  -3  -3   1  171.98   22.90
  -3  -3   1  105.79   21.00
  -3  -3   1  159.58   21.60
  -3  -3   1  157.48   19.20
  -3  -3   1  187.58   28.10
  -3  -3   1  139.49   25.00
   2   3  -1   87.29   12.40
   2   3  -1   71.69   13.20
   2   3  -1   67.59   10.40
   2   3  -1   80.39   12.00
   2   3  -1   59.99   19.70
   2   3  -1   70.79   10.70
  -2  -3   1   57.49   16.60
  -2  -3   1   49.00   10.70
  -2  -3   1   65.99   12.60
  -2  -3   1   68.09   10.80
  -2  -3   1   83.29   12.10
   1   3  -1  567.44   39.20
   1   3  -1  574.74   35.40
   1   3  -1  555.44   35.90
   1   3  -1  566.34   40.80
   1   3  -1  550.34   35.10
  -1  -3   1  532.55   32.10
  -1  -3   1  508.65   43.70
  -1  -3   1  523.15   35.70
  -1  -3   1  550.44   32.20
   0   3  -1   30.60   14.30
   0   3  -1   17.70   10.60
   0   3  -1   14.90   10.70
   0   3  -1   32.10   13.30
   0   3  -1   23.60   11.50
   0   3  -1   12.10   11.60
   0  -3   1   26.40   11.50
   0  -3   1   22.40   13.50
   0  -3   1   28.20   10.10
   0  -3   1   48.80   13.40
   0  -3   1    6.30   10.30
   0  -3   1   12.70   10.80
  -1   3  -1   36.90   19.10
  -1   3  -1   15.70   16.10
  -1   3  -1   36.10   17.50
  -1   3  -1   49.30   17.80
  -1   3  -1   26.00   16.90
  -1   3  -1   36.50   17.70
   1  -3   1   14.20   11.30
   1  -3   1   46.70   22.10
   1  -3   1   21.00   18.50
   1  -3   1   43.00   19.10
   1  -3   1   17.10   11.10
   1  -3   1   29.30   20.20
  -2   3  -1 2562.24  156.08
  -2   3  -1 2396.46  155.18
  -2   3  -1 2710.83  160.68
  -2   3  -1 2556.24  146.09
  -2   3  -1 2497.75  156.78
  -2   3  -1 2362.96  149.09
   2  -3   1 2398.16  154.08
   2  -3   1 2336.17  141.59
   2  -3   1 2874.41  157.98
   2  -3   1 2571.64  139.99
   2  -3   1 2645.34  160.08
   2  -3   1 2414.06  156.38
  -3   3  -1   40.50   22.00
  -3   3  -1   72.79   34.00
  -3   3  -1   74.89   33.80
  -3   3  -1   74.69   33.90
  -3   3  -1   61.49   44.50
  -3   3  -1   88.09   40.70
   3  -3   1    4.90   26.40
   3  -3   1   58.69   38.00
   3  -3   1   25.50   21.00
   3  -3   1   86.69   24.80
   3  -3   1   44.60   28.90
   3  -3   1    8.10   25.80
  -4   3  -1  618.64  106.89
  -4   3  -1  571.34  103.69
  -4   3  -1  404.56   77.39
  -4   3  -1  562.74   80.49
  -4   3  -1  497.95   81.89
  -4   3  -1  447.26   69.59
   4  -3   1  579.54   95.19
   4  -3   1  454.85   46.20
   4  -3   1  514.75   84.69
   4  -3   1  605.34  108.19
   4  -3   1  551.14   71.59
   4  -3   1  445.16   78.69
  -5   3  -1   19.00   27.90
  -5   3  -1   -4.40   40.70
  -5   3  -1 -199.28   75.89
  -5   3  -1   11.00   65.69
   5  -3   1  -95.29   63.39
   5  -3   1   21.30   42.70
   5  -3   1   27.60   54.39
  -6   3  -1  -11.70  110.59
  -6   3  -1   12.40   32.00
  -6   3  -1   62.89   57.09
  -6   3  -1  -33.60   58.39
   6  -3   1  -20.30   59.29
   6  -3   1  109.89   71.89
  -7   3  -1   90.19   91.29
  -7   3  -1  140.69   54.09
  -7   3  -1    0.40   75.79
   7  -3   1   38.60   98.19
   7  -3   1  241.68   90.39
   9   2  -1  338.37   89.09
   9   2  -1   61.49  123.79
  -9  -2   1  134.29  130.29
   8   2  -1  747.03  136.39
   8   2  -1  565.14   97.59
   8   2  -1  642.04  102.59
  -8  -2   1  566.04  100.59
  -8  -2   1  638.14  115.89
   7   2  -1   40.90   50.59
   7   2  -1   68.29   55.39
   7   2  -1   59.69   68.99
   7   2  -1   -7.10   38.60
   7   2  -1   24.80   38.80
  -7  -2   1   75.29   51.59
  -7  -2   1   85.39   51.09
  -7  -2   1  -30.50   49.90
   6   2  -1  793.22  102.79
   6   2  -1  760.82   80.69
   6   2  -1  621.64   66.69
   6   2  -1  642.64   75.09
   6   2  -1  610.64   70.39
   6   2  -1  858.21  102.39
   6   2  -1  697.93   78.69
  -6  -2   1  779.92   89.49
  -6  -2   1  740.23   73.59
  -6  -2   1  905.91  111.19
  -6  -2   1  631.64   80.99
   5   2  -1  235.68   41.50
   5   2  -1  312.47   53.99
   5   2  -1  176.58   41.40
   5   2  -1  347.27   47.60
   5   2  -1  265.17   51.89
   5   2  -1  249.68   48.70
   5   2  -1  301.67   54.69
  -5  -2   1  358.46   47.80
  -5  -2   1  228.68   44.20
  -5  -2   1  276.07   57.09
  -5  -2   1  361.66   59.99
  -5  -2   1  267.47   47.80
   4   2  -1  194.68   38.90
   4   2  -1  171.78   34.60
   4   2  -1  207.38   39.00
   4   2  -1  191.88   28.30
   4   2  -1  225.98   38.40
   4   2  -1  195.38   36.20
   4   2  -1  176.08   28.50
  -4  -2   1  234.28   32.90
  -4  -2   1  136.19   33.50
  -4  -2   1  271.27   38.70
  -4  -2   1  187.08   36.40
  -4  -2   1  255.47   42.50
   3   2  -1 2600.34  127.19
   3   2  -1 2481.65  141.09
   3   2  -1 2462.75  132.99
   3   2  -1 2540.85  133.79
   3   2  -1 2282.87  132.99
  -3  -2   1 2461.45  135.59
  -3  -2   1 2743.03  133.79
  -3  -2   1 2468.25  125.99
  -3  -2   1 2389.26  134.79
  -3  -2   1 2477.55  126.89
   2   2  -1   39.40   11.40
   2   2  -1   57.39   12.50
   2   2  -1   77.39   10.30
   2   2  -1   51.89   11.40
   2   2  -1   53.49   10.80
  -2  -2   1   85.19   11.10
  -2  -2   1   58.99   13.00
  -2  -2   1   34.00   10.70
  -2  -2   1   59.79   12.00
  -2  -2   1   46.40   12.40
  -2  -2   1   55.29   11.20
   1   2  -1 5129.49  233.08
   1   2  -1 4809.32  236.68
   1   2  -1 5115.59  234.78
   1   2  -1 4995.40  233.08
  -1  -2   1 5017.10  232.78
  -1  -2   1 4991.50  243.28
  -1  -2   1 5067.49  232.68
  -1  -2   1 5241.78  235.38
   0   2  -1 3519.55  175.58
   0   2  -1 3547.15  180.88
   0   2  -1 3605.54  175.28
   0   2  -1 3704.83  174.58
   0   2  -1 3284.97  175.08
   0   2  -1 3667.73  175.48
   0  -2   1 3582.94  173.08
   0  -2   1 3707.73  173.58
   0  -2   1 3512.85  176.78
   0  -2   1 3632.54  177.88
   0  -2   1 3499.65  174.38
  -1   2  -1  190.38   30.20
  -1   2  -1  194.08   34.40
  -1   2  -1  220.48   26.60
  -1   2  -1  242.38   33.90
  -1   2  -1  179.28   31.40
  -1   2  -1  215.88   35.80
   1  -2   1  191.78   32.40
   1  -2   1  239.58   35.10
   1  -2   1  210.88   34.50
   1  -2   1  171.18   24.30
   1  -2   1  187.98   29.00
  -2   2  -1    6.70   16.80
  -2   2  -1   -0.40   15.00
  -2   2  -1    2.00   15.20
  -2   2  -1  -20.40   13.90
  -2   2  -1   16.30   13.90
  -2   2  -1    4.70   18.30
   2  -2   1  -14.70   14.80
   2  -2   1    3.20   16.80
   2  -2   1  -22.80   14.20
   2  -2   1   19.30   16.80
   2  -2   1   -9.80   15.40
   2  -2   1   10.00    7.70
   2  -2   1   14.30   13.80
  -3   2  -1  478.85   58.79
  -3   2  -1  576.74   79.19
  -3   2  -1  523.35   63.39
  -3   2  -1  527.75   50.89
  -3   2  -1  571.44   83.99
  -3   2  -1  514.35   57.99
   3  -2   1  480.75   56.69
   3  -2   1  552.14   41.80
   3  -2   1  457.95   48.80
   3  -2   1  528.05   76.19
   3  -2   1  566.54   76.69
   3  -2   1  654.23   66.19
  -4   2  -1  551.64   76.49
  -4   2  -1  569.64   90.79
  -4   2  -1  582.14   87.59
  -4   2  -1  575.74   58.39
  -4   2  -1  626.34   90.09
  -4   2  -1  644.84   92.09
   4  -2   1  502.15   42.70
   4  -2   1  463.95   75.79
   4  -2   1  584.24   90.39
   4  -2   1  622.54   99.39
   4  -2   1  515.45   66.69
   4  -2   1  552.64   67.89
   4  -2   1  602.64   84.59
  -5   2  -1  -45.50   62.59
  -5   2  -1    0.80   53.69
  -5   2  -1   57.39   36.60
  -5   2  -1   22.10   41.90
  -5   2  -1   28.80   43.00
  -5   2  -1   32.40   24.40
   5  -2   1   66.19   48.40
   5  -2   1  -37.40   30.80
   5  -2   1   86.89   53.79
   5  -2   1   -2.60   59.89
   5  -2   1   29.60   38.30
  -6   2  -1 1048.20  140.49
  -6   2  -1  943.11  144.29
  -6   2  -1  991.70  151.88
  -6   2  -1  731.83   83.39
   6  -2   1 1064.89  153.98
   6  -2   1  849.41  129.59
   6  -2   1  654.03  120.19
  -7   2  -1  618.94  112.99
  -7   2  -1  753.02  135.99
  -7   2  -1  462.15   77.29
   7  -2   1  743.33  131.49
   7  -2   1  671.53  145.99
   9   1  -1  106.19   90.19
   9   1  -1  122.69   99.49
  -9  -1   1  135.49  121.49
  -9  -1   1  130.59  104.69
   8   1  -1  154.88   73.59
   8   1  -1  215.38   77.79
   8   1  -1  120.99   87.69
  -8  -1   1  279.57   88.39
  -8  -1   1  187.08   82.19
   7   1  -1  756.52   99.69
   7   1  -1  440.66   85.79
   7   1  -1  523.25  116.89
   7   1  -1  710.63  111.19
   7   1  -1  596.64  143.99
  -7  -1   1  620.84  103.09
  -7  -1   1  510.65   92.29
  -7  -1   1  609.34   89.89
   6   1  -1  172.38   55.89
   6   1  -1  241.48   55.19
   6   1  -1  169.48   42.20
   6   1  -1  261.67   59.99
   6   1  -1  205.58   48.80
   6   1  -1  143.59   48.00
   6   1  -1  326.07   61.09
  -6  -1   1  193.88   48.80
  -6  -1   1  363.26   77.79
  -6  -1   1  266.47   78.29
  -6  -1   1  193.78   52.59
  -6  -1   1  163.68   47.90
   5   1  -1 1185.48  101.29
   5   1  -1 1227.78   97.59
   5   1  -1 1346.47  110.09
   5   1  -1 1437.06  108.29
   5   1  -1 1355.96  106.09
   5   1  -1 1463.25   94.69
   5   1  -1 1336.47   95.89
  -5  -1   1 1182.38  100.99
  -5  -1   1 1168.28  108.99
  -5  -1   1 1354.56  107.59
  -5  -1   1 1330.57  110.09
  -5  -1   1 1327.87   97.39
   4   1  -1 3635.64  205.08
   4   1  -1 3639.64  206.08
   4   1  -1 3721.33  206.08
   4   1  -1 3671.73  204.78
   4   1  -1 3589.44  192.88
   4   1  -1 3772.82  195.98
  -4  -1   1 3509.15  206.18
  -4  -1   1 3707.53  194.38
  -4  -1   1 3955.30  206.98
  -4  -1   1 3647.74  207.38
  -4  -1   1 3691.83  203.38
   3   1  -1  887.61   65.69
   3   1  -1 1008.40   69.29
   3   1  -1  944.71   67.79
   3   1  -1 1013.60   62.79
   3   1  -1 1038.10   62.59
   3   1  -1  907.11   67.69
  -3  -1   1  934.71   60.29
  -3  -1   1  908.51   68.39
  -3  -1   1  871.91   64.19
  -3  -1   1  908.51   67.99
  -3  -1   1  997.30   67.89
   2   1  -1   11.00    8.20
   2   1  -1    5.00    7.20
   2   1  -1   17.10    9.60
   2   1  -1   -3.90    7.00
   2   1  -1    1.70    7.60
   2   1  -1   -0.40    5.80
  -2  -1   1   -3.90    4.60
  -2  -1   1   -0.60    7.30
  -2  -1   1    5.40    7.40
  -2  -1   1    8.20    9.00
  -2  -1   1    7.70    6.50
  -2  -1   1   15.30    9.20
   1   1  -1 1030.00   53.49
   1   1  -1 1029.70   52.19
   1   1  -1  969.80   52.69
   1   1  -1  996.70   51.99
  -1  -1   1 1043.40   53.19
  -1  -1   1  988.20   52.59
  -1  -1   1 1018.70   52.89
   0   1  -1  585.64   35.60
   0   1  -1  639.24   34.50
   0   1  -1  598.84   35.70
   0   1  -1  590.64   34.30
   0   1  -1  608.84   35.50
   0   1  -1  616.94   34.90
   0  -1   1  592.84   34.10
   0  -1   1  614.94   35.10
   0  -1   1  573.54   34.50
   0  -1   1  613.14   36.50
   0  -1   1  606.74   34.00
  -1   1  -1 7220.88  340.27
  -1   1  -1 7460.85  344.07
  -1   1  -1 7035.30  344.17
  -1   1  -1 7388.16  337.67
  -1   1  -1 7105.29  344.57
  -1   1  -1 7197.98  344.47
   1  -1   1 7256.47  342.87
   1  -1   1 7318.57  341.07
   1  -1   1 7055.09  345.07
   1  -1   1 7373.56  345.37
   1  -1   1 7135.09  336.67
   1  -1   1 6872.41  343.17
  -2   1  -1 3190.08  157.58
  -2   1  -1 3028.10  160.88
  -2   1  -1 2863.41  165.58
  -2   1  -1 2863.51  166.18
  -2   1  -1 2942.21  166.68
  -2   1  -1 2992.40  165.68
   2  -1   1 3179.38  162.68
   2  -1   1 2949.10  166.38
   2  -1   1 2947.41  167.08
   2  -1   1 3117.89  166.18
   2  -1   1 3177.78  169.88
  -3   1  -1  207.08   44.40
  -3   1  -1  193.08   35.70
  -3   1  -1  193.68   43.50
  -3   1  -1  209.48   42.00
  -3   1  -1  195.18   34.10
  -3   1  -1  196.78   42.80
   3  -1   1  252.07   49.50
   3  -1   1  239.88   45.80
   3  -1   1  180.28   39.40
   3  -1   1  201.48   29.30
   3  -1   1  151.58   26.50
   3  -1   1  144.49   39.90
  -4   1  -1  842.22   66.29
  -4   1  -1  668.03   73.39
  -4   1  -1  720.73   76.59
  -4   1  -1  744.33   83.89
  -4   1  -1  728.13   71.39
  -4   1  -1  857.11   83.89
   4  -1   1  725.33   58.59
   4  -1   1  729.53   63.69
   4  -1   1  661.93   71.09
   4  -1   1  846.62   84.99
   4  -1   1  793.22   78.19
  -5   1  -1 2305.17  160.78
  -5   1  -1 2372.56  161.98
  -5   1  -1 2050.69  164.48
  -5   1  -1 2004.80  156.48
  -5   1  -1 2053.59  153.78
  -5   1  -1 2111.79  135.49
   5  -1   1 2129.39  159.38
   5  -1   1 1994.60  158.98
   5  -1   1 2088.99  147.59
   5  -1   1 2171.88  138.79
   5  -1   1 2197.28  161.08
   5  -1   1 2056.29  156.98
   5  -1   1 2128.49  129.39
  -6   1  -1  324.17   94.39
  -6   1  -1  232.48   63.39
  -6   1  -1  297.27   55.49
  -6   1  -1  394.16   83.49
   6  -1   1  299.87   80.69
   6  -1   1  180.68   44.70
   6  -1   1  232.18   62.09
   6  -1   1  214.78   64.09
   6  -1   1   22.30   71.19
   6  -1   1  213.88   66.49
  -7   1  -1  -26.40   62.59
  -7   1  -1   96.59   58.89
  -7   1  -1   79.99   37.30
   7  -1   1   44.40   46.70
   7  -1   1   45.70   63.79
  -8   1  -1   11.70   44.10
  -8   1  -1 -109.59   88.79
  -8   1  -1   51.49   85.69
   8  -1   1   25.20   79.69
   8  -1   1  -89.09   73.19
   8  -1   1   29.40   82.39
   8   0  -1   14.60   69.89
   8   0  -1  -42.50   68.09
   8   0  -1   15.20  158.98
  -8   0   1   39.30   86.29
  -8   0   1  -75.49   77.29
   7   0  -1   41.60   50.39
   7   0  -1   46.50   52.59
   7   0  -1  -30.50  101.09
   7   0  -1  -20.70   73.19
  -7   0   1   -5.50   55.09
  -7   0   1   14.50   33.50
  -7   0   1   13.10   59.59
   6   0  -1   76.69   61.19
   6   0  -1    2.20   47.90
   6   0  -1    8.00   34.60
   6   0  -1   -0.90   33.00
   6   0  -1    2.90   30.20
   6   0  -1  100.59   36.70
  -6   0   1  -76.09   60.89
  -6   0   1  -51.19   36.90
  -6   0   1   17.30   53.19
  -6   0   1   12.70   25.80
  -6   0   1  -55.59   86.09
  -6   0   1   33.40   76.49
   5   0  -1   45.00   29.00
   5   0  -1   29.90   34.20
   5   0  -1   59.69   29.80
   5   0  -1   33.60   31.30
   5   0  -1   40.20   24.50
   5   0  -1   60.99   37.20
  -5   0   1   56.89   35.00
  -5   0   1   19.10   16.90
  -5   0   1   18.20   28.20
  -5   0   1   22.00   36.70
  -5   0   1   64.49   33.30
  -5   0   1  119.09   46.50
   4   0  -1 1521.85  107.29
   4   0  -1 1536.05  114.79
   4   0  -1 1346.67  102.19
   4   0  -1 1343.07   90.99
   4   0  -1 1729.63  110.69
   4   0  -1 1253.27  101.29
  -4   0   1 1255.67   99.69
  -4   0   1 1379.36   94.79
  -4   0   1 1394.26  101.79
  -4   0   1 1315.97   88.89
  -4   0   1 1306.87  104.59
  -4   0   1 1384.36  104.49
   3   0  -1  366.76   41.80
   3   0  -1  431.36   46.60
   3   0  -1  341.97   34.70
   3   0  -1  324.67   36.80
   3   0  -1  385.56   41.90
   3   0  -1  390.76   43.30
  -3   0   1  408.86   45.00
  -3   0   1  368.36   35.10
  -3   0   1  341.57   49.60
  -3   0   1  378.36   44.10
  -3   0   1  378.06   39.40
  -3   0   1  383.46   42.70
   2   0  -1  324.87   32.30
   2   0  -1  348.47   34.80
   2   0  -1  379.06   32.10
   2   0  -1  379.26   35.10
   2   0  -1  368.86   29.80
   2   0  -1  318.67   32.40
  -2   0   1  382.06   31.20
  -2   0   1  325.47   34.90
  -2   0   1  354.46   35.70
  -2   0   1  362.96   34.80
  -2   0   1  317.27   32.40
  -2   0   1  346.17   28.50
   1   0  -1 2596.34  128.09
   1   0  -1 2576.84  127.89
   1   0  -1 2528.75  127.79
   1   0  -1 2652.03  128.49
   1   0  -1 2642.54  124.89
  -1   0   1 2519.55  128.19
  -1   0   1 2587.74  124.49
  -1   0   1 2602.74  127.79
  -1   0   1 2571.04  127.49
  -1   0   1 2509.35  127.99
  -1   0  -1 1897.71   94.89
  -1   0  -1 1944.41   94.49
  -1   0  -1 1999.60  100.79
  -1   0  -1 1894.81   98.09
  -1   0  -1 1846.02   98.89
  -1   0  -1 1905.71   99.99
  -1   0  -1 2065.19  100.89
   1   0   1 2011.70   98.49
   1   0   1 1900.81   98.99
   1   0   1 2007.60  100.89
   1   0   1 1915.61   94.69
   1   0   1 1940.11  100.69
   1   0   1 1932.91   99.89
   1   0   1 1854.21   94.09
  -2   0  -1 1128.29   74.29
  -2   0  -1 1269.47   68.19
  -2   0  -1 1153.08   75.79
  -2   0  -1 1268.97   72.99
  -2   0  -1 1253.67   68.39
  -2   0  -1 1041.70   73.79
  -2   0  -1 1269.47   77.69
   2   0   1 1172.88   76.99
   2   0   1 1173.18   67.29
   2   0   1 1161.98   67.39
   2   0   1 1207.28   75.29
   2   0   1 1158.58   72.09
   2   0   1 1190.08   76.69
   2   0   1 1128.59   75.39
  -3   0  -1  102.49   29.30
  -3   0  -1  136.69   22.30
  -3   0  -1  129.89   25.20
  -3   0  -1  149.19   34.40
  -3   0  -1  121.29   27.90
  -3   0  -1  115.19   28.70
   3   0   1  121.19   34.90
   3   0   1  139.49   32.40
   3   0   1  135.59   29.70
   3   0   1  123.59   23.90
   3   0   1  127.19   23.60
   3   0   1  113.19   30.00
   3   0   1  156.38   33.10
  -4   0  -1  357.36   62.89
  -4   0  -1  388.26   58.99
  -4   0  -1  212.08   46.70
  -4   0  -1  298.27   56.99
  -4   0  -1  271.97   49.80
  -4   0  -1  354.96   49.80
   4   0   1  264.67   42.20
   4   0   1  299.87   54.19
   4   0   1  273.17   52.99
   4   0   1  234.78   39.10
   4   0   1  244.78   53.09
   4   0   1  369.26   56.89
  -5   0  -1  585.84   85.59
  -5   0  -1  656.53   94.29
  -5   0  -1  561.14   83.19
  -5   0  -1  484.25   53.29
  -5   0  -1  605.84   84.49
  -5   0  -1  598.04   74.59
   5   0   1  498.55   65.69
   5   0   1  720.23   95.39
   5   0   1  670.43   86.49
   5   0   1  605.44   86.99
   5   0   1  637.74   75.19
   5   0   1  563.74   84.89
   5   0   1  568.34   84.69
  -6   0  -1  116.49   66.99
  -6   0  -1  103.69   55.79
  -6   0  -1  135.49   36.00
  -6   0  -1  205.18   75.69
  -6   0  -1  121.49   57.29
  -6   0  -1  150.68   50.09
   6   0   1  194.78   53.59
   6   0   1  173.68   55.59
   6   0   1  115.39   47.60
   6   0   1  144.89   45.40
   6   0   1  227.18   73.39
   6   0   1  104.09   63.99
   6   0   1  130.39   40.80
  -7   0  -1  242.68   50.89
  -7   0  -1  311.27   81.79
  -7   0  -1  196.78   72.19
   7   0   1  140.59   57.29
   7   0   1  252.07   64.29
   7   0   1  249.28   95.89
   7   0   1  160.78   67.89
   7   0   1  164.38   74.19
   7   0   1  156.68   65.19
  -8   0  -1  -19.90   68.29
  -8   0  -1   29.40   40.30
  -8   0  -1 -126.79   72.89
   8   0   1   22.30   68.69
   8   0   1    0.10  105.19
   8   0   1   -9.90   58.79
   8   0   1   76.59   71.29
   8  -1  -1  -11.30   84.69
   8  -1  -1   76.79   80.29
  -8   1   1   36.30   93.59
  -8   1   1   53.49   50.29
  -8   1   1  -36.80   99.59
   7  -1  -1  140.99   62.19
   7  -1  -1  136.69   70.39
   7  -1  -1   40.40  152.18
  -7   1   1  100.89   36.10
  -7   1   1  372.16   99.99
  -7   1   1   52.99   62.59
   6  -1  -1  355.86   85.29
   6  -1  -1  280.97   60.49
   6  -1  -1  239.18   61.79
   6  -1  -1  264.97   80.99
   6  -1  -1  214.88   80.79
  -6   1   1  337.37   79.09
  -6   1   1  156.88   52.89
  -6   1   1   58.69   60.49
  -6   1   1  280.17   57.39
  -6   1   1  289.17   88.29
   5  -1  -1  105.79   34.40
   5  -1  -1  141.59   52.19
   5  -1  -1   89.79   34.60
   5  -1  -1  117.69   53.19
   5  -1  -1  202.08   58.09
  -5   1   1  210.88   57.69
  -5   1   1  145.19   37.10
  -5   1   1   70.49   42.10
  -5   1   1  218.18   50.39
  -5   1   1  139.19   46.40
  -5   1   1  119.99   61.59
   4  -1  -1  -14.80   21.70
   4  -1  -1   17.30   30.50
   4  -1  -1   42.90   23.50
  -4   1   1   80.49   36.70
  -4   1   1   23.30   23.10
  -4   1   1   44.20   36.00
  -4   1   1   39.10   30.00
  -4   1   1   10.10   26.00
  -4   1   1   48.60   27.00
   3  -1  -1   45.00   24.70
   3  -1  -1   59.39   23.60
   3  -1  -1   81.39   22.10
   3  -1  -1    3.80   21.70
   3  -1  -1   31.20   23.60
  -3   1   1   38.70   22.80
  -3   1   1   31.00   22.20
  -3   1   1   45.90   22.40
  -3   1   1   -0.10   17.10
  -3   1   1   52.19   21.60
   2  -1  -1 2805.92  153.88
   2  -1  -1 2716.83  152.68
   2  -1  -1 2743.03  152.08
   2  -1  -1 2862.61  153.58
  -2   1   1 2847.42  152.68
  -2   1   1 2807.32  144.39
  -2   1   1 2591.94  151.78
  -2   1   1 2816.52  153.18
  -2   1   1 2755.52  153.88
  -2   1   1 2523.75  145.59
   1  -1  -1  553.74   40.10
   1  -1  -1  545.35   40.60
   1  -1  -1  506.25   39.40
   1  -1  -1  507.75   39.00
   1  -1  -1  488.45   35.00
  -1   1   1  570.74   40.20
  -1   1   1  480.95   39.10
  -1   1   1  558.74   39.50
  -1   1   1  557.74   36.50
  -1   1   1  515.95   40.60
  -1   1   1  520.75   30.90
   0  -1  -1 1906.61   93.09
   0  -1  -1 1899.81   91.79
   0  -1  -1 1861.61   92.89
   0  -1  -1 1866.81   92.39
   0   1   1 1936.91   92.89
   0   1   1 1957.70   92.09
   0   1   1 1895.01   94.09
   0   1   1 1944.31   92.89
  -1  -1  -1 6591.24  294.67
  -1  -1  -1 6392.76  297.97
  -1  -1  -1 6346.47  299.77
  -1  -1  -1 5746.12  294.27
  -1  -1  -1 6306.97  296.87
  -1  -1  -1 6944.71  295.37
   1   1   1 6059.79  298.97
   1   1   1 6459.25  294.67
   1   1   1 6651.13  295.47
   1   1   1 6565.04  298.07
   1   1   1 6529.15  295.47
   1   1   1 6348.76  294.17
  -2  -1  -1 4833.12  239.88
  -2  -1  -1 4943.21  240.18
  -2  -1  -1 4864.81  240.58
  -2  -1  -1 5029.50  241.18
  -2  -1  -1 5294.47  239.18
  -2  -1  -1 4698.53  240.18
  -2  -1  -1 5191.58  231.88
   2   1   1 4913.51  241.08
   2   1   1 4857.91  240.48
   2   1   1 4528.65  238.08
   2   1   1 5121.99  238.98
   2   1   1 4973.30  240.58
   2   1   1 4935.91  241.58
   2   1   1 4947.10  232.28
  -3  -1  -1 4124.59  221.68
  -3  -1  -1 4458.65  224.88
  -3  -1  -1 4446.26  211.18
  -3  -1  -1 4308.97  224.08
  -3  -1  -1 4453.25  225.88
  -3  -1  -1 4439.26  218.88
   3   1   1 4249.88  225.28
   3   1   1 4359.36  226.08
   3   1   1 4371.06  224.58
   3   1   1 4457.85  219.38
   3   1   1 4140.49  219.18
   3   1   1 4193.98  211.38
   3   1   1 4151.58  221.78
  -4  -1  -1  154.98   28.20
  -4  -1  -1   89.99   28.70
  -4  -1  -1   73.99   28.80
  -4  -1  -1   40.60   25.20
  -4  -1  -1  102.49   23.20
  -4  -1  -1   66.19   25.70
   4   1   1   58.69   29.90
   4   1   1   74.49   28.40
   4   1   1   75.39   22.20
   4   1   1   95.09   26.20
   4   1   1   58.69   24.50
  -5  -1  -1   -9.50   23.70
  -5  -1  -1    1.30   15.20
  -5  -1  -1  -57.59   21.20
  -5  -1  -1   25.30   33.30
  -5  -1  -1   -7.20   28.80
  -5  -1  -1    6.80   24.00
   5   1   1   -1.00   27.20
   5   1   1   12.10   25.20
   5   1   1   28.70   21.80
   5   1   1    3.30   20.70
   5   1   1  -37.90   28.80
   5   1   1    4.40   20.60
   5   1   1  -21.30   25.10
  -6  -1  -1   20.70   38.90
  -6  -1  -1  -20.40   17.00
  -6  -1  -1  -57.69   49.00
  -6  -1  -1   21.10   40.10
  -6  -1  -1   52.09   79.89
  -6  -1  -1   49.10   36.50
   6   1   1  -20.50   26.40
   6   1   1    8.20   28.90
   6   1   1   13.80   30.00
   6   1   1   33.60   34.10
   6   1   1   18.30   34.50
   6   1   1   32.00   45.10
   6   1   1   20.80   29.00
  -7  -1  -1  833.42   81.69
  -7  -1  -1 1108.19  137.39
  -7  -1  -1 1163.58  143.29
   7   1   1 1036.10  108.59
   7   1   1  847.12  102.99
   7   1   1  901.11  116.89
   7   1   1 1085.19  139.29
   7   1   1  922.11  114.49
   7   1   1 1196.38  153.38
  -8  -1  -1  704.13  131.69
  -8  -1  -1  651.53  120.69
   8   1   1  967.40  118.09
   8   1   1  609.44  110.69
   8   1   1  461.75   94.99
   8   1   1  786.82  138.79
  -9  -1  -1  158.98  117.39
  -9  -1  -1  -33.70   94.99
   9   1   1  112.89   79.09
   9   1   1    2.00   78.29
   7  -2  -1  -11.00   58.79
   7  -2  -1  103.69   76.39
   7  -2  -1   61.39   69.59
  -7   2   1  168.78   88.99
  -7   2   1   24.30   76.79
  -7   2   1   64.19   46.40
   6  -2  -1  339.47   88.59
   6  -2  -1  337.77  111.89
   6  -2  -1  253.77   58.29
   6  -2  -1  284.47   76.19
  -6   2   1  280.47   55.19
  -6   2   1  279.07   78.19
  -6   2   1  360.06   85.19
  -6   2   1  277.97  111.29
   5  -2  -1  441.56   66.29
   5  -2  -1  556.84   67.29
   5  -2  -1  505.85  100.59
   5  -2  -1  491.35   96.89
   5  -2  -1  776.52  112.99
   5  -2  -1  481.05   87.39
  -5   2   1  553.94   94.79
  -5   2   1  589.34  100.19
  -5   2   1  358.46   71.79
  -5   2   1  489.75   81.19
  -5   2   1  555.94   76.39
  -5   2   1  574.64  114.99
   4  -2  -1  625.94   65.19
   4  -2  -1  855.51  106.19
   4  -2  -1  710.73   80.09
   4  -2  -1  711.43   96.09
  -4   2   1  782.42   90.19
  -4   2   1  600.24   73.79
  -4   2   1  620.04   78.39
  -4   2   1  723.53   95.79
  -4   2   1  610.74   61.59
  -4   2   1  748.43   81.09
   3  -2  -1 1454.25   93.89
   3  -2  -1 1356.16  104.39
   3  -2  -1 1238.58  103.29
   3  -2  -1 1404.16  105.89
  -3   2   1 1265.97  103.29
  -3   2   1 1421.76   99.59
  -3   2   1 1546.95  108.59
  -3   2   1 1482.05  106.39
  -3   2   1 1248.18  105.39
  -3   2   1 1452.65   94.49
   2  -2  -1 1328.47   72.69
   2  -2  -1 1279.07   89.69
   2  -2  -1 1233.28   87.99
   2  -2  -1 1192.68   88.59
  -2   2   1 1233.18   89.59
  -2   2   1 1250.97   88.99
  -2   2   1 1379.06   83.19
  -2   2   1 1155.48   89.49
  -2   2   1 1322.37   89.69
   1  -2  -1   -3.50    9.40
   1  -2  -1   -0.80    8.50
   1  -2  -1   -9.40   10.50
   1  -2  -1    3.20    7.30
   1  -2  -1   -1.70    8.90
   1  -2  -1   -4.00    6.00
  -1   2   1    8.40   10.90
  -1   2   1   -5.40    8.80
  -1   2   1    9.80   12.70
  -1   2   1    0.90   12.50
  -1   2   1   -0.60    8.30
  -1   2   1   -3.50    6.30
   0  -2  -1  320.87   24.90
   0  -2  -1  326.67   26.20
   0  -2  -1  354.86   23.70
   0  -2  -1  310.57   27.60
   0  -2  -1  332.57   27.20
   0  -2  -1  333.67   25.90
   0   2   1  309.57   27.20
   0   2   1  333.37   27.10
   0   2   1  327.67   25.40
   0   2   1  356.16   27.60
   0   2   1  328.47   26.30
   0   2   1  326.97   26.00
   1   2   1  118.29    8.80
  -2  -2  -1 5411.06  267.77
  -2  -2  -1 5263.07  255.57
  -2  -2  -1 5680.13  255.97
  -2  -2  -1 5416.26  260.37
  -2  -2  -1 5587.24  256.37
   2   2   1 5458.15  261.67
   2   2   1 5159.98  255.47
   2   2   1 5350.26  257.37
   2   2   1 5821.52  260.57
   2   2   1 5441.66  257.37
  -3  -2  -1 3851.21  198.58
  -3  -2  -1 3891.11  204.78
  -3  -2  -1 3901.41  198.08
  -3  -2  -1 3531.05  195.68
  -3  -2  -1 4040.60  196.18
  -3  -2  -1 4065.59  199.18
   3   2   1 4131.39  197.88
   3   2   1 3794.92  199.08
   3   2   1 3734.73  203.38
   3   2   1 3929.51  199.98
   3   2   1 3913.61  192.28
   3   2   1 3808.22  198.08
   3   2   1 4058.09  190.28
   3   2   1 3974.70  198.08
  -4  -2  -1 3798.22  202.28
  -4  -2  -1 3610.84  202.58
  -4  -2  -1 3944.61  197.68
  -4  -2  -1 3735.03  202.58
  -4  -2  -1 3571.24  199.18
   4   2   1 3798.12  197.28
   4   2   1 3804.92  190.28
   4   2   1 3665.03  203.48
   4   2   1 3752.02  184.98
   4   2   1 3752.02  204.38
   4   2   1 3920.81  243.98
   4   2   1 3657.23  200.48
   4   2   1 3615.14  202.18
  -5  -2  -1  146.79   41.30
  -5  -2  -1  230.08   45.50
  -5  -2  -1  165.88   47.60
  -5  -2  -1  168.88   36.30
  -5  -2  -1  205.68   45.80
   5   2   1  190.18   45.40
   5   2   1  154.48   38.40
   5   2   1  157.58   31.40
   5   2   1  180.58   40.70
   5   2   1  248.18   47.20
   5   2   1  183.58   42.00
   5   2   1  245.58   48.10
  -6  -2  -1  664.23   75.89
  -6  -2  -1  734.03   82.69
  -6  -2  -1  990.70  135.69
  -6  -2  -1  770.42   80.69
   6   2   1  758.12   78.79
   6   2   1  601.14   65.49
   6   2   1  688.93   75.19
   6   2   1  761.62  101.39
   6   2   1  734.63   80.79
   6   2   1  921.81  113.09
   6   2   1  831.62   83.99
  -7  -2  -1  -22.50   43.20
  -7  -2  -1  -55.69   45.40
  -7  -2  -1   29.90   45.60
   7   2   1  -11.50   44.00
   7   2   1  -19.30   45.80
   7   2   1  -86.19   31.90
   7   2   1  -36.80   32.10
   7   2   1   40.40   58.99
   7   2   1   97.09   43.10
  -8  -2  -1   91.09   70.49
  -8  -2  -1   65.49   59.59
   8   2   1   62.39   53.29
   8   2   1  153.48   79.19
   8   2   1   74.69   52.49
   8   2   1   34.80   53.79
  -9  -2  -1  312.87  114.19
  -9  -2  -1  336.57  102.89
   9   2   1  124.29  110.39
   9   2   1  142.89  151.48
   9   2   1  235.78   79.19
   9   2   1  191.08   85.29
   7  -3  -1  265.27  101.79
   7  -3  -1  268.57   99.89
  -7   3   1  305.17  119.69
  -7   3   1  241.98   96.59
  -7   3   1  132.59  109.39
   6  -3  -1   41.00   64.79
   6  -3  -1   34.90   60.39
  -6   3   1   78.79   63.09
  -6   3   1   95.09   64.69
  -6   3   1   75.89  113.49
  -6   3   1    1.50   35.90
   5  -3  -1  -37.90   39.60
   5  -3  -1    6.00   50.59
   5  -3  -1  -50.49   60.79
  -5   3   1   20.50   82.59
  -5   3   1  -24.30   28.90
  -5   3   1   -4.40   43.30
  -5   3   1  -15.40   65.59
  -5   3   1  -29.30   70.49
   4  -3  -1  500.25   67.09
   4  -3  -1  407.16   79.19
   4  -3  -1  519.75   82.19
   4  -3  -1  602.44   97.19
   4  -3  -1  336.87   75.89
  -4   3   1  393.76   70.19
  -4   3   1  671.13  105.69
  -4   3   1  570.54   85.89
  -4   3   1  402.66   56.59
  -4   3   1  708.23  112.19
  -4   3   1  376.66   73.59
   3  -3  -1  439.26   73.89
   3  -3  -1  454.45   65.59
   3  -3  -1  675.43   89.89
   3  -3  -1  387.56   69.29
   3  -3  -1  428.36   40.50
   3  -3  -1  529.45   79.49
  -3   3   1  539.85   83.29
  -3   3   1  577.44   76.19
  -3   3   1  390.76   48.80
  -3   3   1  523.15   82.29
  -3   3   1  624.04   84.99
  -3   3   1  509.55   80.99
   2  -3  -1  123.39   34.10
   2  -3  -1  151.78   39.00
   2  -3  -1  102.49   22.70
   2  -3  -1  135.19   34.80
   2  -3  -1  123.29   31.30
   2  -3  -1   82.49   26.10
  -2   3   1  124.49   32.80
  -2   3   1   91.39   35.40
  -2   3   1  168.88   40.00
  -2   3   1  100.09   26.50
  -2   3   1  107.59   33.40
  -2   3   1   43.90   26.90
   1  -3  -1  712.53   58.39
   1  -3  -1  851.01   54.99
   1  -3  -1  655.83   57.09
   1  -3  -1  743.93   53.19
  -1   3   1  566.04   56.89
  -1   3   1  807.32   60.69
  -1   3   1  663.83   58.49
  -1   3   1  710.03   50.59
  -1   3   1  731.93   54.49
  -1   3   1  737.23   57.99
   0  -3  -1  380.06   28.60
   0  -3  -1  295.77   28.20
   0  -3  -1  247.98   27.60
   0  -3  -1  279.37   27.90
   0  -3  -1  326.97   30.70
   0  -3  -1  269.97   29.40
   0   3   1  262.17   27.00
   0   3   1  254.57   28.30
   0   3   1  341.77   29.00
   0   3   1  263.77   28.60
   0   3   1  251.37   32.30
   0   3   1  269.57   27.70
  -1  -3  -1 2501.85  131.79
  -1  -3  -1 2279.27  114.79
  -1  -3  -1 2447.96  113.29
  -1  -3  -1 2558.04  120.29
  -1  -3  -1 2386.06  116.39
  -1  -3  -1 2499.25  114.19
  -1  -3  -1 2593.14  128.59
   1   3   1 2433.76  130.09
   1   3   1 2423.76  121.29
   1   3   1 2273.47  116.79
   1   3   1 2391.86  115.59
   1   3   1 2294.57  116.99
   1   3   1 2399.16  125.09
   1   3   1 2423.76  115.39
  -2  -3  -1   53.49   16.70
  -2  -3  -1   74.19   20.50
   2   3   1   61.09   13.90
   2   3   1   57.69   15.90
   2   3   1   32.50   12.30
  -3  -3  -1   44.40   12.80
  -3  -3  -1   76.89   21.50
  -3  -3  -1   70.59   13.30
  -3  -3  -1   51.79   13.80
  -3  -3  -1   91.59   20.70
   3   3   1   49.99   14.10
   3   3   1   45.30   19.30
   3   3   1   23.20   11.70
   3   3   1   67.29   17.90
   3   3   1   54.29   14.30
   3   3   1   42.10   14.80
  -4  -3  -1 2009.70  116.69
  -4  -3  -1 2198.88  118.09
  -4  -3  -1 2106.89  115.29
  -4  -3  -1 2059.89  116.89
  -4  -3  -1 2153.28  119.89
   4   3   1 2008.20  117.89
   4   3   1 2013.40  116.29
   4   3   1 1954.80  109.09
   4   3   1 1934.01  117.49
   4   3   1 1943.81  112.69
   4   3   1 2084.99  117.29
   4   3   1 1788.12  124.79
   4   3   1 1966.00  117.39
  -5  -3  -1   95.59   31.40
  -5  -3  -1   98.29   25.50
  -5  -3  -1  113.29   33.40
  -5  -3  -1   89.79   29.20
  -5  -3  -1   59.59   26.00
   5   3   1   91.49   26.80
   5   3   1  123.29   24.20
   5   3   1   64.29   27.20
   5   3   1   44.00   20.60
   5   3   1   77.59   30.00
   5   3   1   74.79   23.20
   5   3   1  137.19   43.30
  -6  -3  -1 1360.46  105.39
  -6  -3  -1 1362.96  114.19
  -6  -3  -1 1336.17  118.59
  -6  -3  -1 1291.07  100.39
  -6  -3  -1 1312.47  104.09
   6   3   1 1343.17  106.79
   6   3   1 1487.15  108.89
   6   3   1 1303.67   80.29
   6   3   1 1159.18   97.49
   6   3   1 1305.87  109.69
   6   3   1 1258.07   90.79
   6   3   1 1239.98  107.79
   6   3   1 1302.37  102.79
  -7  -3  -1    0.70   40.80
  -7  -3  -1  -49.90   38.00
  -7  -3  -1   52.19   43.90
   7   3   1  -22.60   37.10
   7   3   1  -30.50   31.80
   7   3   1   39.00   51.89
   7   3   1   -6.70   31.70
   7   3   1    5.00   47.20
   7   3   1   10.70   40.70
  -8  -3  -1  -55.09   61.29
  -8  -3  -1   98.69   59.49
   8   3   1   98.39   82.99
   8   3   1   20.40   46.80
   8   3   1   69.79   58.89
   8   3   1   39.20   47.50
   8   3   1  -14.60   44.70
  -9  -3  -1  -74.59   83.89
  -9  -3  -1   10.50   90.99
   9   3   1 -242.98   86.69
   9   3   1  -33.50   61.79
   9   3   1   -7.00   57.69
   9   3   1  -50.69   61.19
   9   3   1  182.48  123.49
   6  -4  -1  340.27   94.79
   6  -4  -1  219.88   96.99
  -6   4   1  189.48   83.59
  -6   4   1  289.77   96.19
  -6   4   1  177.38   64.29
  -6   4   1 -276.67  151.78
   5  -4  -1   79.99   60.19
   5  -4  -1    4.10   59.99
  -5   4   1  -69.19   90.99
  -5   4   1   20.90   32.80
  -5   4   1   97.99   55.99
   4  -4  -1   30.70   48.20
   4  -4  -1   21.70   40.50
   4  -4  -1  -50.29   58.09
  -4   4   1   10.10   36.40
  -4   4   1   67.19   43.40
  -4   4   1  102.59   78.59
  -4   4   1   16.80   27.30
  -4   4   1   77.49   68.39
   3  -4  -1  716.43  105.59
   3  -4  -1  629.74   89.59
   3  -4  -1  528.05   77.09
   3  -4  -1  516.35   52.89
   3  -4  -1  521.25   80.79
   3  -4  -1  805.72  107.19
  -3   4   1  590.54   92.29
  -3   4   1  608.04   72.59
  -3   4   1  565.04   85.59
  -3   4   1  592.44   81.39
  -3   4   1  616.34   83.69
  -3   4   1  600.54   97.99
   2  -4  -1    7.60   26.60
   2  -4  -1  -14.90   17.70
   2  -4  -1    4.40   25.50
   2  -4  -1   32.80   27.10
   2  -4  -1   11.10   15.00
   2  -4  -1  -14.60   31.00
  -2   4   1  -13.50   30.00
  -2   4   1    8.30   18.10
  -2   4   1   22.80   24.60
  -2   4   1   22.20   23.80
  -2   4   1   32.80   24.60
  -2   4   1  -43.10   26.50
   1  -4  -1  -18.60   20.10
   1  -4  -1   -2.00   11.70
   1  -4  -1   -1.50   17.80
   1  -4  -1   -8.40   21.40
   1  -4  -1   -5.10   14.50
   1  -4  -1  -29.40   16.00
  -1   4   1   -1.90   19.80
  -1   4   1  -12.90   14.00
  -1   4   1  -19.10   12.70
  -1   4   1  -10.00   22.70
  -1   4   1   34.40   21.90
  -1   4   1   -4.80   12.00
   0  -4  -1  325.77   35.20
   0  -4  -1  370.76   38.70
   0  -4  -1  363.76   41.20
   0  -4  -1  337.97   36.10
   0  -4  -1  291.97   33.20
   0   4   1  302.87   34.70
   0   4   1  333.67   45.10
   0   4   1  322.47   38.80
   0   4   1  359.36   35.90
   0   4   1  360.16   36.90
  -1  -4  -1  276.37   21.60
  -1  -4  -1  282.87   23.30
  -1  -4  -1  228.28   35.80
  -1  -4  -1  231.98   23.10
  -1  -4  -1  255.37   21.90
  -1  -4  -1  276.97   34.30
  -1  -4  -1  225.28   24.60
   1   4   1  274.37   23.30
   1   4   1  261.47   24.30
   1   4   1  323.17   28.70
   1   4   1  226.28   22.50
   1   4   1  259.47   28.30
   1   4   1  241.58   24.90
  -2  -4  -1  113.99   25.70
  -2  -4  -1   87.29   23.00
   2   4   1   79.29   17.30
   2   4   1  104.89   17.20
   2   4   1   77.69   21.50
  -3  -4  -1 1591.34   98.49
  -3  -4  -1 1665.93  104.89
   3   4   1 1516.15   75.19
   3   4   1 1450.65   74.99
   3   4   1 1652.43   91.99
   3   4   1 1632.24  106.49
   3   4   1 1493.25   99.39
   3   4   1 1498.45   73.89
   3   4   1 1508.15   74.19
  -4  -4  -1  797.42   60.79
  -4  -4  -1  837.42   55.29
  -4  -4  -1  828.42   54.99
  -4  -4  -1  841.22   53.89
  -4  -4  -1  737.93   49.80
   4   4   1  800.82   54.79
   4   4   1  930.61   61.39
   4   4   1  828.22   54.79
   4   4   1  740.23   72.39
   4   4   1  696.93   52.89
   4   4   1  865.21   64.19
   4   4   1  819.82   54.69
  -5  -4  -1  177.08   36.40
  -5  -4  -1  197.68   32.80
  -5  -4  -1  189.48   34.60
  -5  -4  -1  185.78   38.30
  -5  -4  -1  185.88   37.70
   5   4   1  184.38   34.50
   5   4   1  155.48   28.00
   5   4   1  221.38   38.10
   5   4   1  162.68   33.30
   5   4   1  252.07   43.10
   5   4   1  223.68   37.30
   5   4   1  196.18   44.30
   5   4   1  180.18   35.70
  -6  -4  -1  -23.00   27.00
  -6  -4  -1   24.90   32.10
  -6  -4  -1   -7.90   26.60
  -6  -4  -1  -20.20   34.90
  -6  -4  -1  -13.60   25.20
   6   4   1   23.60   24.70
   6   4   1   -9.30   21.80
   6   4   1   29.20   24.40
   6   4   1   47.60   28.60
   6   4   1   12.60   24.50
   6   4   1   19.00   30.80
   6   4   1   38.40   37.40
   6   4   1    8.60   23.30
  -7  -4  -1   46.10   40.90
  -7  -4  -1  -44.00   56.49
  -7  -4  -1   76.49   42.70
  -7  -4  -1   52.79   42.50
   7   4   1   27.30   36.40
   7   4   1   29.10   45.60
   7   4   1   49.90   32.80
   7   4   1   42.10   33.10
  -8  -4  -1  301.17   73.79
   8   4   1  356.46   73.29
   8   4   1  382.26   68.29
   8   4   1  327.87   90.69
   8   4   1  275.47   66.59
   8   4   1  280.37   65.99
  -9  -4  -1  562.14  107.39
  -9  -4  -1  780.32  118.79
   9   4   1  599.54  104.49
   9   4   1  489.65  126.89
   9   4   1  474.05  105.69
   9   4   1  624.74  105.89
   9   4   1  701.53  104.79
   6  -5  -1  115.49   97.59
   6  -5  -1   90.79  109.69
  -6   5   1   87.69  100.39
  -6   5   1   60.59   90.79
  -6   5   1   32.10   64.19
   5  -5  -1  173.18   83.29
   5  -5  -1   31.00   72.49
  -5   5   1  -30.10   40.10
  -5   5   1   24.80   71.79
  -5   5   1  121.89   71.59
  -5   5   1 -200.68  108.69
   4  -5  -1  192.68   65.39
   4  -5  -1  334.87   79.09
  -4   5   1  361.66   74.99
  -4   5   1  397.76   85.29
  -4   5   1  462.95  127.79
  -4   5   1  403.06  112.69
  -4   5   1  467.65   93.89
   3  -5  -1   61.99   43.60
   3  -5  -1   13.10   23.20
   3  -5  -1   30.40   41.40
   3  -5  -1  108.09   69.19
  -3   5   1   30.70   34.40
  -3   5   1   11.10   35.50
  -3   5   1    2.80   32.30
  -3   5   1   12.50   53.79
  -3   5   1 -112.59   58.29
   2  -5  -1 1227.88  103.79
   2  -5  -1 1363.46  215.68
   2  -5  -1 1141.99   88.19
   2  -5  -1 1140.49  101.89
   2  -5  -1  963.60  128.69
  -2   5   1  968.20  113.69
  -2   5   1 1343.77  111.19
  -2   5   1 1183.48   92.19
  -2   5   1 1262.47  116.99
  -2   5   1 1003.90   92.49
  -2   5   1 1134.09   99.69
   1  -5  -1  314.77   51.69
   1  -5  -1  266.07   48.60
   1  -5  -1  224.38   48.00
   1  -5  -1  144.79   45.20
   1  -5  -1  247.38   44.20
  -1   5   1  182.58   39.20
  -1   5   1  245.88   50.69
  -1   5   1  149.88   40.20
  -1   5   1  275.97   53.89
  -1   5   1  194.58   44.00
  -1   5   1  250.77   45.00
   0  -5  -1  517.65   51.59
   0  -5  -1  464.45   50.09
   0  -5  -1  463.15   44.40
   0  -5  -1  492.55   48.70
   0  -5  -1  423.36   45.00
   0  -5  -1  473.65   48.00
   0   5   1  492.65   47.10
   0   5   1  472.55   48.90
   0   5   1  463.35   50.99
   0   5   1  443.16   47.10
   0   5   1  521.25   48.40
   0   5   1  439.46   52.99
  -1  -5  -1  836.32   51.69
  -1  -5  -1  830.42   57.09
  -1  -5  -1  653.73   62.19
  -1  -5  -1  934.11   72.29
  -1  -5  -1  797.82   53.59
  -1  -5  -1  789.92   60.09
  -1  -5  -1  748.63   50.59
   1   5   1  841.72   54.29
   1   5   1  788.02   55.79
   1   5   1  822.42   59.89
   1   5   1  809.92   58.69
   1   5   1  855.91   58.69
   1   5   1  774.42   65.69
   1   5   1  789.82   53.49
  -2  -5  -1  700.23   61.69
  -2  -5  -1  691.13   59.39
   2   5   1  616.74   54.89
   2   5   1  700.73   61.39
   2   5   1  651.33   48.20
  -3  -5  -1  330.37   51.39
   3   5   1  364.56   39.30
   3   5   1  350.46   32.70
   3   5   1  321.87   45.00
   3   5   1  380.56   54.09
  -4  -5  -1 3176.68  177.98
   4   5   1 3039.30  182.48
   4   5   1 3178.78  176.88
   4   5   1 3180.38  146.09
   4   5   1 3012.30  148.79
   4   5   1 3204.08  165.88
   4   5   1 3069.39  147.39
   4   5   1 3014.00  147.09
  -5  -5  -1  966.10   62.29
  -5  -5  -1  911.01   59.79
  -5  -5  -1  909.71   71.79
  -5  -5  -1  941.81   58.19
  -5  -5  -1  961.50   65.69
   5   5   1 1004.90   66.39
   5   5   1  932.91   65.69
   5   5   1  949.60   62.39
   5   5   1 1007.20   90.09
   5   5   1  949.60   72.29
   5   5   1  841.62   75.79
   5   5   1  948.11   63.29
  -6  -5  -1  207.08   44.30
  -6  -5  -1  229.38   38.30
  -6  -5  -1  238.18   44.10
  -6  -5  -1  217.18   41.80
  -6  -5  -1  258.17   39.80
   6   5   1  169.28   37.70
   6   5   1  243.78   41.50
   6   5   1  201.68   41.00
   6   5   1  154.58   33.10
   6   5   1  253.47   41.60
   6   5   1  234.58   45.40
   6   5   1  258.37   42.40
   6   5   1  197.88   54.29
  -7  -5  -1  106.89   37.30
  -7  -5  -1  170.38   59.29
  -7  -5  -1   22.90   34.90
  -7  -5  -1   59.79   45.20
   7   5   1   88.59   37.60
   7   5   1  108.89   38.70
   7   5   1    7.60   30.10
   7   5   1   20.40   30.90
   7   5   1   10.20   34.30
   7   5   1   58.89   42.90
  -8  -5  -1  109.39   63.39
  -8  -5  -1   -0.80   48.50
  -8  -5  -1   36.80   50.89
   8   5   1   85.59   62.09
   8   5   1   37.40   48.60
   8   5   1   30.50   47.30
   8   5   1   18.90   39.10
   8   5   1  -10.20   37.50
   8   5   1  -55.89   43.20
  -9  -5  -1  310.87   91.89
  -9  -5  -1  256.57   88.79
   9   5   1  302.27   77.39
   9   5   1  327.67  107.59
   9   5   1  142.59   79.49
   9   5   1  233.98   70.89
   5  -6  -1   61.09   90.29
   5  -6  -1  138.99  107.39
  -5   6   1  -28.20   48.20
  -5   6   1 -239.08  168.58
  -5   6   1  128.39   86.59
  -5   6   1   65.39   88.99
   4  -6  -1  205.48   80.49
   4  -6  -1  148.79   86.99
  -4   6   1   82.19  114.99
  -4   6   1   61.89   57.49
  -4   6   1  276.57   80.09
  -4   6   1  144.69   51.39
   3  -6  -1   66.19   55.39
   3  -6  -1  122.39   39.60
   3  -6  -1   45.40   53.09
  -3   6   1   96.99   45.80
  -3   6   1  223.78   72.29
  -3   6   1   82.89   48.00
  -3   6   1   91.19   41.20
  -3   6   1  -32.90   86.09
   2  -6  -1  -42.30   41.00
   2  -6  -1   26.30   29.70
   2  -6  -1   30.50   41.00
  -2   6   1   76.89   52.29
  -2   6   1   -1.10   33.80
  -2   6   1   29.40   30.30
  -2   6   1   58.49   61.79
  -2   6   1   38.30   34.30
   1  -6  -1  592.84   82.29
   1  -6  -1  558.64   75.29
   1  -6  -1  622.84   74.69
   1  -6  -1  795.42   95.99
  -1   6   1  663.83   67.69
  -1   6   1  692.93   88.09
  -1   6   1  765.22   94.99
  -1   6   1  639.84   90.89
  -1   6   1  573.34   61.89
  -1   6   1  565.34   76.29
   0  -6  -1 1013.60   78.39
   0  -6  -1  995.60   80.49
   0  -6  -1 1063.99   86.29
   0  -6  -1  985.90   77.59
   0  -6  -1 1017.50   83.89
   0  -6  -1 1066.89   79.09
   0   6   1  984.70   79.49
   0   6   1  872.91   82.29
   0   6   1 1000.70   78.79
   0   6   1  953.40   83.29
   0   6   1  901.41   82.19
   0   6   1  990.30   78.19
  -1  -6  -1   51.69   17.90
  -1  -6  -1   18.70   20.20
  -1  -6  -1   27.50   17.10
  -1  -6  -1   59.19   24.40
  -1  -6  -1   29.90   19.90
   1   6   1  -10.20   22.60
   1   6   1   24.40   17.60
   1   6   1   35.40   19.40
   1   6   1   12.20   14.80
   1   6   1   43.90   17.80
   1   6   1    8.40   19.80
  -2  -6  -1  367.16   54.99
   2   6   1  367.66   47.70
   2   6   1  284.47   50.89
   2   6   1  297.37   24.10
   2   6   1  275.67   23.00
   2   6   1  320.37   41.20
   2   6   1  317.27   25.50
   2   6   1  300.27   23.40
  -3  -6  -1  500.75   74.89
   3   6   1  498.05   66.99
   3   6   1  474.15   42.50
   3   6   1  352.06   54.19
   3   6   1  428.36   57.99
  -4  -6  -1  329.97   58.19
   4   6   1  354.26   47.20
   4   6   1  435.36   66.09
   4   6   1  353.66   43.00
   4   6   1  380.56   60.99
   5   6   1  794.12   81.89
   5   6   1 1006.80   52.49
  -6  -6  -1  -17.30   17.90
  -6  -6  -1  -14.70   18.30
  -6  -6  -1  -24.70   23.60
   6   6   1  -29.90   19.60
   6   6   1  -23.50   19.40
   6   6   1   -3.50   16.10
   6   6   1   20.50   58.49
   6   6   1  -32.40   31.80
   6   6   1   28.60   26.80
   6   6   1   19.50   17.20
  -7  -6  -1  142.49   49.00
  -7  -6  -1  115.79   48.60
   7   6   1  147.99   42.90
   7   6   1   64.89   35.30
   7   6   1   94.49   42.00
   7   6   1   99.49   32.40
   7   6   1   65.49   28.50
   7   6   1   42.80   33.70
   7   6   1  162.78   38.30
  -8  -6  -1  192.48   69.29
  -8  -6  -1  269.67   56.79
   8   6   1  195.28   55.49
   8   6   1  406.76   61.99
   8   6   1  314.37   61.39
   8   6   1  306.77   58.29
   8   6   1  435.36   71.59
   8   6   1  117.39   56.59
  -9  -6  -1  203.38   77.99
  -9  -6  -1  117.89  119.69
   9   6   1  191.68   60.09
   9   6   1  142.29   68.19
   9   6   1  153.28   88.49
   9   6   1  253.67   67.69
   9   6   1  222.98   60.89
   4  -7  -1  -93.19  103.19
   4  -7  -1   95.49   98.29
  -4   7   1  -20.60   64.39
  -4   7   1   19.50   71.89
  -4   7   1 -118.19  186.58
   3  -7  -1   60.59   72.99
   3  -7  -1  -67.49   75.39
  -3   7   1  212.38  103.79
  -3   7   1  149.69   60.69
  -3   7   1   18.30   58.29
  -3   7   1   89.29  122.49
  -3   7   1   75.89   45.90
   2  -7  -1   -7.30   54.79
   2  -7  -1    2.20   29.80
   2  -7  -1  -35.50   52.79
  -2   7   1  -27.10   39.40
  -2   7   1   12.50   65.19
  -2   7   1  -31.50   37.10
  -2   7   1   36.80   78.49
  -2   7   1   13.80   41.70
   1  -7  -1   30.10   27.60
   1  -7  -1    6.10   40.50
   1  -7  -1   17.30   44.20
  -1   7   1   -8.60   29.10
  -1   7   1   50.79   35.00
  -1   7   1   64.19   38.20
  -1   7   1  130.39   58.89
  -1   7   1   61.99   60.29
   0  -7  -1   50.49   33.30
   0  -7  -1   72.39   35.70
   0  -7  -1   91.59   37.00
   0  -7  -1   59.29   39.80
   0  -7  -1  122.49   41.90
   0   7   1   67.99   41.20
   0   7   1   59.09   31.70
   0   7   1   97.69   40.10
   0   7   1   58.59   32.10
   0   7   1  145.89   51.99
   0   7   1  130.49   36.20
  -1  -7  -1   10.00   18.80
  -1  -7  -1   11.80   22.30
  -1  -7  -1   35.70   24.00
  -1  -7  -1  -20.90   23.50
   1   7   1    9.90   23.60
   1   7   1   30.10   23.60
   1   7   1   18.90   18.30
   1   7   1   10.90   23.80
   1   7   1   39.40   35.60
  -2  -7  -1  133.49   36.60
   2   7   1   19.40   26.80
   2   7   1  121.49   25.90
   2   7   1   78.29   18.70
   2   7   1  109.29   19.00
   2   7   1   93.79   18.30
   2   7   1   65.79   31.90
   2   7   1   73.99   26.20
  -3  -7  -1  -12.00   20.00
   3   7   1  -37.60   26.90
   3   7   1    3.50   20.50
   3   7   1   18.10   21.60
   3   7   1    5.10   30.00
  -4  -7  -1  172.88   37.80
   4   7   1  264.97   64.39
   4   7   1  219.18   40.70
   4   7   1  120.69   43.00
   4   7   1  148.19   28.60
   5   7   1   44.00   39.00
   5   7   1   53.29   26.10
   5   7   1  149.29   30.80
   5   7   1   31.20   46.20
   6   7   1  -12.10   26.80
   6   7   1  -11.50   46.50
  -7  -7  -1  114.19   24.90
   7   7   1  143.39   29.90
   7   7   1  114.09   43.10
   7   7   1  129.19   31.40
   7   7   1  178.98   27.00
   7   7   1  122.99   28.40
   7   7   1  105.09   59.69
  -8  -7  -1   69.29   59.79
  -8  -7  -1  -56.49   40.20
  -8  -7  -1   31.70   41.90
   8   7   1   83.79   45.50
   8   7   1  -19.60   43.50
   8   7   1   82.69   33.20
   8   7   1   42.80   35.80
   8   7   1   61.49   42.50
  -9  -7  -1  -63.39   67.69
  -9  -7  -1  -43.40   80.09
   9   7   1   59.19   66.39
   9   7   1    0.50   60.29
   9   7   1   28.20   44.10
   9   7   1  -47.20   44.20
   3  -8  -1  -79.49  118.49
   3  -8  -1   -8.10   98.19
  -3   8   1  138.29   81.79
  -3   8   1   23.30   57.09
  -3   8   1   60.39   81.59
  -3   8   1 -121.19  160.88
   2  -8  -1  300.17   89.69
   2  -8  -1  170.58   46.40
  -2   8   1  197.68   99.29
  -2   8   1  250.87   76.59
  -2   8   1  155.18   53.09
  -2   8   1  388.26  113.09
  -2   8   1  220.08   71.39
   1  -8  -1  125.69   64.69
   1  -8  -1   76.49   39.40
   1  -8  -1   62.89   57.29
  -1   8   1   80.79   49.40
  -1   8   1  153.78   50.49
  -1   8   1   -0.30   43.00
  -1   8   1   70.49   68.19
  -1   8   1  298.47   86.19
   0  -8  -1   -4.10   41.20
   0  -8  -1   49.20   46.10
   0  -8  -1  -27.70   28.00
   0   8   1   63.29   38.80
   0   8   1   18.40   44.10
   0   8   1   37.00   32.90
   0   8   1   61.29   50.09
   0   8   1    6.80   35.10
  -1  -8  -1   46.80   30.60
  -1  -8  -1   69.39   36.20
  -1  -8  -1  102.29   47.50
  -1  -8  -1   56.59   35.60
   1   8   1  102.39   31.20
   1   8   1   93.69   39.00
   1   8   1   93.89   35.00
   1   8   1   71.29   32.40
  -2  -8  -1  642.54   97.99
   2   8   1  424.06   39.10
   2   8   1  458.35   42.60
   2   8   1  369.66   38.80
   2   8   1  411.66   57.09
   2   8   1  454.75   38.50
   2   8   1  368.86   53.29
  -3  -8  -1   14.20   24.90
   3   8   1   33.70   35.10
   3   8   1    4.40   28.60
   3   8   1   33.70   39.60
  -4  -8  -1  433.86   73.79
   4   8   1  539.05   63.39
   4   8   1  446.76   78.19
   4   8   1  563.14   71.09
   5   8   1  652.43   68.09
   5   8   1  691.53   66.39
   6   8   1  264.17   48.20
   6   8   1  347.07   50.19
   7   8   1   66.59   41.40
   8   8   1   -8.20   22.30
   8   8   1   24.30   20.60
   8   8   1   21.90   49.30
   8   8   1    6.00   24.00
   9   8   1  -19.30   62.09
   9   8   1   15.50   38.00
   9   8   1  132.69   50.69
   9   8   1  -26.00   35.60
   1  -9  -1  255.17   76.99
   1  -9  -1  276.87   95.69
   1  -9  -1  237.28   86.99
  -1   9   1  145.79   66.89
  -1   9   1  279.77  112.19
  -1   9   1   49.10   84.89
  -1   9   1  163.48   65.29
  -1   9   1   96.69   52.79
   0  -9  -1   47.70   55.69
   0  -9  -1   98.19   49.60
   0   9   1   46.90   61.69
   0   9   1   -7.60   64.79
   0   9   1  -43.90   45.90
   0   9   1   61.29   46.30
   0   9   1   74.79   48.40
  -1  -9  -1  315.97   73.59
  -1  -9  -1  282.97   52.99
  -1  -9  -1  176.58   50.89
  -1  -9  -1  235.28   53.39
   1   9   1  202.98   46.30
   1   9   1  355.26   58.69
   1   9   1  176.28   51.29
   1   9   1  103.39   71.59
   1   9   1  273.77   48.70
  -2  -9  -1    5.00   45.90
   2   9   1   20.30   22.80
   2   9   1   81.39   44.20
   2   9   1   20.00   22.30
   2   9   1   16.30   24.00
   2   9   1   24.10   25.20
  -3  -9  -1    9.50   36.90
   3   9   1   -6.30   37.30
   3   9   1   41.20   54.19
   3   9   1   49.80   37.60
  -4  -9  -1   21.20   33.60
   4   9   1   39.70   37.40
   4   9   1   11.40   35.80
   4   9   1  -57.69   59.49
   5   9   1    5.00   38.70
   5   9   1   -9.10   36.20
   6   9   1  170.98   45.70
   6   9   1  186.58   47.00
   7   9   1  -43.50   41.00
   7   9   1   -6.70   44.70
   8   9   1  -11.10   47.10
   8   9   1   69.89   55.19
   0 -10  -1  163.88   71.59
   0  10   1  394.66   84.99
   0  10   1  329.87   70.79
   0  10   1  155.68   62.49
   0  10   1  144.09   75.89
  -1 -10  -1   -6.70   49.20
  -1 -10  -1    8.00   49.70
   1  10   1    3.70   65.79
   1  10   1   -6.20   51.49
   1  10   1  143.09   58.09
   1  10   1   -7.90   45.80
   1  10   1  176.08   49.30
  -2 -10  -1   34.90   44.50
   2  10   1   -4.10   29.40
   2  10   1   73.29   55.39
   2  10   1   23.00   24.70
   2  10   1    9.20   27.90
   2  10   1    1.90   27.90
  -3 -10  -1  -51.39   47.70
   3  10   1   35.00   55.89
   3  10   1   21.70   90.39
   3  10   1  135.39   74.59
  -4 -10  -1   92.89   59.19
   4  10   1   17.10   44.80
   4  10   1  -25.00   41.80
   5  10   1  148.79   51.99
   5  10   1  150.58   56.79
   6  10   1   90.09   51.19
   6  10   1  -37.70   43.50
   7  10   1   25.00   53.29
   7  10   1  148.59   61.89
  -3 -11  -1  -19.50   66.99
   3  11   1  117.59   69.99
   3  11   1   16.50   67.59
   4  11   1   69.89   70.49
   4  11   1   80.49   63.49
   5  11   1   71.09   75.39
   5  11   1  148.09   64.99
   6  10  -2   87.09   55.09
  -6 -10   2  109.89   66.49
   5  10  -2   93.59   60.89
  -5 -10   2  -63.39   58.69
   4  10  -2   95.79   65.99
   4  10  -2  244.58   80.69
   4  10  -2  109.99   49.50
  -4 -10   2   78.59   60.19
   3  10  -2   25.40  169.68
   3  10  -2  -22.00   48.70
   3  10  -2   97.79   82.19
  -3 -10   2  116.99   58.89
   2  10  -2   77.89   44.20
   2  10  -2   52.49   42.00
   2  10  -2  156.68   67.59
   2  10  -2  190.88   45.60
   2  10  -2  100.59   52.39
  -2 -10   2    3.80   58.09
   1  10  -2   34.00  104.89
   1  10  -2  -62.29   56.29
   1  10  -2   38.60   56.69
  -1 -10   2  -92.89   70.69
   7   9  -2  258.97   58.49
  -7  -9   2  198.98   67.39
   6   9  -2  249.78   58.59
  -6  -9   2   72.39   53.89
   5   9  -2  301.27   58.09
  -5  -9   2  321.37   68.89
   4   9  -2   27.50   40.40
   4   9  -2   19.00   53.59
   4   9  -2    1.20   32.40
   4   9  -2    1.00   76.39
  -4  -9   2   -2.00   45.90
   3   9  -2  -12.90   65.19
   3   9  -2   10.10   22.30
   3   9  -2    7.80   22.60
   3   9  -2    0.40   40.50
   3   9  -2  -21.20   58.99
  -3  -9   2   47.00   41.00
   2   9  -2   19.40   31.00
   2   9  -2  -49.60   70.69
   2   9  -2  164.98   52.59
   2   9  -2   26.00   33.00
   2   9  -2   23.90   31.70
   2   9  -2  109.29   36.70
  -2  -9   2   84.79   40.50
  -2  -9   2   34.50   41.70
   1   9  -2   62.79   48.90
   1   9  -2  169.58   50.99
   1   9  -2  121.49   48.90
   1   9  -2  212.98   51.59
   1   9  -2  151.98   49.20
  -1  -9   2  200.88   59.09
  -1  -9   2  -31.60   61.49
   0   9  -2  -86.89   63.59
   0   9  -2   92.89   64.49
   0   9  -2    7.00   50.49
   0   9  -2   43.50   59.39
   0   9  -2   54.79   49.00
   0  -9   2   16.50   53.79
   0  -9   2   74.79   71.39
   0  -9   2 -145.09   90.19
  -1   9  -2   99.69  130.89
  -1   9  -2   63.29   64.99
  -1   9  -2   98.99   68.29
  -1   9  -2   73.99   86.39
   1  -9   2   60.59   55.19
   1  -9   2   -9.00  109.79
   1  -9   2  260.17  102.19
   8   8  -2   45.20   54.39
   8   8  -2   92.19   42.10
   8   8  -2   37.10   33.20
   8   8  -2   54.29   47.50
   7   8  -2  -13.40   30.80
   7   8  -2   29.00   29.70
  -7  -8   2   55.49   49.10
  -6  -8   2   -9.90   35.70
   5   8  -2  280.37   66.69
  -5  -8   2  261.47   68.89
   4   8  -2  361.46   70.49
   4   8  -2  287.57   46.80
   4   8  -2  292.97   49.90
   4   8  -2  211.68   38.70
  -4  -8   2  295.47   52.29
   3   8  -2   11.60   20.20
   3   8  -2   -7.70   40.00
   3   8  -2   -1.30   18.80
   3   8  -2  -41.10   48.60
   3   8  -2   10.40   19.20
   3   8  -2   -8.80   29.70
   3   8  -2    3.30   18.10
  -3  -8   2   31.20   32.20
   2   8  -2   23.30   26.80
   2   8  -2    6.00   25.70
   2   8  -2   -1.10   25.30
   2   8  -2    6.00   25.50
   2   8  -2  -19.80   41.80
   2   8  -2    1.40   48.00
  -2  -8   2    3.20   23.60
  -2  -8   2  -13.50   32.20
  -2  -8   2   -0.10   31.10
  -2  -8   2  -25.70   29.50
  -2  -8   2   22.40   31.50
   1   8  -2   47.00   32.50
   1   8  -2   30.30   36.00
   1   8  -2   40.70   34.10
   1   8  -2   63.89   35.80
   1   8  -2   21.30   32.60
  -1  -8   2   38.90   45.60
  -1  -8   2   13.90   29.10
  -1  -8   2   40.00   35.30
  -1  -8   2   72.29   66.39
   0   8  -2   17.50   37.60
   0   8  -2   23.30   40.40
   0   8  -2  -34.20   48.50
   0   8  -2    3.60   36.70
   0   8  -2   -1.50   45.10
   0  -8   2   39.40   56.69
   0  -8   2   37.90   40.40
   0  -8   2  -39.40   48.70
  -1   8  -2  227.78   63.29
  -1   8  -2  296.47   70.59
  -1   8  -2  301.87  101.89
  -1   8  -2  155.18   57.89
  -1   8  -2  258.27   76.29
   1  -8   2  248.08   82.09
   1  -8   2  214.28   55.09
   1  -8   2  199.48   78.39
  -2   8  -2   29.70   56.09
  -2   8  -2  -38.10  104.49
  -2   8  -2  -89.49   57.79
  -2   8  -2  -11.00   90.09
  -2   8  -2   26.60   47.60
   2  -8   2  -37.80   82.59
   2  -8   2  -27.50   45.90
   8   7  -2    9.90   78.19
   8   7  -2   63.39   33.80
   8   7  -2   24.10   32.60
  -8  -7   2   99.39   56.09
  -8  -7   2   47.30   49.40
   7   7  -2  332.97   58.19
   7   7  -2  327.17   41.60
   7   7  -2  308.07   41.70
  -7  -7   2  373.06   66.19
  -7  -7   2  336.17   60.19
  -7  -7   2  192.08   42.40
  -7  -7   2  276.47   46.00
   6   7  -2   14.70   19.20
   6   7  -2   66.19   30.60
   6   7  -2   15.10   28.90
   6   7  -2  -11.20   19.90
  -6  -7   2   35.40   22.00
  -6  -7   2   10.40   32.10
  -6  -7   2  -25.90   30.30
   5   7  -2   61.09   20.90
   5   7  -2   58.89   16.70
   5   7  -2   44.10   15.50
   5   7  -2   36.00   20.70
   5   7  -2   75.89   57.09
  -5  -7   2   29.70   29.20
   4   7  -2  754.92   97.59
   4   7  -2  476.55   38.10
   4   7  -2  530.25   58.69
   4   7  -2  537.95   41.30
   4   7  -2  533.15   45.80
   4   7  -2  515.15   39.80
   4   7  -2  567.24   40.00
  -4  -7   2  615.24   82.39
   3   7  -2  549.95   58.59
   3   7  -2  482.05   45.40
   3   7  -2  530.55   44.20
   3   7  -2  477.25   73.09
   3   7  -2  567.34   40.90
   3   7  -2  555.64   42.80
   3   7  -2  553.94   59.39
  -3  -7   2  552.94   40.20
  -3  -7   2  601.94   83.29
   2   7  -2   57.99   33.80
   2   7  -2    4.20   31.10
   2   7  -2   47.60   21.50
   2   7  -2   -6.60   19.40
   2   7  -2   27.40   19.90
   2   7  -2   -2.90   18.70
   2   7  -2   49.70   27.80
  -2  -7   2   39.30   25.20
  -2  -7   2    8.00   18.30
  -2  -7   2   38.10   25.80
   1   7  -2    0.60   26.40
   1   7  -2   38.20   26.20
   1   7  -2   23.80   24.60
   1   7  -2    9.00   24.10
   1   7  -2    2.70   37.30
   1   7  -2   31.80   25.80
  -1  -7   2  -21.40   20.80
  -1  -7   2   61.09   32.80
  -1  -7   2  -15.70   23.40
  -1  -7   2  -10.00   32.60
  -1  -7   2   35.70   25.50
   0   7  -2  384.96   76.69
   0   7  -2  372.26   55.29
   0   7  -2  309.37   59.69
   0   7  -2  347.27   81.19
   0   7  -2  270.27   55.69
   0   7  -2  366.16   61.09
   0  -7   2  330.37   63.29
   0  -7   2  321.07   60.19
   0  -7   2  259.67   53.59
  -1   7  -2   54.29   38.00
  -1   7  -2  116.99   48.20
  -1   7  -2   54.69   39.40
  -1   7  -2  113.19   54.89
  -1   7  -2  194.08   58.29
   1  -7   2   78.99   50.19
   1  -7   2   88.99   41.10
   1  -7   2   56.89   54.69
  -2   7  -2  -43.80   66.79
  -2   7  -2  -26.50   41.90
  -2   7  -2  -24.10   43.40
  -2   7  -2  -65.09   76.39
  -2   7  -2   15.90   40.60
   2  -7   2   48.30   63.59
   2  -7   2  -11.00   59.89
   2  -7   2   17.10   37.50
  -3   7  -2  114.69   48.40
  -3   7  -2  -40.40   66.89
  -3   7  -2  194.88  258.27
  -3   7  -2  239.68  107.59
  -3   7  -2  105.19   62.19
   3  -7   2  152.18   58.09
   3  -7   2  -28.30   80.19
   3  -7   2  293.17   91.39
  -4   7  -2  -30.00   77.99
  -4   7  -2   52.09   76.89
  -4   7  -2   15.00   60.59
   4  -7   2  -51.39  111.69
   4  -7   2   -3.50   47.60
   9   6  -2   51.79   52.89
   9   6  -2   -1.00   49.60
   9   6  -2   26.60   84.39
  -9  -6   2  -76.59   76.89
  -9  -6   2  -54.09  115.29
   8   6  -2  234.68   50.29
   8   6  -2  293.37   70.79
   8   6  -2  298.87   52.19
   8   6  -2  324.77   82.49
  -8  -6   2  281.17   68.59
  -8  -6   2  152.18   60.49
   7   6  -2  869.61   70.99
   7   6  -2  774.12   93.69
   7   6  -2  779.62   83.39
   7   6  -2  882.61   70.69
  -7  -6   2  725.93   80.19
  -7  -6   2  798.12   80.09
  -7  -6   2  816.62  103.19
   6   6  -2   70.99   25.20
   6   6  -2   22.50   50.19
   6   6  -2   61.59   33.70
   6   6  -2   86.19   23.00
  -6  -6   2   40.10   44.10
  -6  -6   2  178.68   46.60
  -6  -6   2   43.20   31.60
  -6  -6   2   75.09   34.50
   5   6  -2  417.76   78.09
   5   6  -2  457.85   45.70
   5   6  -2  408.86   47.50
   5   6  -2  430.86   37.20
   5   6  -2  499.75   37.90
  -5  -6   2  448.66   51.79
  -5  -6   2  384.16   41.40
  -5  -6   2  510.55   69.19
  -5  -6   2  434.16   48.00
  -5  -6   2  438.36   45.90
   4   6  -2 1191.38   67.79
   4   6  -2 1206.38  102.59
   4   6  -2 1153.58   63.69
   4   6  -2 1009.50   65.19
  -4  -6   2  918.91   58.79
  -4  -6   2 1002.30   61.69
  -4  -6   2  989.90   61.79
  -4  -6   2 1042.30   64.89
  -4  -6   2 1263.87   93.69
   3   6  -2   73.39   21.10
   3   6  -2   82.09   17.80
   3   6  -2   99.49   18.40
   3   6  -2   67.99   20.30
   3   6  -2   72.09   17.60
   3   6  -2   54.99   34.80
   3   6  -2   26.80   15.20
  -3  -6   2   39.80   15.10
  -3  -6   2   61.49   16.40
  -3  -6   2   45.90   16.60
  -3  -6   2   71.49   26.10
   2   6  -2  -36.80   14.80
   2   6  -2   19.50   15.80
   2   6  -2  -32.90   23.90
   2   6  -2    8.30   15.10
   2   6  -2   22.70   22.60
   2   6  -2    4.50   14.90
   2   6  -2   23.60   21.10
  -2  -6   2   -3.20   17.70
  -2  -6   2    6.90   13.50
  -2  -6   2   12.00   14.70
  -2  -6   2  -10.60   19.10
  -2  -6   2    7.60   17.80
   1   6  -2  -31.20   18.80
   1   6  -2   25.40   18.20
   1   6  -2   35.40   21.80
   1   6  -2  -11.20   28.90
   1   6  -2   16.20   21.20
   1   6  -2   22.20   20.40
  -1  -6   2   -2.20   22.70
  -1  -6   2   32.50   25.00
  -1  -6   2    4.90   17.30
  -1  -6   2   40.60   24.70
   0   6  -2  142.19   41.40
   0   6  -2  195.88   43.60
   0   6  -2  189.48   40.70
   0   6  -2  211.18   44.00
   0   6  -2  222.68   43.90
   0   6  -2  237.78   41.60
   0  -6   2  227.58   39.60
   0  -6   2  209.48   53.19
   0  -6   2  120.09   39.40
   0  -6   2  159.78   44.10
   0  -6   2  195.98   41.10
   0  -6   2  153.58   40.90
  -1   6  -2  573.84   79.89
  -1   6  -2  811.62  129.59
  -1   6  -2  467.95   69.79
  -1   6  -2  637.34   76.79
  -1   6  -2  605.84   81.79
  -1   6  -2  564.64   67.79
   1  -6   2  592.44   77.59
   1  -6   2  577.24   82.49
   1  -6   2  614.74   77.79
   1  -6   2  474.95   67.39
   1  -6   2  663.23   88.09
  -2   6  -2  306.37   58.59
  -2   6  -2  554.94   93.79
  -2   6  -2  289.07   75.39
  -2   6  -2  376.36   81.59
   2  -6   2  285.37   53.69
   2  -6   2  375.86   79.89
   2  -6   2  226.58   73.09
  -3   6  -2  224.88   64.09
  -3   6  -2  168.58   59.99
  -3   6  -2  118.49   89.79
  -3   6  -2  250.97   82.79
  -3   6  -2  173.28   54.69
   3  -6   2  225.68   49.20
   3  -6   2  263.47   80.99
   3  -6   2  197.88   70.09
  -4   6  -2  330.47   83.99
  -4   6  -2  653.03  136.99
  -4   6  -2  517.15  108.39
  -4   6  -2  444.36   85.69
   4  -6   2  492.15   78.39
   4  -6   2  593.74  122.29
   4  -6   2  386.66  108.19
  -5   6  -2   44.00   49.80
  -5   6  -2  -83.89  115.19
  -5   6  -2  -18.80   81.89
   5  -6   2   72.99   48.90
   5  -6   2  -30.50  105.39
   5  -6   2   61.39  113.39
   9   5  -2  263.87  124.59
   9   5  -2  188.18   63.29
  -9  -5   2  252.87   98.29
  -9  -5   2  279.27  129.99
  -9  -5   2  237.38   89.99
   8   5  -2   -1.90   40.70
   8   5  -2  -91.79   74.89
   8   5  -2  124.09   57.79
   8   5  -2   80.89   43.90
  -8  -5   2   -7.10   54.29
  -8  -5   2   44.50   54.69
  -8  -5   2  139.49   54.99
   7   5  -2   18.60   29.00
   7   5  -2   48.20   30.50
   7   5  -2   -8.40   48.10
   7   5  -2   18.10   40.60
   7   5  -2  -32.00   32.70
  -7  -5   2   53.49   39.40
  -7  -5   2   -5.00   36.30
   6   5  -2   14.80   28.30
   6   5  -2    2.60   30.50
   6   5  -2   49.20   68.19
   6   5  -2    6.20   34.20
   6   5  -2   37.00   23.60
   6   5  -2   34.00   23.00
   6   5  -2    4.30   23.70
  -6  -5   2   -6.50   24.00
  -6  -5   2   43.00   44.50
  -6  -5   2   54.99   28.50
  -6  -5   2    2.60   42.90
  -6  -5   2    0.80   27.20
   5   5  -2  175.98   36.00
   5   5  -2  235.88   38.20
   5   5  -2  202.08   29.20
   5   5  -2  193.68   29.30
  -5  -5   2  146.09   29.20
  -5  -5   2  185.08   41.10
  -5  -5   2  163.38   38.40
  -5  -5   2  174.58   46.40
  -5  -5   2  202.88   38.20
   4   5  -2  180.28   22.90
   4   5  -2  162.38   37.90
   4   5  -2  157.38   26.90
   4   5  -2   82.99   23.30
   4   5  -2  150.78   21.40
  -4  -5   2  165.18   24.60
  -4  -5   2  151.28   28.90
  -4  -5   2  173.28   35.30
  -4  -5   2  132.39   21.70
  -4  -5   2  184.48   29.40
   3   5  -2  117.19   19.90
   3   5  -2  104.29   18.50
   3   5  -2  109.19   18.00
   3   5  -2  127.49   20.10
   3   5  -2  121.19   31.70
  -3  -5   2   84.79   23.70
  -3  -5   2  100.59   18.10
  -3  -5   2  118.89   20.40
  -3  -5   2  116.59   18.50
   2   5  -2   32.90   16.90
   2   5  -2   41.20   13.10
   2   5  -2   43.90   24.70
   2   5  -2   62.49   15.60
   2   5  -2    8.50   14.70
   2   5  -2   38.20   14.40
  -2  -5   2   35.50   19.20
  -2  -5   2   35.40   15.20
  -2  -5   2   37.20   14.10
  -2  -5   2   47.10   22.20
  -2  -5   2   43.80   11.70
   1   5  -2  382.06   44.90
   1   5  -2  412.56   41.30
   1   5  -2  366.26   39.70
   1   5  -2  396.16   42.90
   1   5  -2  447.16   39.40
   1   5  -2  423.36   40.60
   1   5  -2  394.06   41.00
  -1  -5   2  415.66   33.40
  -1  -5   2  329.57   46.00
  -1  -5   2  389.16   43.70
  -1  -5   2  394.16   34.80
  -1  -5   2  367.66   41.70
   0   5  -2  314.77   49.40
   0   5  -2  335.47   51.29
   0   5  -2  317.37   48.10
   0   5  -2  353.36   50.89
   0   5  -2  348.97   49.00
   0   5  -2  343.07   46.70
   0  -5   2  307.87   50.49
   0  -5   2  286.77   48.50
   0  -5   2  386.66   59.89
   0  -5   2  309.37   43.10
   0  -5   2  386.36   50.29
   0  -5   2  370.26   47.20
  -1   5  -2   62.19   27.40
  -1   5  -2   66.49   29.40
  -1   5  -2   82.39   32.40
  -1   5  -2  139.69   38.10
  -1   5  -2   40.50   32.40
  -1   5  -2   79.09   29.50
   1  -5   2   23.90   17.90
   1  -5   2   65.49   34.80
   1  -5   2   29.60   33.90
   1  -5   2   21.20   31.50
   1  -5   2   73.09   29.60
   1  -5   2   55.69   29.90
  -2   5  -2   71.79   45.10
  -2   5  -2   42.60   33.10
  -2   5  -2   64.29   34.90
  -2   5  -2   56.09   27.60
  -2   5  -2   93.29   48.80
   2  -5   2   68.69   36.90
   2  -5   2   94.19   29.30
   2  -5   2  120.09   53.89
   2  -5   2    3.90   42.80
   2  -5   2   88.19   42.60
   2  -5   2   14.60   29.50
  -3   5  -2  460.75   86.39
  -3   5  -2  429.86   76.69
  -3   5  -2  312.57   73.19
   3  -5   2  337.67   54.49
   3  -5   2  375.96   80.19
   3  -5   2  264.37   73.39
  -4   5  -2   45.50   88.59
  -4   5  -2   68.79   91.99
  -4   5  -2   84.79   51.09
  -4   5  -2   43.50   48.70
  -4   5  -2   -5.70   33.00
   4  -5   2   69.89   64.59
   4  -5   2  105.59   73.99
   4  -5   2   44.80   32.00
  -5   5  -2   14.70   49.60
  -5   5  -2  -46.50   56.39
  -5   5  -2 -178.08  131.69
  -5   5  -2  -85.89   50.59
   5  -5   2   11.80   33.20
   5  -5   2 -130.29   72.49
   5  -5   2   51.19   73.59
   9   4  -2  240.48  130.99
   9   4  -2  256.87   68.99
   9   4  -2  249.68   99.39
  -9  -4   2   92.49   85.19
  -9  -4   2  106.99   90.59
  -9  -4   2  186.18   95.39
   8   4  -2   25.90   46.70
   8   4  -2  157.68   69.69
   8   4  -2   94.19   47.90
   8   4  -2  125.69   87.29
  -8  -4   2  195.28   62.19
  -8  -4   2    6.40   57.09
   7   4  -2  187.78   51.49
   7   4  -2  208.98   65.69
   7   4  -2  206.68   47.60
  -7  -4   2  202.48   51.39
  -7  -4   2  147.99   75.59
  -7  -4   2  115.69   41.70
   6   4  -2  151.78   52.69
   6   4  -2  247.98   48.40
   6   4  -2  186.58   47.10
   6   4  -2  218.48   40.20
   6   4  -2  169.48   37.30
   6   4  -2  215.68   37.40
  -6  -4   2  216.88   46.10
  -6  -4   2  190.28   41.30
  -6  -4   2  211.18   37.40
  -6  -4   2  252.57   58.89
   5   4  -2  394.36   54.39
   5   4  -2  477.95   45.70
   5   4  -2  424.56   56.89
   5   4  -2  384.16   40.10
   5   4  -2  451.35   44.90
  -5  -4   2  427.16   38.00
  -5  -4   2  413.66   58.99
  -5  -4   2  392.66   47.10
  -5  -4   2  425.16   51.39
  -5  -4   2  333.47   54.19
  -5  -4   2  428.86   46.70
   4   4  -2   70.19   20.40
   4   4  -2   27.70   14.50
   4   4  -2   27.40   12.60
   4   4  -2   48.40   19.60
   4   4  -2   -2.90   24.00
  -4  -4   2   81.99   24.30
  -4  -4   2   20.70   15.10
  -4  -4   2   30.70   17.20
  -4  -4   2   37.90   19.50
  -4  -4   2   52.29   20.30
   3   4  -2  159.98   23.00
   3   4  -2  169.08   19.10
   3   4  -2  167.48   20.30
   3   4  -2  196.68   26.20
  -3  -4   2  144.49   22.60
  -3  -4   2  156.68   24.30
  -3  -4   2  126.09   20.70
  -3  -4   2  223.08   53.99
   2   4  -2  263.47   28.00
   2   4  -2  230.68   24.70
   2   4  -2  261.07   25.10
  -2  -4   2  244.18   25.30
  -2  -4   2  247.98   22.50
  -2  -4   2  293.47   24.10
   1   4  -2  506.35   40.20
   1   4  -2  435.56   39.60
   1   4  -2  537.35   40.20
   1   4  -2  571.04   43.40
   1   4  -2  511.85   44.80
  -1  -4   2  415.56   40.50
  -1  -4   2  500.15   48.80
  -1  -4   2  500.25   41.80
  -1  -4   2  511.45   35.80
  -1  -4   2  492.95   35.10
   0   4  -2  103.69   24.00
   0   4  -2   66.39   19.60
   0   4  -2   99.89   24.50
   0   4  -2  109.69   27.50
   0   4  -2  134.09   27.50
   0   4  -2  129.59   27.70
   0  -4   2   85.39   19.50
   0  -4   2  101.09   27.50
   0  -4   2   99.99   22.10
   0  -4   2  112.19   24.00
   0  -4   2   75.99   26.60
   0  -4   2   99.89   35.10
  -1   4  -2  168.58   39.30
  -1   4  -2  247.98   36.60
  -1   4  -2  226.58   43.70
  -1   4  -2  200.68   39.30
  -1   4  -2  209.08   42.20
  -1   4  -2  251.07   40.90
   1  -4   2  221.58   36.60
   1  -4   2  215.58   36.50
   1  -4   2  192.78   40.80
   1  -4   2  189.48   44.20
   1  -4   2  212.28   37.10
   1  -4   2  183.78   34.20
  -2   4  -2  135.59   51.19
  -2   4  -2  151.88   39.30
  -2   4  -2  194.58   44.90
  -2   4  -2  138.79   45.40
  -2   4  -2  178.58   43.30
  -2   4  -2  166.98   35.80
   2  -4   2   97.69   37.20
   2  -4   2  130.79   31.20
   2  -4   2  105.49   44.50
   2  -4   2  151.48   45.00
   2  -4   2  147.99   31.50
   2  -4   2  169.88   42.40
  -3   4  -2  283.07   73.99
  -3   4  -2  139.69   37.10
  -3   4  -2  284.97   57.69
  -3   4  -2  187.68   50.29
  -3   4  -2  237.48   67.09
  -3   4  -2  251.07   61.79
   3  -4   2  230.78   40.50
   3  -4   2  354.76   69.19
   3  -4   2  248.98   50.39
   3  -4   2  265.37   64.99
   3  -4   2  289.07   68.79
  -4   4  -2   52.69   79.59
  -4   4  -2 -113.49   53.19
  -4   4  -2  -23.80   39.70
   4  -4   2   -8.60   52.19
   4  -4   2  -21.80   20.40
   4  -4   2   -1.20   47.80
  -5   4  -2   11.40   53.89
  -5   4  -2  -21.00   48.30
  -5   4  -2  116.69   97.89
  -5   4  -2   63.69   37.40
   5  -4   2   18.70   25.80
   5  -4   2   54.39   51.89
   5  -4   2   73.49   66.79
  -6   4  -2  173.28   85.99
  -6   4  -2  361.66  157.38
  -6   4  -2   91.29   52.69
  -6   4  -2   88.49   79.09
   6  -4   2  189.08   94.69
   6  -4   2  175.88   85.59
   9   3  -2   66.99  107.89
   9   3  -2   16.30  116.59
   9   3  -2   92.09  142.09
   9   3  -2  168.68  110.49
  -9  -3   2   35.50   92.39
  -9  -3   2  -18.20   88.79
   8   3  -2  102.89   51.09
   8   3  -2  130.39   60.09
   8   3  -2  164.68   93.49
   8   3  -2   94.49   72.69
  -8  -3   2   54.99   66.99
  -8  -3   2  112.79   71.59
  -8  -3   2   25.20   90.19
   7   3  -2  442.96   76.89
   7   3  -2  598.04   98.69
   7   3  -2  501.65   83.09
   7   3  -2  658.93   75.99
  -7  -3   2  508.75   74.69
  -7  -3   2  450.35   68.19
  -7  -3   2  601.44   86.49
   6   3  -2  194.68   48.90
   6   3  -2  221.98   73.59
   6   3  -2  270.07   50.59
   6   3  -2  282.77   53.19
   6   3  -2  222.38   62.29
   6   3  -2  254.87   53.49
  -6  -3   2  275.07   47.60
  -6  -3   2  290.17   65.69
  -6  -3   2  212.08   50.39
  -6  -3   2  265.07   53.49
  -6  -3   2  147.69   62.89
   5   3  -2  504.05   51.29
   5   3  -2  540.35   69.19
   5   3  -2  470.45   48.00
   5   3  -2  519.55   56.79
   5   3  -2  435.76   62.39
   5   3  -2  477.05   46.00
   5   3  -2  458.65   50.59
  -5  -3   2  456.55   40.90
  -5  -3   2  490.75   70.29
  -5  -3   2  457.95   44.50
  -5  -3   2  437.26   56.89
  -5  -3   2  522.05   67.69
   4   3  -2 1841.22  107.29
   4   3  -2 1756.62  109.59
   4   3  -2 1882.21  113.19
   4   3  -2 1945.21  107.69
   4   3  -2 1959.90   99.09
  -4  -3   2 1783.02   97.19
  -4  -3   2 1942.71  109.09
  -4  -3   2 1769.52  112.99
  -4  -3   2 1752.62  106.59
  -4  -3   2 1748.63  113.39
  -4  -3   2 1900.81  106.19
   3   3  -2 1686.53   89.09
   3   3  -2 1605.44   92.89
   3   3  -2 1583.24   91.99
   3   3  -2 1894.41   96.89
  -3  -3   2 1377.36   90.89
  -3  -3   2 1533.65   93.09
  -3  -3   2 1679.13   91.79
  -3  -3   2 1708.53   97.69
  -3  -3   2 1615.94   90.39
   2   3  -2   20.20    7.90
   2   3  -2    6.30    8.50
   2   3  -2   21.60    9.90
   2   3  -2    8.80    7.50
  -2  -3   2   22.80   10.70
  -2  -3   2    1.40    7.50
  -2  -3   2    7.10    8.70
  -2  -3   2   -0.90    8.50
  -2  -3   2    3.80    9.00
   1   3  -2   49.20   12.30
   1   3  -2   31.60   10.40
   1   3  -2   34.10   12.30
   1   3  -2   23.60    9.90
   1   3  -2   36.50   12.30
   1   3  -2   33.20   10.90
  -1  -3   2   17.90   10.40
  -1  -3   2   25.70   11.40
  -1  -3   2   35.70    8.80
  -1  -3   2   13.80    8.60
  -1  -3   2   19.50   12.80
   0   3  -2  718.33   50.99
   0   3  -2  605.24   48.70
   0   3  -2  673.23   52.59
   0   3  -2  678.13   50.09
   0   3  -2  637.74   49.80
   0   3  -2  697.73   49.60
   0  -3   2  657.63   47.20
   0  -3   2  742.83   50.19
   0  -3   2  619.94   51.49
   0  -3   2  729.73   47.70
  -1   3  -2 1445.36  100.79
  -1   3  -2 1481.15  100.69
  -1   3  -2 1828.82  109.99
  -1   3  -2 1553.14  102.49
   1  -3   2 1565.74  102.89
   1  -3   2 1562.74   93.29
   1  -3   2 1617.24   98.99
   1  -3   2 1541.95  104.19
   1  -3   2 1515.35  100.29
  -2   3  -2 2907.11  166.18
  -2   3  -2 2677.43  164.88
  -2   3  -2 2886.21  155.68
  -2   3  -2 2813.42  166.88
  -2   3  -2 2583.14  156.98
  -2   3  -2 2741.93  166.48
   2  -3   2 2550.34  149.59
   2  -3   2 2629.94  159.58
   2  -3   2 2502.05  160.08
   2  -3   2 2507.75  164.38
   2  -3   2 2563.34  164.68
   2  -3   2 2699.93  148.89
  -3   3  -2  800.22   81.59
  -3   3  -2  707.23   70.19
  -3   3  -2  932.01   92.19
  -3   3  -2  877.51   84.39
  -3   3  -2  942.21  112.59
  -3   3  -2  818.82   84.39
   3  -3   2  927.91   91.79
   3  -3   2 1091.19   94.19
   3  -3   2  948.31   74.99
   3  -3   2  860.31   89.99
   3  -3   2  879.71   66.29
   3  -3   2  870.91   84.69
  -4   3  -2 1032.50  109.09
  -4   3  -2 1078.69  121.19
  -4   3  -2 1126.19  107.09
  -4   3  -2 1196.08  111.99
  -4   3  -2 1041.80   92.39
  -4   3  -2 1386.66  133.69
   4  -3   2 1157.28  117.99
   4  -3   2 1098.69  114.29
   4  -3   2 1165.78   88.29
   4  -3   2 1200.98  112.29
   4  -3   2 1201.68   95.79
  -5   3  -2  291.87   96.09
  -5   3  -2  235.88   92.29
  -5   3  -2  193.78   48.50
  -5   3  -2  122.59   51.89
   5  -3   2  199.48   36.90
   5  -3   2  269.67   84.59
   5  -3   2  175.18   71.19
   5  -3   2  126.59   59.69
  -6   3  -2   93.19  120.39
  -6   3  -2   35.20   42.80
  -6   3  -2   19.30   57.19
  -6   3  -2   43.60   91.59
   6  -3   2   54.59   64.29
   6  -3   2   57.69   72.99
  -7   3  -2   16.10   78.99
  -7   3  -2   51.39   54.39
  -7   3  -2 -115.79   85.29
   7  -3   2   22.40   91.79
   7  -3   2   51.69   84.79
   9   2  -2   47.60   73.39
   9   2  -2   94.79  116.29
  -9  -2   2  126.69  196.28
  -9  -2   2   65.19  103.19
   8   2  -2  348.87   81.79
   8   2  -2  403.56   97.49
   8   2  -2  348.97   76.89
   8   2  -2  385.56  115.39
  -8  -2   2  266.87   90.99
  -8  -2   2  301.67   93.89
  -8  -2   2  257.67   83.89
   7   2  -2  101.09   57.39
   7   2  -2   88.89   49.50
   7   2  -2   -7.60   62.59
   7   2  -2   51.39   39.80
  -7  -2   2   48.00   48.20
  -7  -2   2   36.70   54.99
  -7  -2   2   15.60   50.89
   6   2  -2   22.80   28.60
   6   2  -2  -57.29   27.20
   6   2  -2   28.10   31.60
   6   2  -2   62.69   34.10
   6   2  -2   14.10   46.50
  -6  -2   2   -6.10   32.30
  -6  -2   2  -43.80   44.40
  -6  -2   2   -0.40   32.40
  -6  -2   2   47.70   51.39
  -6  -2   2  -20.50   30.20
   5   2  -2   11.20   21.90
   5   2  -2   88.89   29.50
   5   2  -2   33.00   29.70
   5   2  -2   57.19   33.00
   5   2  -2   22.70   21.10
   5   2  -2   34.80   26.30
  -5  -2   2   19.30   26.90
  -5  -2   2   41.40   33.00
  -5  -2   2   32.20   25.50
  -5  -2   2   52.69   26.40
  -5  -2   2   62.29   36.00
   4   2  -2  251.17   42.20
   4   2  -2  280.67   41.30
   4   2  -2  223.28   39.00
   4   2  -2  159.18   27.50
   4   2  -2  218.88   39.90
   4   2  -2  249.68   33.90
  -4  -2   2  229.08   26.60
  -4  -2   2  269.87   45.20
  -4  -2   2  206.88   30.10
  -4  -2   2  209.08   41.60
  -4  -2   2  272.57   40.40
  -4  -2   2  306.87   42.50
   3   2  -2 3764.42  189.78
   3   2  -2 4023.70  181.08
   3   2  -2 3611.94  191.58
   3   2  -2 3626.54  188.88
   3   2  -2 3499.05  190.68
  -3  -2   2 3741.43  179.78
  -3  -2   2 3836.42  185.48
  -3  -2   2 3688.93  189.58
  -3  -2   2 3761.12  193.98
   2   2  -2 1821.32   95.59
   2   2  -2 1866.91   95.79
   2   2  -2 1829.82   98.09
   2   2  -2 1858.91   98.59
  -2  -2   2 1897.41   98.39
  -2  -2   2 1808.62   98.09
  -2  -2   2 1837.22   98.19
   0   2  -2 6928.11  322.97
   0   2  -2 6789.22  322.57
   0   2  -2 6696.53  323.07
   0   2  -2 6723.83  319.67
   0   2  -2 6796.72  321.67
   0   2  -2 6599.64  319.17
   0  -2   2 6404.36  323.47
   0  -2   2 6706.93  324.47
   0  -2   2 6782.32  320.47
   0  -2   2 7186.98  320.27
   0  -2   2 6907.01  321.07
  -1   2  -2   94.99   20.50
  -1   2  -2  102.59   24.70
  -1   2  -2   91.39   22.90
  -1   2  -2   71.69   21.70
  -1   2  -2   86.89   20.90
  -1   2  -2  115.19   25.80
   1  -2   2   69.39   19.80
   1  -2   2  122.89   26.40
   1  -2   2   71.49   19.80
   1  -2   2  130.29   23.00
   1  -2   2   94.59   23.80
   1  -2   2   54.79   18.30
  -2   2  -2  444.86   61.79
  -2   2  -2  411.66   48.50
  -2   2  -2  385.76   45.90
  -2   2  -2  405.86   49.00
  -2   2  -2  392.96   43.90
  -2   2  -2  359.96   38.00
   2  -2   2  396.16   57.29
   2  -2   2  431.06   46.50
   2  -2   2  374.36   55.39
   2  -2   2  446.66   46.60
   2  -2   2  430.56   49.50
   2  -2   2  375.96   37.30
  -3   2  -2 2427.86  148.49
  -3   2  -2 2628.64  162.38
  -3   2  -2 2440.76  141.79
  -3   2  -2 2518.05  158.88
  -3   2  -2 2285.27  155.68
   3  -2   2 2363.06  139.49
   3  -2   2 2275.17  151.08
   3  -2   2 2382.96  155.48
   3  -2   2 2331.97  156.98
   3  -2   2 2349.86  149.59
   3  -2   2 2589.74  162.68
  -4   2  -2    0.90   15.40
  -4   2  -2  -12.20   30.00
  -4   2  -2  -15.30   27.90
  -4   2  -2  -37.70   30.70
  -4   2  -2  -13.30   35.70
  -4   2  -2  -67.99   38.00
   4  -2   2   -2.30   36.10
   4  -2   2   27.70   25.10
   4  -2   2   -2.90   26.50
   4  -2   2  -12.90   39.40
   4  -2   2    6.40   31.60
  -5   2  -2   -4.70   33.30
  -5   2  -2  -16.00   59.39
  -5   2  -2  -33.20   60.19
  -5   2  -2   20.40   25.30
  -5   2  -2   22.10   39.90
  -5   2  -2   35.30   42.40
   5  -2   2  117.99   58.19
   5  -2   2   42.90   38.60
   5  -2   2   55.29   49.50
   5  -2   2   63.19   35.70
   5  -2   2   66.39   50.49
   5  -2   2   46.10   39.70
  -6   2  -2  220.98   66.19
  -6   2  -2  260.67   75.79
  -6   2  -2  393.86  112.39
  -6   2  -2  302.27   62.99
   6  -2   2  153.18   65.59
   6  -2   2  228.48   70.69
   6  -2   2  164.08   74.39
  -7   2  -2   28.90   42.40
  -7   2  -2  138.39   72.69
  -7   2  -2   61.69   73.99
   7  -2   2  141.09   87.19
   7  -2   2  166.48   85.49
   8   1  -2  126.59   98.39
   8   1  -2   50.19   55.39
   8   1  -2  -14.80   54.99
  -8  -1   2   41.50   78.89
  -8  -1   2   31.70   76.79
   7   1  -2   34.30   60.69
   7   1  -2   69.39   58.49
   7   1  -2  174.58   67.89
   7   1  -2   64.59   47.30
  -7  -1   2  129.79   61.29
  -7  -1   2  174.88   61.99
  -7  -1   2  110.59   65.49
   6   1  -2  106.79   35.90
   6   1  -2   69.39   39.80
   6   1  -2   50.89   47.20
   6   1  -2  -11.10   29.70
   6   1  -2   66.59   38.70
   6   1  -2   77.19   52.69
  -6  -1   2   92.19   54.49
  -6  -1   2   10.20   40.30
  -6  -1   2   35.20   43.60
  -6  -1   2   12.50   51.89
  -6  -1   2   49.50   36.30
   5   1  -2   44.40   31.50
   5   1  -2   86.49   40.90
   5   1  -2   61.99   26.40
   5   1  -2   41.90   32.50
   5   1  -2   44.50   32.70
  -5  -1   2   49.00   32.80
  -5  -1   2   19.10   32.30
  -5  -1   2   38.60   28.30
  -5  -1   2   23.00   27.90
   4   1  -2  202.18   42.10
   4   1  -2  171.48   28.70
   4   1  -2  260.07   46.70
   4   1  -2   95.49   29.90
   4   1  -2  178.08   40.40
  -4  -1   2  211.88   42.50
  -4  -1   2  137.39   36.10
  -4  -1   2  136.89   30.50
  -4  -1   2  154.78   36.50
  -4  -1   2  159.08   39.40
   3   1  -2    7.10   14.20
   3   1  -2   12.40   12.40
   3   1  -2   -4.80   11.20
   3   1  -2  -37.80   11.90
   3   1  -2   15.30   10.30
  -3  -1   2   22.70   17.10
  -3  -1   2    6.40   13.60
  -3  -1   2   -1.20   12.50
  -3  -1   2    8.60   11.60
  -3  -1   2   11.60   15.20
   2   1  -2  511.15   37.50
   2   1  -2  490.55   38.00
   2   1  -2  515.95   38.30
   2   1  -2  521.35   38.00
  -2  -1   2  470.35   38.40
  -2  -1   2  466.85   36.80
  -2  -1   2  491.15   37.00
  -2  -1   2  456.85   38.30
  -2  -1   2  497.75   31.50
   1   1  -2  980.50   54.29
   1   1  -2 1049.30   56.99
   1   1  -2  979.20   54.09
   1   1  -2  946.61   55.89
  -1  -1   2 1005.50   57.09
  -1  -1   2 1009.80   56.79
  -1  -1   2  952.40   54.49
  -1  -1   2 1021.70   55.29
   0   1  -2  484.05   31.70
   0   1  -2  476.45   32.00
   0   1  -2  392.66   27.90
   0   1  -2  417.66   31.10
   0   1  -2  438.86   29.80
   0   1  -2  450.05   28.40
   0  -1   2  403.16   28.10
   0  -1   2  438.56   31.90
   0  -1   2  434.86   31.70
   0  -1   2  413.46   28.30
   0  -1   2  426.26   28.20
  -1   1  -2  642.54   47.10
  -1   1  -2  598.84   43.20
  -1   1  -2  597.14   45.40
  -1   1  -2  567.44   44.50
  -1   1  -2  569.64   43.70
  -1   1  -2  667.33   41.00
   1  -1   2  571.34   45.60
   1  -1   2  595.44   39.00
   1  -1   2  562.34   43.70
   1  -1   2  610.84   43.80
   1  -1   2  593.44   46.40
   1  -1   2  649.04   45.30
  -2   1  -2  711.93   56.69
  -2   1  -2  555.34   52.19
  -2   1  -2  646.04   46.50
  -2   1  -2  655.73   52.89
  -2   1  -2  639.74   56.59
  -2   1  -2  578.44   53.49
   2  -1   2  643.94   46.20
   2  -1   2  605.14   53.89
   2  -1   2  651.43   53.09
   2  -1   2  614.44   55.99
   2  -1   2  738.53   55.09
   2  -1   2  628.94   55.19
  -3   1  -2  594.94   61.79
  -3   1  -2  544.95   62.69
  -3   1  -2  653.73   64.69
  -3   1  -2  686.43   63.89
  -3   1  -2  582.44   58.19
  -3   1  -2  655.73   53.69
   3  -1   2  712.23   63.99
   3  -1   2  681.93   61.29
   3  -1   2  658.43   51.59
   3  -1   2  690.03   66.09
   3  -1   2  809.42   70.09
   3  -1   2  637.24   45.40
   3  -1   2  643.64   64.89
  -4   1  -2  141.99   43.10
  -4   1  -2  175.08   46.80
  -4   1  -2  109.09   43.30
  -4   1  -2  145.59   29.70
  -4   1  -2  199.88   47.00
  -4   1  -2  255.37   57.69
   4  -1   2  165.18   47.20
   4  -1   2  218.58   45.50
   4  -1   2  163.88   46.40
   4  -1   2  180.78   56.99
   4  -1   2  106.59   27.80
   4  -1   2  214.28   34.50
   4  -1   2  161.78   46.70
  -5   1  -2   93.89   60.49
  -5   1  -2  108.19   57.29
  -5   1  -2   28.60   35.20
  -5   1  -2   50.39   21.80
  -5   1  -2   91.69   46.50
  -5   1  -2   61.19   37.10
   5  -1   2   38.40   52.49
   5  -1   2    9.60   30.70
   5  -1   2  106.99   49.30
   5  -1   2   34.50   32.50
   5  -1   2   91.49   47.50
   5  -1   2   67.49   39.50
  -6   1  -2  -32.30   69.79
  -6   1  -2  -32.20   23.70
  -6   1  -2  -48.60   39.10
  -6   1  -2   32.60   43.80
   6  -1   2   -4.80   47.60
   6  -1   2   42.30   57.19
   6  -1   2   58.39   47.70
   6  -1   2    1.80   37.60
   6  -1   2   46.50   34.30
   6  -1   2    3.60   70.19
  -7   1  -2   49.70   57.49
  -7   1  -2   28.90   61.59
  -7   1  -2   19.50   38.60
   7  -1   2  -54.59   45.00
   7  -1   2  -16.00   51.19
   7  -1   2   23.30   92.09
   7  -1   2   34.10   48.50
   7  -1   2   89.99  108.69
  -8   1  -2   40.60   52.99
  -8   1  -2  -64.99   81.29
  -8   1  -2  -38.80   74.89
   8  -1   2  -10.30   84.99
   8  -1   2   74.49   85.59
   8  -1   2   30.50   83.39
   8   0  -2  -46.90   67.19
   8   0  -2 -210.88  163.18
   8   0  -2  -27.20   59.29
  -8   0   2  -69.49   78.49
  -8   0   2  -43.00   79.99
   7   0  -2  122.29   92.29
   7   0  -2  100.69   79.79
   7   0  -2   31.60   58.89
   7   0  -2   86.79   60.29
  -7   0   2   86.59   69.99
  -7   0   2  174.18   64.09
   6   0  -2   15.40   36.50
   6   0  -2   91.89   61.29
   6   0  -2   25.00   52.79
   6   0  -2  -30.40   37.10
   6   0  -2   76.19   42.10
   6   0  -2  -32.90   46.50
  -6   0   2   18.70   62.29
  -6   0   2   52.89   44.10
  -6   0   2    8.20   21.50
  -6   0   2   39.40   60.69
   5   0  -2 1565.64  120.79
   5   0  -2 1661.13  121.39
   5   0  -2 1383.66  121.39
   5   0  -2 1371.86  103.09
   5   0  -2 1574.04  123.29
  -5   0   2 1373.06  126.09
  -5   0   2 1436.26  116.89
  -5   0   2 1522.45  110.59
  -5   0   2 1372.56  117.89
  -5   0   2 1596.44  103.79
  -5   0   2 1326.57  121.09
   4   0  -2  564.14   65.79
   4   0  -2  654.13   67.69
   4   0  -2  588.24   63.29
   4   0  -2  605.34   54.59
   4   0  -2  559.14   60.69
  -4   0   2  662.43   53.69
  -4   0   2  530.35   54.59
  -4   0   2  586.24   85.89
  -4   0   2  687.33   86.89
  -4   0   2  643.34   66.79
  -4   0   2  445.86   56.09
   3   0  -2  496.85   46.10
   3   0  -2  433.46   40.60
   3   0  -2  433.86   47.80
   3   0  -2  461.45   47.10
   3   0  -2  444.06   48.00
  -3   0   2  409.26   38.00
  -3   0   2  468.85   46.90
  -3   0   2  551.04   71.59
  -3   0   2  414.66   43.70
  -3   0   2  423.96   48.40
  -3   0   2  413.26   40.30
   2   0  -2 2705.23  144.19
   2   0  -2 2658.33  143.99
   2   0  -2 2759.12  143.99
   2   0  -2 2675.43  143.69
   2   0  -2 2594.64  137.39
  -2   0   2 2628.94  144.59
  -2   0   2 2683.33  137.29
  -2   0   2 2505.25  143.69
  -2   0   2 2837.12  144.09
  -2   0   2 2667.33  137.59
  -2   0   2 2766.22  144.09
   1   0  -2   47.70   12.60
   1   0  -2   78.99   16.30
   1   0  -2   42.80   11.90
   1   0  -2   62.99   12.30
   1   0  -2   45.50   11.40
  -1   0   2   50.39   13.00
  -1   0   2   47.50   13.30
  -1   0   2   55.59   13.70
  -1   0   2   75.19   14.70
   0   0  -2  826.22   44.80
   0   0  -2  922.51   48.10
   0   0  -2  783.42   46.70
   0   0  -2  752.02   44.40
   0   0  -2  834.42   45.10
   0   0   2  829.02   45.00
   0   0   2  843.92   47.60
   0   0   2  817.12   44.90
   0   0   2  876.71   47.80
   0   0   2  789.02   44.70
  -1   0  -2  641.74   43.10
  -1   0  -2  644.14   41.80
  -1   0  -2  618.74   37.80
  -1   0  -2  678.43   43.30
  -1   0  -2  625.94   36.00
  -1   0  -2  692.33   42.30
  -1   0  -2  626.84   42.30
   1   0   2  633.44   43.30
   1   0   2  631.04   41.00
   1   0   2  590.44   35.20
   1   0   2  613.24   43.40
   1   0   2  639.84   41.70
   1   0   2  663.23   42.60
  -2   0  -2  740.53   56.09
  -2   0  -2  790.92   48.60
  -2   0  -2  728.93   53.09
  -2   0  -2  806.42   58.49
  -2   0  -2  806.92   49.60
  -2   0  -2  794.62   56.09
  -2   0  -2  833.52   59.09
   2   0   2  707.83   47.50
   2   0   2  710.23   56.69
   2   0   2  779.32   47.90
   2   0   2  817.92   58.49
   2   0   2  780.72   55.39
   2   0   2  734.83   53.69
   2   0   2  745.43   56.59
  -3   0  -2 6359.06  333.27
  -3   0  -2 7800.82  393.36
  -3   0  -2 6373.06  331.17
  -3   0  -2 6383.66  317.77
  -3   0  -2 6681.33  317.57
  -3   0  -2 6275.47  331.57
   3   0   2 6729.73  333.87
   3   0   2 6543.35  326.57
   3   0   2 6491.45  317.67
   3   0   2 6859.61  332.27
   3   0   2 6571.34  335.07
   3   0   2 6346.47  334.87
   3   0   2 6387.36  316.97
  -4   0  -2 1588.44  115.89
  -4   0  -2 1489.85  114.59
  -4   0  -2 1503.35  112.19
  -4   0  -2 1627.74  109.79
  -4   0  -2 1620.24   99.09
  -4   0  -2 1622.74  119.79
   4   0   2 1550.54  116.79
   4   0   2 1744.63  115.79
   4   0   2 1633.94  110.59
   4   0   2 1645.34  100.09
   4   0   2 1645.14  116.89
   4   0   2 1457.35  115.59
   4   0   2 1571.34   99.59
  -5   0  -2  957.30  117.49
  -5   0  -2  699.73   75.59
  -5   0  -2  723.73   85.49
  -5   0  -2  676.63   80.49
  -5   0  -2  577.14   57.99
  -5   0  -2  646.24   76.79
   5   0   2  662.93   64.29
   5   0   2  621.44   91.29
   5   0   2  652.93   89.89
   5   0   2  664.93   72.39
   5   0   2  707.53   77.59
   5   0   2  756.52   98.19
   5   0   2  685.63   62.99
  -6   0  -2   96.79   31.10
  -6   0  -2   54.09   63.69
  -6   0  -2  110.29   49.50
  -6   0  -2  110.99   65.99
  -6   0  -2  109.79   49.30
   6   0   2   91.79   37.10
   6   0   2  132.39   59.09
   6   0   2  146.79   54.09
   6   0   2  204.28   52.29
   6   0   2   79.09   41.80
   6   0   2   90.59   41.80
   6   0   2   88.19   56.59
  -7   0  -2  187.28   65.29
  -7   0  -2  334.17   74.39
  -7   0  -2  241.28   64.89
   7   0   2  141.49   71.99
   7   0   2  321.37   80.19
   7   0   2  224.88   71.69
   7   0   2  390.16  105.89
   7   0   2  262.27   62.89
  -8   0  -2   39.20   36.60
  -8   0  -2   72.89   70.99
  -8   0  -2  -59.59   77.09
   8   0   2   63.59   68.09
   8   0   2    5.00   65.49
   8   0   2  -23.00   65.49
   8   0   2    1.70   56.29
   8  -1  -2   27.20   92.09
   8  -1  -2   86.29   93.59
  -8   1   2  127.59   92.09
  -8   1   2  -43.70   99.29
   7  -1  -2  314.57  116.19
   7  -1  -2  362.26   75.59
   7  -1  -2  343.47   91.59
   7  -1  -2  342.47   84.29
  -7   1   2  296.07   55.69
  -7   1   2  363.06   86.19
  -7   1   2  379.46   96.09
   6  -1  -2  273.67   62.49
   6  -1  -2  244.88   84.99
   6  -1  -2  350.86   89.99
   6  -1  -2  306.87   72.89
   6  -1  -2  228.28   71.69
  -6   1   2  194.98   45.10
  -6   1   2  164.88   58.09
  -6   1   2  154.38   64.69
  -6   1   2  542.05  113.79
  -6   1   2  262.27   70.59
   5  -1  -2  131.69   58.79
   5  -1  -2   58.99   32.20
   5  -1  -2  127.69   46.50
   5  -1  -2   13.50   43.40
   5  -1  -2   54.49   33.60
  -5   1   2    9.10   22.80
  -5   1   2  -24.90   53.19
  -5   1   2  111.59   41.20
  -5   1   2   66.49   41.00
  -5   1   2   57.09   36.60
   4  -1  -2  711.33   65.99
   4  -1  -2  895.21   84.39
   4  -1  -2  648.94   80.39
   4  -1  -2  795.42   78.29
   4  -1  -2  700.03   78.69
  -4   1   2  822.72   78.79
  -4   1   2  752.22   63.99
  -4   1   2  796.82   77.09
  -4   1   2  708.43   70.89
  -4   1   2  871.31  105.39
  -4   1   2  837.82   81.29
   3  -1  -2   27.20   19.90
   3  -1  -2    0.00   16.00
   3  -1  -2   21.20   22.90
   3  -1  -2   14.70   22.30
   3  -1  -2    7.80   14.80
  -3   1   2    6.50   15.70
  -3   1   2   29.30   21.10
  -3   1   2   15.80   23.10
  -3   1   2    8.00   11.10
  -3   1   2   71.59   32.30
  -3   1   2    2.80   16.50
   2  -1  -2 4223.18  222.88
   2  -1  -2 4389.46  224.08
   2  -1  -2 4472.15  216.58
   2  -1  -2 4277.77  224.58
   2  -1  -2 4596.64  225.88
  -2   1   2 4117.09  217.58
  -2   1   2 4276.87  225.38
  -2   1   2 4443.16  216.18
  -2   1   2 4387.96  223.78
  -2   1   2 3984.80  222.88
  -2   1   2 4314.77  223.08
   1  -1  -2 9920.01  449.46
   1  -1  -2 9322.87  449.06
   1  -1  -2 9999.00  449.36
   1  -1  -2 9160.78  448.76
   1  -1  -2 9602.74  444.26
  -1   1   2 9787.42  449.06
  -1   1   2 9540.95  449.76
  -1   1   2 9786.52  444.46
  -1   1   2 9259.87  449.76
  -1   1   2 9239.98  448.16
   0  -1  -2 6225.48  289.47
   0  -1  -2 6442.06  294.07
   0  -1  -2 6313.87  292.07
   0  -1  -2 6261.47  293.67
   0  -1  -2 5871.11  291.17
   0   1   2 6252.87  292.47
   0   1   2 6587.94  294.27
   0   1   2 6400.26  289.37
   0   1   2 6392.16  293.87
   0   1   2 6191.98  292.57
  -1  -1  -2 1689.53   80.39
  -1  -1  -2 1603.34   80.39
  -1  -1  -2 1553.74   82.79
  -1  -1  -2 1569.04   79.69
  -1  -1  -2 1480.25   81.59
   1   1   2 1482.25   80.89
   1   1   2 1472.55   82.29
   1   1   2 1493.95   79.89
   1   1   2 1583.94   80.69
  -2  -1  -2  142.29   24.40
  -2  -1  -2  101.09   19.50
  -2  -1  -2  112.99   12.20
  -2  -1  -2  109.09   19.20
  -2  -1  -2  114.89   21.80
  -2  -1  -2  135.09   23.20
  -2  -1  -2  132.59   21.20
   2   1   2  136.89   21.80
   2   1   2  101.69   13.70
   2   1   2   87.69   18.00
   2   1   2  124.49   20.60
   2   1   2  142.19   22.60
   2   1   2   88.89   19.60
   2   1   2  126.49   23.00
  -3  -1  -2 1202.28   70.59
  -3  -1  -2 1273.87   81.39
  -3  -1  -2 1253.87   82.99
  -3  -1  -2 1218.48   79.69
  -3  -1  -2 1369.56   85.99
  -3  -1  -2 1252.77   84.59
  -3  -1  -2 1238.28   83.89
   3   1   2 1195.18   80.59
   3   1   2 1356.76   86.79
   3   1   2 1237.18   72.09
   3   1   2 1330.17   84.99
   3   1   2 1171.28   77.89
   3   1   2 1176.98   83.69
   3   1   2 1186.88   80.29
  -4  -1  -2  321.67   51.09
  -4  -1  -2  381.06   33.70
  -4  -1  -2  280.57   47.80
  -4  -1  -2  366.76   57.09
  -4  -1  -2  278.67   50.09
  -4  -1  -2  275.87   40.10
   4   1   2  282.17   44.40
   4   1   2  249.58   44.30
   4   1   2  345.37   54.89
   4   1   2  325.47   51.79
   4   1   2  258.07   46.00
   4   1   2  218.88   31.70
  -5  -1  -2  230.28   52.09
  -5  -1  -2  235.68   45.50
  -5  -1  -2  169.28   47.90
  -5  -1  -2  219.18   55.39
  -5  -1  -2  250.97   39.80
  -5  -1  -2  301.27   56.39
   5   1   2  130.39   42.80
   5   1   2  199.88   50.09
   5   1   2  202.68   48.90
   5   1   2  238.68   56.19
   5   1   2  210.98   39.70
   5   1   2  260.87   49.60
   5   1   2  315.97   50.59
  -6  -1  -2  238.98   42.00
  -6  -1  -2  399.76   78.19
  -6  -1  -2  257.97   76.49
  -6  -1  -2  141.59   90.39
  -6  -1  -2  407.26   77.39
  -6  -1  -2  358.76   88.89
   6   1   2  390.36   80.69
   6   1   2  337.37   69.49
   6   1   2  267.27   58.89
   6   1   2  301.77   61.69
   6   1   2  223.88   52.89
   6   1   2  234.68   53.49
   6   1   2  324.67   52.19
  -7  -1  -2  560.54   93.39
  -7  -1  -2  480.65   71.19
  -7  -1  -2  618.94  105.29
   7   1   2  505.35  100.79
   7   1   2  506.75   93.89
   7   1   2  478.75   88.99
   7   1   2  425.86   83.29
   7   1   2  452.85   70.49
   7   1   2  485.65   84.09
  -8  -1  -2  289.77   91.19
  -8  -1  -2  501.35   70.99
  -8  -1  -2  423.16   94.19
   8   1   2  342.77   91.09
   8   1   2  441.66  100.09
   8   1   2  383.66  104.19
   8   1   2  480.35   93.59
  -9  -1  -2   50.69  110.29
  -9  -1  -2  -29.20   97.09
   9   1   2    5.90   80.19
   9   1   2  -12.00   75.99
   9   1   2   18.10   82.09
   7  -2  -2  146.39   76.49
   7  -2  -2   47.70   67.79
   7  -2  -2  186.38   92.29
  -7   2   2  135.69   78.89
  -7   2   2  139.09   55.69
  -7   2   2   98.89   95.79
   6  -2  -2   23.40   58.59
   6  -2  -2   62.89   40.70
   6  -2  -2  273.07   93.19
   6  -2  -2    8.10   46.70
  -6   2   2  169.38   66.49
  -6   2   2  130.49   59.29
  -6   2   2  221.28  110.59
  -6   2   2   95.09   40.90
   5  -2  -2   58.49   41.10
   5  -2  -2  -61.59   57.49
   5  -2  -2    6.90   46.90
   5  -2  -2   64.09   41.50
   5  -2  -2   -3.50   35.90
  -5   2   2   62.59   58.69
  -5   2   2   21.80   42.60
  -5   2   2  -25.60   38.70
  -5   2   2  127.99   65.89
  -5   2   2   27.10   25.10
  -5   2   2   74.19   48.30
   4  -2  -2  -20.60   34.20
   4  -2  -2  -28.10   36.20
   4  -2  -2  -24.00   28.60
   4  -2  -2  -24.30   20.10
  -4   2   2  -18.80   28.60
  -4   2   2    4.30   32.30
  -4   2   2   -2.90   24.20
  -4   2   2   19.70   18.50
  -4   2   2   28.90   37.60
  -4   2   2   26.90   42.60
   3  -2  -2   29.00   24.10
   3  -2  -2   -0.90   19.60
   3  -2  -2   48.20   26.70
   3  -2  -2   32.50   20.30
   3  -2  -2  -38.00   22.60
  -3   2   2    3.20   16.10
  -3   2   2    2.50   22.50
  -3   2   2   -1.80   21.00
  -3   2   2  -16.00   24.70
  -3   2   2   30.10   29.00
   2  -2  -2  450.35   42.10
   2  -2  -2  444.36   49.20
   2  -2  -2  439.06   49.60
   2  -2  -2  427.36   45.80
   2  -2  -2  440.76   47.00
  -2   2   2  539.55   51.49
  -2   2   2  478.75   49.70
  -2   2   2  505.95   49.70
  -2   2   2  391.16   39.60
  -2   2   2  480.65   34.60
  -2   2   2  490.75   49.99
  -2   2   2  438.36   49.99
   1  -2  -2  114.39   19.30
   1  -2  -2  103.39   22.50
   1  -2  -2  126.89   24.00
   1  -2  -2  134.69   26.60
   1  -2  -2  120.79   25.20
  -1   2   2  140.79   20.30
  -1   2   2   87.29   18.90
  -1   2   2  140.49   27.10
  -1   2   2  101.09   24.10
  -1   2   2   82.89   22.70
  -1   2   2   97.19   18.10
   0  -2  -2 1302.47   71.89
   0  -2  -2 1342.07   74.79
   0  -2  -2 1334.87   73.19
   0  -2  -2 1446.66   72.89
   0  -2  -2 1366.46   75.29
   0   2   2 1425.56   74.79
   0   2   2 1280.17   74.59
   0   2   2 1326.37   79.39
   0   2   2 1336.27   74.29
   0   2   2 1340.87   76.69
   0   2   2 1403.16   73.29
   1   2   2  232.68   18.20
  -2  -2  -2  563.54   37.80
  -2  -2  -2  652.43   38.00
  -2  -2  -2  572.84   37.30
  -2  -2  -2  545.05   42.10
  -2  -2  -2  571.44   45.30
  -2  -2  -2  557.84   37.20
   2   2   2  620.34   43.20
   2   2   2  510.15   37.20
   2   2   2  546.65   42.80
   2   2   2  528.35   37.90
   2   2   2  589.54   36.30
   2   2   2  586.54   37.10
  -3  -2  -2  204.18   30.60
  -3  -2  -2  224.78   33.10
  -3  -2  -2  189.68   28.80
  -3  -2  -2  187.18   30.00
  -3  -2  -2  229.38   37.30
   3   2   2  150.98   25.80
   3   2   2  130.89   27.30
   3   2   2  157.98   29.00
   3   2   2  182.18   18.50
   3   2   2  150.28   27.50
   3   2   2  175.78   32.00
   3   2   2  205.88   32.10
  -4  -2  -2  987.20   79.99
  -4  -2  -2 1110.39   82.19
  -4  -2  -2 1074.59   79.69
  -4  -2  -2 1105.19   78.29
  -4  -2  -2 1176.88   82.29
   4   2   2 1085.79   78.29
   4   2   2 1089.49   68.19
   4   2   2 1035.10   79.39
   4   2   2 1148.49   79.29
   4   2   2 1197.08   86.19
   4   2   2 1077.49   79.59
   4   2   2 1154.08   83.99
  -5  -2  -2   33.50   25.20
  -5  -2  -2   62.19   29.30
  -5  -2  -2  117.89   37.00
  -5  -2  -2  103.79   34.80
  -5  -2  -2   41.80   28.50
   5   2   2   12.70   17.10
   5   2   2   58.89   17.00
   5   2   2   23.60   21.50
   5   2   2   56.99   27.40
   5   2   2   29.40   27.50
   5   2   2   70.09   31.90
   5   2   2   18.30   26.50
   5   2   2   15.70   26.80
  -6  -2  -2   14.00   33.80
  -6  -2  -2    4.40   43.30
  -6  -2  -2   -5.10   43.60
  -6  -2  -2   15.90   32.90
  -6  -2  -2   60.39   38.00
   6   2   2   35.70   32.50
   6   2   2  -34.10   25.30
   6   2   2   24.60   25.60
   6   2   2   28.10   32.00
   6   2   2   39.10   42.60
   6   2   2    8.60   29.90
   6   2   2   62.69   35.00
  -7  -2  -2   85.89   57.49
  -7  -2  -2   44.40   48.60
  -7  -2  -2   71.49   51.29
   7   2   2   93.59   61.69
   7   2   2   20.10   46.80
   7   2   2   23.40   38.10
   7   2   2  -15.50   55.09
   7   2   2  143.09   60.59
   7   2   2   67.79   48.00
   7   2   2   49.30   42.10
  -8  -2  -2   30.00   63.29
  -8  -2  -2  -23.20   63.59
   8   2   2   30.20   49.70
   8   2   2   -7.10   80.79
   8   2   2  -24.10   49.50
   8   2   2   33.10   44.50
  -9  -2  -2   28.30   95.79
  -9  -2  -2  135.69  107.69
   9   2   2  152.98   80.39
   9   2   2  -49.90  104.79
   9   2   2   81.09   74.99
   9   2   2   41.20  137.49
   7  -3  -2   85.79   84.99
   7  -3  -2   63.99   88.89
  -7   3   2  -47.20   83.69
  -7   3   2   20.60   93.29
   6  -3  -2   63.69   68.59
   6  -3  -2 -133.89   61.69
  -6   3   2   12.10   54.99
  -6   3   2  -21.10   83.29
  -6   3   2 -270.27  110.69
  -6   3   2   32.00   40.20
   5  -3  -2  301.57   77.89
   5  -3  -2  151.68   82.89
   5  -3  -2  168.38   57.49
  -5   3   2  118.09   87.39
  -5   3   2  224.68   87.19
  -5   3   2  211.28   48.20
  -5   3   2  313.37   70.99
   4  -3  -2  950.40  121.49
   4  -3  -2  907.81  122.59
   4  -3  -2  967.10  128.89
   4  -3  -2  669.43   83.79
  -4   3   2  755.12   74.99
  -4   3   2 1027.20  112.59
  -4   3   2  886.21   91.99
  -4   3   2  799.42  114.39
  -4   3   2  815.82   88.79
  -4   3   2  754.12   93.49
   3  -3  -2   -5.00   28.00
   3  -3  -2   44.70   33.00
   3  -3  -2   33.80   36.60
   3  -3  -2   13.10   22.30
   3  -3  -2   25.50   32.10
  -3   3   2   29.40   30.30
  -3   3   2   15.00   40.50
  -3   3   2    8.60   26.00
  -3   3   2   14.00   25.10
  -3   3   2   47.90   23.70
  -3   3   2   96.39   38.90
   2  -3  -2   86.99   21.60
   2  -3  -2  146.09   36.40
   2  -3  -2   64.49   28.50
   2  -3  -2   56.29   24.00
   2  -3  -2  128.29   34.80
  -2   3   2  152.68   42.90
  -2   3   2  134.89   31.10
  -2   3   2   95.79   32.50
  -2   3   2  131.99   24.90
  -2   3   2  103.69   32.40
  -2   3   2  156.58   33.50
  -2   3   2  179.58   44.10
   1  -3  -2  358.96   50.29
   1  -3  -2  361.16   48.60
   1  -3  -2  303.57   31.80
   1  -3  -2  332.47   37.30
   1  -3  -2  316.17   38.00
  -1   3   2  319.17   48.90
  -1   3   2  364.86   39.20
  -1   3   2  306.27   32.40
  -1   3   2  315.77   43.30
  -1   3   2  327.37   38.20
  -1   3   2  297.87   36.50
   0  -3  -2 1205.68   68.99
   0  -3  -2 1193.48   73.09
   0  -3  -2 1226.68   70.69
   0  -3  -2  942.71   71.49
   0  -3  -2 1113.69   71.09
   0  -3  -2 1262.17   67.99
   0   3   2 1334.17   72.39
   0   3   2 1119.89   72.39
   0   3   2 1195.18   70.79
   0   3   2 1304.77   72.59
   0   3   2 1238.88   73.69
   0   3   2 1115.99   73.19
  -1  -3  -2 2060.19  110.09
  -1  -3  -2 2095.99   96.59
  -1  -3  -2 1914.21   99.29
  -1  -3  -2 1950.80   99.19
  -1  -3  -2 1875.41   99.29
   1   3   2 2113.89  106.99
   1   3   2 1913.31   99.39
   1   3   2 2108.39   99.19
   1   3   2 2136.89   99.59
   1   3   2 1847.42  102.39
   1   3   2 1991.10  100.79
   1   3   2 1889.81  110.59
  -2  -3  -2  483.05   29.20
  -2  -3  -2  479.85   30.00
  -2  -3  -2  520.15   28.80
  -2  -3  -2  533.65   29.70
  -2  -3  -2  456.35   43.10
   2   3   2  449.06   40.20
   2   3   2  517.55   30.90
   2   3   2  476.25   41.60
   2   3   2  520.25   31.50
   2   3   2  530.75   30.40
   2   3   2  506.55   40.70
   2   3   2  512.25   28.50
   2   3   2  498.25   28.20
  -3  -3  -2   31.50   14.10
  -3  -3  -2   49.30   17.70
  -3  -3  -2   10.20   10.60
  -3  -3  -2   32.80   11.00
  -3  -3  -2   29.80   10.90
   3   3   2   33.40   13.30
   3   3   2   22.10   10.00
   3   3   2   19.50    9.70
   3   3   2   62.39   27.70
   3   3   2   25.10   12.50
   3   3   2   15.20   10.10
   3   3   2   40.20   15.50
  -4  -3  -2 1475.75   95.09
  -4  -3  -2 1544.45  105.69
  -4  -3  -2 1544.65   93.29
  -4  -3  -2 1642.74   95.69
  -4  -3  -2 1387.96   91.59
   4   3   2 1559.14   98.19
   4   3   2 1457.25   96.29
   4   3   2 1395.96   90.49
   4   3   2 1398.86   90.59
   4   3   2 1560.24   94.39
   4   3   2 1506.65  103.79
   4   3   2 1589.04   85.29
   4   3   2 1574.74   96.69
  -5  -3  -2 1391.56   99.29
  -5  -3  -2 1395.36   96.69
  -5  -3  -2 1412.76   99.19
  -5  -3  -2 1568.64  104.89
   5   3   2 1367.76   96.89
   5   3   2 1399.26   87.29
   5   3   2 1411.56   99.99
   5   3   2 1254.27  102.59
   5   3   2 1376.66   97.89
   5   3   2 1314.67   96.09
   5   3   2 1417.56  100.29
  -6  -3  -2  152.38   44.60
  -6  -3  -2  139.29   43.90
  -6  -3  -2  234.08   53.79
  -6  -3  -2  154.08   45.30
  -6  -3  -2  209.28   53.29
   6   3   2  108.79   37.80
   6   3   2  126.79   44.30
   6   3   2  122.89   32.80
   6   3   2  144.19   36.80
   6   3   2  179.68   31.10
   6   3   2  209.68   49.99
   6   3   2  149.69   42.80
   6   3   2  144.29   39.40
  -7  -3  -2    7.40   43.30
  -7  -3  -2   12.70   43.70
  -7  -3  -2   40.60   47.80
   7   3   2   13.60   34.70
   7   3   2   40.40   51.29
   7   3   2   25.00   49.20
   7   3   2   11.90   33.70
   7   3   2  -15.80   36.40
   7   3   2  -19.20   34.00
   7   3   2  -14.30   39.50
  -8  -3  -2   24.20   64.29
  -8  -3  -2  157.38   61.49
   8   3   2  -16.20   48.20
   8   3   2   -2.00   58.39
   8   3   2   67.39   81.49
   8   3   2   90.69   52.79
  -9  -3  -2   11.90   94.49
  -9  -3  -2  -11.60   80.29
   9   3   2   88.89   67.09
   9   3   2 -100.89   89.49
   9   3   2   53.49   65.69
   9   3   2   19.20   63.49
   9   3   2 -103.99  115.79
   6  -4  -2  167.18   84.79
   6  -4  -2    7.90   81.59
  -6   4   2   35.90   73.29
  -6   4   2  130.09   56.49
  -6   4   2 -133.09  157.88
  -6   4   2  108.69   78.59
   5  -4  -2  253.27   77.19
   5  -4  -2  113.29   65.99
  -5   4   2  236.18   75.89
  -5   4   2  -36.00   90.79
  -5   4   2  143.59   45.60
  -5   4   2  203.18   69.09
   4  -4  -2   48.90   66.59
   4  -4  -2  219.08   67.19
   4  -4  -2  111.69   53.09
  -4   4   2   74.79   48.70
  -4   4   2   24.40   27.00
  -4   4   2   48.40   48.30
  -4   4   2   34.70   67.39
  -4   4   2   65.79   78.39
   3  -4  -2  477.25   80.99
   3  -4  -2  622.34   86.19
   3  -4  -2  497.35   80.79
   3  -4  -2  597.24   92.89
   3  -4  -2  431.16   71.79
  -3   4   2  364.66   66.69
  -3   4   2  543.95  100.99
  -3   4   2  430.76   73.99
  -3   4   2  308.47   76.89
  -3   4   2  491.85   74.49
  -3   4   2  471.25   71.79
   2  -4  -2  435.16   68.39
   2  -4  -2  599.34   80.69
   2  -4  -2  444.76   68.19
   2  -4  -2  515.55   65.69
   2  -4  -2  597.04   78.39
  -2   4   2  399.76   45.30
  -2   4   2  499.45   60.09
  -2   4   2  505.35   71.29
  -2   4   2  403.66   56.39
  -2   4   2  393.86   67.59
  -2   4   2  402.76   69.39
  -2   4   2  502.05   67.39
   1  -4  -2 3683.03  194.48
   1  -4  -2 3558.44  198.08
   1  -4  -2 3882.31  193.18
   1  -4  -2 3487.05  195.58
   1  -4  -2 3337.07  185.58
   1  -4  -2 3631.64  195.38
  -1   4   2 3476.95  197.38
  -1   4   2 3088.89  194.38
  -1   4   2 3884.51  197.38
  -1   4   2 3446.96  189.58
  -1   4   2 3446.76  193.78
  -1   4   2 3349.47  187.88
   0  -4  -2 1837.22  107.39
   0  -4  -2 1861.61  106.29
   0  -4  -2 1923.41  106.59
   0  -4  -2 1998.50  116.29
   0  -4  -2 1979.70  111.49
   0  -4  -2 1951.20  104.19
   0   4   2 1914.11  109.19
   0   4   2 1835.02  111.89
   0   4   2 1707.13  110.49
   0   4   2 2048.00  117.69
   0   4   2 1940.71  108.69
   0   4   2 1657.43  115.49
  -1  -4  -2   67.69   18.50
  -1  -4  -2   59.49   20.80
  -1  -4  -2   74.59   16.70
  -1  -4  -2   74.39   14.50
  -1  -4  -2   95.79   14.10
  -1  -4  -2   51.59   15.60
   1   4   2  103.79   16.10
   1   4   2   53.29   14.80
   1   4   2   73.59   13.80
   1   4   2   64.39   20.00
   1   4   2   82.39   16.00
   1   4   2   85.39   22.60
   1   4   2   69.89   16.70
  -2  -4  -2   15.60   14.50
   2   4   2   23.80   12.00
   2   4   2   21.60    5.80
   2   4   2   13.80   12.50
   2   4   2   15.20    5.40
   2   4   2   17.80    8.30
   2   4   2   19.70    5.50
   2   4   2   10.90    5.30
   2   4   2    1.40   13.40
  -3  -4  -2  212.28   17.40
  -3  -4  -2  197.68   46.30
  -3  -4  -2  214.08   16.40
   3   4   2  220.28   35.30
   3   4   2  214.88   16.00
   3   4   2  255.67   30.60
   3   4   2  217.48   20.00
   3   4   2  239.18   20.80
   3   4   2  257.27   44.30
  -4  -4  -2  540.75   39.90
  -4  -4  -2  537.35   42.00
  -4  -4  -2  595.54   58.59
  -4  -4  -2  525.35   40.40
   4   4   2  581.54   49.60
   4   4   2  512.15   42.50
   4   4   2  495.15   38.70
   4   4   2  468.05   65.29
   4   4   2  492.95   49.10
   4   4   2  420.96   40.50
  -5  -4  -2  143.89   33.80
  -5  -4  -2   72.39   27.60
  -5  -4  -2  132.79   32.10
  -5  -4  -2  107.89   30.90
  -5  -4  -2  105.79   28.20
   5   4   2  167.48   33.80
   5   4   2  163.68   41.80
   5   4   2  111.09   28.20
   5   4   2  131.69   30.30
   5   4   2  129.69   30.20
   5   4   2  125.69   27.30
   5   4   2   91.59   28.70
   5   4   2  174.78   36.50
  -6  -4  -2 1002.80   90.89
  -6  -4  -2 1108.39   96.49
  -6  -4  -2 1286.47   96.19
  -6  -4  -2 1030.80   86.29
  -6  -4  -2 1189.68   95.29
   6   4   2 1112.39   81.79
   6   4   2 1152.88   89.19
   6   4   2 1075.29   91.99
   6   4   2 1196.78   93.69
   6   4   2 1248.68   94.09
   6   4   2 1196.58   94.39
   6   4   2 1223.18  110.49
   6   4   2 1150.88   82.49
  -7  -4  -2  245.38   73.99
  -7  -4  -2  136.39   48.30
  -7  -4  -2  187.38   51.59
  -7  -4  -2  241.88   56.99
   7   4   2  199.98   45.70
   7   4   2  232.58   58.49
   7   4   2  187.38   39.80
   7   4   2  227.78   43.00
   7   4   2  251.57   55.59
  -8  -4  -2  643.24  102.89
   8   4   2  757.92  103.39
   8   4   2  600.24   94.19
   8   4   2  604.64   81.69
   8   4   2  789.82  100.79
   8   4   2  785.12  106.69
   8   4   2  697.13  107.49
  -9  -4  -2  604.74  112.49
  -9  -4  -2  637.54  112.29
   9   4   2  487.45   97.59
   9   4   2  376.46   93.69
   9   4   2  380.96   80.59
   9   4   2  585.84  128.29
   9   4   2  476.05  105.29
   6  -5  -2   32.50  110.09
   6  -5  -2  164.38   92.79
  -6   5   2  131.59   91.09
  -6   5   2  125.19   63.69
   5  -5  -2  172.18   83.99
   5  -5  -2  257.87   96.19
  -5   5   2  304.57   85.29
  -5   5   2  244.68   67.89
  -5   5   2  326.67   93.39
  -5   5   2  224.98  126.49
   4  -5  -2   73.79   58.49
   4  -5  -2   -6.00   54.19
  -4   5   2    4.70   48.30
  -4   5   2   53.59   38.50
  -4   5   2   95.79  102.89
  -4   5   2  -94.69   86.69
  -4   5   2   68.99   55.99
   3  -5  -2   53.29   45.70
   3  -5  -2   62.99   44.80
  -3   5   2   17.30   33.40
  -3   5   2  -11.50   65.89
  -3   5   2  151.68   53.39
  -3   5   2   68.89   31.50
  -3   5   2  170.98   63.99
   2  -5  -2   88.89   48.60
   2  -5  -2   34.60   39.00
   2  -5  -2   73.29   49.90
   2  -5  -2    8.20   34.00
   2  -5  -2   71.99   38.70
  -2   5   2   80.99   40.10
  -2   5   2   49.00   45.50
  -2   5   2  138.19   53.39
  -2   5   2   57.29   30.30
  -2   5   2   63.89   31.40
  -2   5   2  109.69   36.70
   1  -5  -2   35.20   19.80
   1  -5  -2  109.09   36.00
   1  -5  -2   80.09   34.80
   1  -5  -2   59.39   28.30
   1  -5  -2   65.19   24.70
   1  -5  -2  117.79   37.50
  -1   5   2   55.79   27.70
  -1   5   2   92.69   31.40
  -1   5   2   66.19   26.00
  -1   5   2   24.30   34.40
  -1   5   2  117.09   36.20
  -1   5   2  115.49   35.10
   0  -5  -2    9.70   16.60
   0  -5  -2   30.20   20.50
   0  -5  -2   11.90   15.50
   0  -5  -2   17.90   17.40
   0  -5  -2    3.50   15.80
   0  -5  -2    2.50   21.20
   0  -5  -2   14.70   15.20
   0   5   2   10.20   20.70
   0   5   2   10.40   17.80
   0   5   2   20.10   15.40
   0   5   2    8.20   20.60
   0   5   2   22.40   18.00
   0   5   2   46.20   23.50
  -1  -5  -2  185.78   30.90
  -1  -5  -2  187.88   21.50
  -1  -5  -2  164.18   27.10
  -1  -5  -2  137.39   35.90
  -1  -5  -2  138.39   24.90
   1   5   2  117.19   22.40
   1   5   2  190.48   35.70
   1   5   2  161.48   23.20
   1   5   2  182.68   25.00
   1   5   2  171.38   28.50
   1   5   2  195.78   30.90
  -2  -5  -2   34.00   19.40
  -2  -5  -2   45.90   21.30
   2   5   2   32.00   10.10
   2   5   2   43.60    9.00
   2   5   2   32.20   21.50
   2   5   2   43.40   20.60
   2   5   2   44.40   12.70
   2   5   2   57.79    8.70
   2   5   2   39.30    7.90
  -3  -5  -2  416.46   56.09
   3   5   2  359.16   49.40
   3   5   2  348.47   40.20
   3   5   2  401.46   56.49
   3   5   2  355.76   31.80
  -4  -5  -2 1052.19   86.79
   4   5   2  997.70   57.19
   4   5   2  969.00   56.29
   4   5   2 1121.49   77.39
   4   5   2  981.50   78.79
   4   5   2 1165.18   88.69
  -5  -5  -2   85.29   21.90
  -5  -5  -2   80.09   23.80
  -5  -5  -2  115.99   32.80
  -5  -5  -2   94.59   22.60
  -5  -5  -2  112.99   20.40
   5   5   2   76.39   23.70
   5   5   2  137.89   29.90
   5   5   2   91.99   23.50
   5   5   2  106.39   30.30
   5   5   2   95.29   39.30
   5   5   2   36.80   20.50
   5   5   2   82.69   22.80
  -6  -5  -2  267.27   43.50
  -6  -5  -2  252.97   40.90
  -6  -5  -2  340.17   47.10
  -6  -5  -2  227.78   45.30
  -6  -5  -2  244.88   49.20
   6   5   2  230.58   36.30
   6   5   2  223.28   43.00
   6   5   2  217.98   40.00
   6   5   2  231.48   43.70
   6   5   2  292.37   46.20
   6   5   2  228.68   43.00
   6   5   2  290.17   48.10
   6   5   2  222.08   57.89
  -7  -5  -2  115.49   40.60
  -7  -5  -2    9.90   47.50
  -7  -5  -2  147.59   43.20
  -7  -5  -2   84.19   52.59
   7   5   2  129.99   46.50
   7   5   2  102.89   39.00
   7   5   2   29.40   35.90
   7   5   2  164.78   42.40
   7   5   2   53.59   36.20
   7   5   2   99.09   38.00
  -8  -5  -2  -20.20   52.89
  -8  -5  -2   79.49   70.49
  -8  -5  -2   68.29   55.99
   8   5   2  -59.79   55.49
   8   5   2  -20.10   44.90
   8   5   2   -1.20   43.00
   8   5   2   86.89   45.20
   8   5   2  178.08   49.40
   8   5   2   75.09   39.50
   8   5   2    5.80   40.30
  -9  -5  -2  149.29   80.99
  -9  -5  -2  102.09   79.19
   9   5   2  197.18   69.99
   9   5   2   -9.40   69.69
   9   5   2   19.00   64.19
   9   5   2  -74.09   87.29
   9   5   2   51.49   59.79
   5  -6  -2  266.57  100.09
   5  -6  -2  -73.29   90.59
  -5   6   2  -74.69   49.10
  -5   6   2    8.10   83.49
  -5   6   2   87.89   93.49
  -5   6   2 -334.27  235.58
   4  -6  -2  -12.30   80.99
   4  -6  -2  -19.40   74.19
  -4   6   2 -106.19  125.49
  -4   6   2  268.57  112.89
  -4   6   2   55.19   62.89
  -4   6   2   56.59   41.40
  -4   6   2   52.89   65.09
   3  -6  -2  109.09   66.29
   3  -6  -2  151.48   65.09
  -3   6   2   -8.10   42.40
  -3   6   2   41.30   71.49
  -3   6   2   -7.70   28.70
  -3   6   2  127.69   52.99
  -3   6   2   49.60   88.69
   2  -6  -2  394.36   70.79
  -2   6   2  311.57   78.99
  -2   6   2  218.48   42.00
  -2   6   2  281.07   76.69
  -2   6   2  304.37   67.59
  -2   6   2  298.67   59.19
   1  -6  -2  498.45   73.89
   1  -6  -2  303.47   67.39
   1  -6  -2  446.76   87.39
   1  -6  -2  532.85   68.59
   1  -6  -2  500.35   73.09
  -1   6   2  445.36   65.49
  -1   6   2  493.85   66.19
  -1   6   2  430.66   62.89
  -1   6   2  544.45   59.29
  -1   6   2  420.16   73.39
  -1   6   2  443.76   71.19
   0  -6  -2   13.00   20.50
   0  -6  -2   -3.00   19.30
   0  -6  -2    1.10   27.10
   0  -6  -2   -6.70   21.00
   0  -6  -2   -7.80   29.00
   0  -6  -2    1.10   21.90
   0   6   2  -23.10   20.50
   0   6   2  -31.40   25.60
   0   6   2    1.00   28.90
   0   6   2   16.90   23.00
   0   6   2  -16.00   18.50
   0   6   2    4.70   26.80
  -1  -6  -2   26.70   19.20
  -1  -6  -2   18.70   20.90
  -1  -6  -2    5.80   16.50
  -1  -6  -2   12.90   15.90
  -1  -6  -2   13.90   21.70
  -1  -6  -2  -24.70   15.20
   1   6   2   18.10   34.20
   1   6   2   12.60   25.40
   1   6   2   -7.60   14.00
   1   6   2   13.80   14.20
   1   6   2    0.20   20.40
   1   6   2   -6.40   15.40
   1   6   2   26.50   18.70
  -2  -6  -2    4.90   19.20
  -2  -6  -2  -10.40   24.10
   2   6   2    1.30    9.30
   2   6   2   -5.70    8.60
   2   6   2  -23.80   19.30
   2   6   2   -4.50    9.90
   2   6   2  -20.40   19.10
   2   6   2   -0.40   10.70
   2   6   2    4.60   15.60
  -3  -6  -2   33.40   22.60
  -3  -6  -2   39.50   22.10
   3   6   2   81.79   29.30
   3   6   2   70.29   28.50
   3   6   2   23.60   18.90
   3   6   2   41.20   22.20
  -4  -6  -2  654.83   73.59
   4   6   2  621.74   59.99
   4   6   2  576.94   65.39
   4   6   2  736.83   74.09
   4   6   2  744.83   52.09
   5   6   2  -17.80   10.10
   5   6   2   -6.90    9.00
   5   6   2    0.40   30.10
   5   6   2   76.89   27.30
  -6  -6  -2  229.68   33.30
  -6  -6  -2  155.08   25.90
  -6  -6  -2  125.09   24.60
   6   6   2  206.98   78.89
   6   6   2  204.18   40.20
   6   6   2  131.39   27.70
   6   6   2  158.88   31.60
   6   6   2  126.19   42.50
   6   6   2  184.58   29.30
   6   6   2  108.59   28.20
   6   6   2  172.68   28.80
  -7  -6  -2   21.20   47.80
  -7  -6  -2   75.49   47.20
   7   6   2   70.39   32.70
   7   6   2   21.30   34.90
   7   6   2   16.90   33.00
   7   6   2   27.60   30.10
   7   6   2  -30.20   32.70
   7   6   2   26.00   27.00
   7   6   2   42.60   45.40
  -8  -6  -2   97.49   47.90
  -8  -6  -2  -16.30   62.49
   8   6   2   83.29   49.50
   8   6   2  104.79   47.40
   8   6   2  119.29   53.09
   8   6   2  133.69   46.10
   8   6   2   59.69   41.50
   8   6   2   34.00   51.09
   8   6   2  102.69   47.10
  -9  -6  -2  -39.80   67.39
  -9  -6  -2   46.30  116.99
   9   6   2  164.28   62.39
   9   6   2   88.29   53.39
   9   6   2   18.20   54.19
   9   6   2   44.20   76.59
   9   6   2  -72.69   66.59
   4  -7  -2   76.29   95.19
   4  -7  -2  102.19  105.49
  -4   7   2  -40.10   95.69
  -4   7   2 -161.88  244.08
  -4   7   2   -6.00   72.19
   3  -7  -2    5.00   76.79
   3  -7  -2   28.40   70.19
  -3   7   2  103.99   61.19
  -3   7   2   97.39   61.39
  -3   7   2 -227.88  118.19
  -3   7   2   74.59   45.20
  -3   7   2  227.88  102.89
   2  -7  -2  205.38   68.59
   2  -7  -2  127.19   63.59
  -2   7   2  269.07   64.09
  -2   7   2  138.79   49.20
  -2   7   2  174.28   82.59
  -2   7   2  193.38   57.19
  -2   7   2  141.49   76.79
   1  -7  -2  250.07   58.89
   1  -7  -2  150.58   42.50
   1  -7  -2  189.68   51.59
  -1   7   2  180.28   52.99
  -1   7   2  197.18   41.70
  -1   7   2  133.49   86.79
  -1   7   2  231.48   49.30
  -1   7   2  251.67   69.99
   0  -7  -2  670.63   78.99
   0  -7  -2  541.65   67.19
   0  -7  -2  641.64   76.09
   0  -7  -2  601.04   72.59
   0  -7  -2  683.83   71.69
   0   7   2  744.13   87.19
   0   7   2  564.74   63.59
   0   7   2  616.44   63.79
   0   7   2  595.54   72.69
   0   7   2  505.15   63.89
   0   7   2  681.73   87.49
  -1  -7  -2   69.59   27.70
  -1  -7  -2   91.19   30.40
  -1  -7  -2   99.99   29.60
  -1  -7  -2   87.09   25.50
  -1  -7  -2   66.59   26.90
   1   7   2   37.70   27.50
   1   7   2   58.39   22.20
   1   7   2   81.49   25.40
   1   7   2   91.99   44.10
   1   7   2   53.09   38.00
   1   7   2   42.80   25.90
  -2  -7  -2  899.21   81.19
  -2  -7  -2  613.74   65.39
   2   7   2  706.63   62.69
   2   7   2  627.44   48.10
   2   7   2  667.83   44.50
   2   7   2  833.82   53.19
   2   7   2  702.73   84.39
   2   7   2  695.33   64.99
   2   7   2  552.74   44.20
  -3  -7  -2   21.40   22.50
   3   7   2    3.90   24.60
   3   7   2   50.69   30.20
   3   7   2   17.80   35.10
   3   7   2   30.60   20.30
   4   7   2   50.39   36.00
   4   7   2   -1.20   20.50
   4   7   2   48.50   26.90
   4   7   2  -12.40   34.50
   5   7   2  166.58   49.00
   5   7   2  182.18   34.10
   5   7   2  105.49   34.90
   5   7   2  228.18   52.89
   6   7   2  106.79   35.40
   6   7   2  109.09   53.39
  -7  -7  -2  659.13   48.00
  -7  -7  -2  742.73   50.69
   7   7   2  707.73   54.19
   7   7   2  641.94   71.49
   7   7   2  646.04   55.69
   7   7   2  701.93   95.79
   7   7   2  680.83   77.79
   7   7   2  613.44   55.59
   7   7   2  779.82   56.59
  -8  -7  -2  391.26   68.19
  -8  -7  -2  423.36   54.09
  -8  -7  -2  396.06   56.59
   8   7   2  403.56   70.69
   8   7   2  384.16   58.59
   8   7   2  365.96   67.49
   8   7   2  444.56   59.59
   8   7   2  406.06   53.99
   8   7   2  434.96   81.89
   8   7   2  439.06   56.69
  -9  -7  -2    1.40   71.69
  -9  -7  -2  113.79   71.29
   9   7   2   -0.10   49.70
   9   7   2   78.49   78.99
   9   7   2  108.29   65.79
   9   7   2   95.29   50.29
   3  -8  -2  161.88  115.79
   3  -8  -2   87.09   97.09
  -3   8   2   33.10   80.79
  -3   8   2  102.39  107.39
  -3   8   2 -163.78  180.08
  -3   8   2  127.49   76.39
   2  -8  -2   -7.50   75.79
  -2   8   2  -46.00   90.69
  -2   8   2  160.28   58.99
  -2   8   2  235.28   70.19
  -2   8   2   22.00   58.89
  -2   8   2  243.98  111.39
   1  -8  -2  195.38   69.39
   1  -8  -2  199.88   66.09
  -1   8   2  221.98   73.49
  -1   8   2  235.88   88.49
  -1   8   2  221.88   53.59
  -1   8   2  327.17   64.09
  -1   8   2   99.49   54.79
   0  -8  -2   35.40   40.60
   0  -8  -2   13.80   43.50
   0   8   2  -66.49   31.30
   0   8   2   16.00   30.60
   0   8   2  -25.40   31.70
   0   8   2  -37.40   51.89
   0   8   2   25.70   43.20
  -1  -8  -2   -2.70   36.30
  -1  -8  -2   -1.50   27.40
  -1  -8  -2   43.30   36.20
  -1  -8  -2   -7.90   37.10
   1   8   2   37.70   31.20
   1   8   2   75.79   35.70
   1   8   2   13.50   24.80
   1   8   2   26.30   26.50
  -2  -8  -2  928.91  121.99
   2   8   2  716.53   50.39
   2   8   2  691.13   53.29
   2   8   2  716.83   49.30
   2   8   2  624.84   50.09
   2   8   2  658.73   72.79
   2   8   2  778.72   70.79
  -3  -8  -2   49.40   32.70
   3   8   2   45.10   30.50
   3   8   2   33.50   32.00
   3   8   2   66.89   39.40
   4   8   2  179.48   38.20
   4   8   2  300.27   56.49
   4   8   2  239.98   58.29
   5   8   2  109.29   31.30
   5   8   2   36.80   33.80
   6   8   2  272.47   45.00
   6   8   2  284.07   49.80
   7   8   2  -28.40   41.50
   7   8   2   -9.90   37.80
   8   8   2  -16.30   53.09
   8   8   2   58.39   52.79
   8   8   2   64.09   24.60
   9   8   2   27.10   39.60
   9   8   2  -38.80   38.10
   9   8   2   37.10   37.70
   9   8   2  -50.29   65.99
   9   8   2  -21.70   46.80
   1  -9  -2  178.38   76.79
   1  -9  -2  180.28   90.39
  -1   9   2   93.59   58.59
  -1   9   2  298.37   69.89
  -1   9   2  296.07  119.69
  -1   9   2  265.97   70.59
  -1   9   2  185.08   91.79
   0  -9  -2  -45.20   50.69
   0   9   2  -32.30   45.00
   0   9   2  -15.40   59.19
   0   9   2  -93.59   64.39
   0   9   2   -6.50   41.80
   0   9   2   89.59   43.40
  -1  -9  -2  -65.99   37.70
  -1  -9  -2  -11.40   34.90
  -1  -9  -2   -6.80   35.10
  -1  -9  -2  -71.39   46.90
   1   9   2  -33.00   30.40
   1   9   2  -52.19   28.70
   1   9   2   50.39   39.30
   1   9   2   30.30   42.50
   1   9   2   -9.50   50.19
  -2  -9  -2   -9.50   31.70
   2   9   2  -20.10   21.70
   2   9   2   14.10   20.60
   2   9   2  -10.50   23.00
   2   9   2   -5.50   22.00
   2   9   2   24.60   38.40
   3   9   2  -35.70   38.60
   3   9   2   64.49   53.39
   3   9   2   47.10   37.00
   4   9   2   59.09   33.30
   4   9   2   20.70   37.10
   4   9   2   86.19   59.99
   5   9   2  -33.80   37.90
   5   9   2   31.40   34.60
   6   9   2   36.20   40.40
   6   9   2    2.30   35.50
   7   9   2  -34.50   43.10
   7   9   2   40.30   38.20
   8   9   2   67.49   48.00
   8   9   2   39.60   56.49
   0 -10  -2   55.09  103.99
   0  10   2   75.09   55.49
   0  10   2   11.00   77.79
   0  10   2  -15.50   61.29
   0  10   2   54.89   61.59
  -1 -10  -2  -12.60   45.90
   1  10   2   98.69   51.99
   1  10   2   14.20   41.30
   1  10   2   67.39   58.09
   1  10   2  -12.90   54.89
   1  10   2   23.40   40.80
   2  10   2  237.18   40.50
   2  10   2  268.57   39.20
   2  10   2  296.17   33.60
   2  10   2  277.77   49.60
   2  10   2  160.38   59.09
   3  10   2   58.79   48.20
   3  10   2   21.50   55.59
   3  10   2  -40.60   69.59
   4  10   2  -11.40   47.80
   4  10   2   89.69   54.39
   5  10   2   17.60   51.69
   5  10   2   78.99   48.60
   6  10   2  -16.30   44.40
   6  10   2   35.70   48.20
   7  10   2  108.29   67.49
   7  10   2  120.69   56.99
   3  11   2   24.10   73.89
   3  11   2   65.59   68.79
   4  11   2  -42.00   58.89
   4  11   2  129.79   65.09
   5  11   2   32.40   60.39
   5  11   2   99.39   67.29
   6  10  -3   29.20   63.79
   5  10  -3  -76.79   55.69
  -5 -10   3   36.80   71.59
   4  10  -3  -58.99   42.20
   4  10  -3   53.39   61.39
   4  10  -3    1.10   57.79
  -4 -10   3   23.50  126.09
   3  10  -3  295.27  109.69
   3  10  -3  254.97   64.49
   3  10  -3  260.37   41.70
   3  10  -3  244.68   38.10
   3  10  -3   60.09   81.19
   3  10  -3  230.38   43.90
   2  10  -3   99.29   50.59
   2  10  -3   35.10   47.50
   2  10  -3  138.19   52.79
   2  10  -3   78.99   66.19
   2  10  -3  179.18   49.90
  -2 -10   3  143.59   75.69
   1  10  -3  -31.30   57.59
   1  10  -3  107.99   66.49
  -1 -10   3   -0.70   67.29
   7   9  -3  -73.29   51.59
  -7  -9   3   29.70   58.19
   6   9  -3    3.30   47.00
  -6  -9   3   26.20   51.19
   5   9  -3  -19.30   42.00
  -5  -9   3   25.70   47.60
   4   9  -3   14.00   21.30
   4   9  -3   17.40   22.30
   4   9  -3   39.80   43.60
  -4  -9   3  -24.10   48.10
   3   9  -3   16.60   29.00
   3   9  -3  143.09   56.39
   3   9  -3   20.80   28.10
   3   9  -3 -102.39  152.88
   3   9  -3  131.29   52.49
   3   9  -3   36.50   29.60
   3   9  -3  -22.50   31.50
  -3  -9   3   76.99   56.19
   2   9  -3   32.20   45.50
   2   9  -3   37.00   41.30
   2   9  -3   59.79   48.00
   2   9  -3  -25.90   39.20
   2   9  -3   71.59   37.70
   2   9  -3   38.10   69.79
  -2  -9   3   15.20   54.09
  -2  -9   3   27.50   40.30
  -2  -9   3  -18.20   51.69
  -2  -9   3   -3.20   49.50
   1   9  -3   79.39   54.79
   1   9  -3  106.59   54.99
   1   9  -3    5.10   42.80
   1   9  -3  -31.30   45.50
   1   9  -3   34.00   52.99
  -1  -9   3  -31.00   47.30
  -1  -9   3  118.09   72.59
   0   9  -3   35.90   53.79
   0   9  -3   31.20   56.59
   0   9  -3 -136.19   73.09
   0   9  -3  -11.50   60.39
   0   9  -3   95.29   66.59
   0  -9   3   14.90   49.30
   0  -9   3    7.50   80.99
   0  -9   3   54.69   88.69
  -1   9  -3  -22.10   60.89
  -1   9  -3  -35.60  141.49
  -1   9  -3   -9.80   66.09
  -1   9  -3  -11.00   68.29
   1  -9   3   12.60   53.09
   1  -9   3 -207.48   98.89
   8   8  -3  187.08   59.29
   8   8  -3  401.26   73.79
   8   8  -3  217.98   41.80
   8   8  -3  206.78   40.60
   7   8  -3  317.37   52.39
   7   8  -3  413.76   55.89
  -7  -8   3  170.08   63.59
   6   8  -3   12.10   30.10
   6   8  -3   52.39   22.60
   6   8  -3   40.70   24.90
   6   8  -3   77.49   32.10
  -6  -8   3   -0.20   50.29
   5   8  -3  185.58   30.70
   5   8  -3  134.99   25.80
   5   8  -3  160.78   27.90
   5   8  -3  132.59   36.50
   5   8  -3  135.29   39.10
  -5  -8   3   83.09   42.20
   4   8  -3  226.58   33.30
   4   8  -3  371.46   77.19
   4   8  -3  274.37   38.20
   4   8  -3  320.67   59.39
   4   8  -3  373.76   41.60
   4   8  -3  285.97   33.30
  -4  -8   3  268.37   57.89
   3   8  -3  -40.90   24.80
   3   8  -3   -0.70   54.79
   3   8  -3   77.89   37.30
   3   8  -3   31.90   24.10
   3   8  -3  -16.20   33.30
  -3  -8   3    1.80   26.70
  -3  -8   3  -15.30   24.90
  -3  -8   3  -16.80   30.00
  -3  -8   3    5.20   29.10
   2   8  -3   31.80   27.70
   2   8  -3   16.40   31.60
   2   8  -3   72.29   46.30
   2   8  -3  -13.90   29.90
   2   8  -3   11.40   28.30
   2   8  -3   47.80   46.70
  -2  -8   3   24.10   39.70
  -2  -8   3  -16.80   36.10
  -2  -8   3  -36.00   39.40
   1   8  -3   79.09   40.40
   1   8  -3  104.69   41.60
   1   8  -3   50.89   35.80
   1   8  -3   35.70   39.40
   1   8  -3  -24.00   56.89
   1   8  -3   18.70   39.30
  -1  -8   3    1.60   35.80
  -1  -8   3   11.30   48.80
  -1  -8   3  -36.50   51.09
   0   8  -3   78.99   54.59
   0   8  -3  -92.69   47.40
   0   8  -3   26.90   46.70
   0   8  -3  -36.60   41.00
   0   8  -3   15.30   41.20
   0  -8   3   24.10   38.60
   0  -8   3  -63.99   60.39
   0  -8   3   25.90   58.69
  -1   8  -3   68.49   83.39
  -1   8  -3  211.68   63.59
  -1   8  -3  234.48   60.49
  -1   8  -3  268.47   67.39
   1  -8   3  298.47   87.99
   1  -8   3  119.89   49.90
   1  -8   3  151.58   78.69
  -2   8  -3  322.97  107.49
  -2   8  -3  430.86  124.79
  -2   8  -3  322.47  110.89
  -2   8  -3  311.97   77.49
   2  -8   3  202.38   70.19
   2  -8   3  349.27  120.59
   2  -8   3  368.76  110.99
   8   7  -3  140.59   68.19
   8   7  -3   92.19   77.69
   8   7  -3  106.99   40.50
   8   7  -3   76.09   39.70
  -8  -7   3   63.69   66.19
   7   7  -3   59.19   52.39
   7   7  -3  -10.40   26.50
   7   7  -3    4.90   33.20
  -7  -7   3  -14.90   44.50
  -7  -7   3   45.80   41.00
  -7  -7   3   37.50  116.79
  -7  -7   3   35.50   43.20
   6   7  -3  -16.00   20.90
   6   7  -3  -12.20   46.10
   6   7  -3   -4.10   36.10
   6   7  -3  -35.50   21.10
  -6  -7   3   62.39   50.59
  -6  -7   3  -87.49   35.80
  -6  -7   3   28.80   31.80
  -6  -7   3   -5.60   29.60
   5   7  -3  204.38   34.50
   5   7  -3  153.78   28.80
  -5  -7   3  125.59   27.10
  -5  -7   3  196.58   51.09
  -5  -7   3  179.78   32.70
  -5  -7   3  173.78   29.90
  -5  -7   3  198.58   37.60
   4   7  -3   48.20   22.40
   4   7  -3  -11.20   18.70
   4   7  -3   -1.50   46.90
   4   7  -3   19.30   24.20
   4   7  -3   15.60   21.30
   4   7  -3   42.10   17.10
  -4  -7   3   30.40   21.70
  -4  -7   3   13.90   21.80
  -4  -7   3  -20.30   24.60
  -4  -7   3   17.70   31.10
   3   7  -3 1495.45   99.49
   3   7  -3 1675.73   97.69
   3   7  -3 1770.12  103.49
   3   7  -3 1717.73  104.19
   3   7  -3 1617.24   98.19
   3   7  -3 1588.14  113.29
   3   7  -3 1869.21  130.79
  -3  -7   3 1715.03   95.89
  -3  -7   3 1814.02  133.29
  -3  -7   3 1780.12   99.09
  -3  -7   3 1700.23  100.29
  -3  -7   3 1563.04  100.99
   2   7  -3  374.26   50.99
   2   7  -3  600.24   72.19
   2   7  -3  349.87   51.69
   2   7  -3  556.34   55.19
   2   7  -3  438.26   57.69
   2   7  -3  352.06   49.70
   2   7  -3  411.26   50.19
  -2  -7   3  493.55   59.09
  -2  -7   3  550.14   80.19
  -2  -7   3  523.15   46.90
  -2  -7   3  355.76   44.70
   1   7  -3   90.49   31.90
   1   7  -3   75.19   41.70
   1   7  -3   62.49   32.30
   1   7  -3   51.69   33.10
   1   7  -3   23.40   28.10
   1   7  -3  118.29   33.40
  -1  -7   3  124.29   41.70
  -1  -7   3  161.78   62.49
  -1  -7   3  115.79   42.70
  -1  -7   3  170.78   42.90
   0   7  -3  -11.90   31.90
   0   7  -3    0.90   38.00
   0   7  -3   49.20   33.70
   0   7  -3   15.90   53.39
   0   7  -3   35.90   40.10
   0   7  -3   -4.80   30.80
   0  -7   3    9.90   45.40
   0  -7   3   -1.00   42.90
   0  -7   3  -19.30   29.30
   0  -7   3  -59.59   38.10
  -1   7  -3   57.09   41.10
  -1   7  -3   55.59   42.90
  -1   7  -3  -41.90   61.89
  -1   7  -3  -11.80   50.19
  -1   7  -3  -15.20   34.10
   1  -7   3   66.89   53.19
   1  -7   3  -46.30   30.30
  -2   7  -3  190.88   54.69
  -2   7  -3  198.88   93.29
  -2   7  -3  137.69   58.49
  -2   7  -3  329.17   83.69
  -2   7  -3  150.98   62.29
   2  -7   3   96.59   44.80
   2  -7   3  168.08   77.09
   2  -7   3  128.79   74.79
  -3   7  -3  107.39  121.69
  -3   7  -3  146.69   69.39
  -3   7  -3  281.67  115.89
  -3   7  -3  183.98   62.69
  -3   7  -3  146.89   68.19
   3  -7   3   96.19   93.59
   3  -7   3   -5.80   80.79
   3  -7   3   19.40   41.00
   9   6  -3  -73.29  104.69
   9   6  -3  -29.80   49.99
   9   6  -3   33.00   54.89
  -9  -6   3  -87.09   90.79
   8   6  -3  409.36   88.39
   8   6  -3  220.28   49.80
   8   6  -3  276.87   74.89
   8   6  -3  179.48   48.20
  -8  -6   3  111.19   64.49
  -8  -6   3  245.98   69.49
   7   6  -3   57.59   54.59
   7   6  -3    8.70   26.80
   7   6  -3  -14.20   45.30
  -7  -6   3  119.19   47.70
  -7  -6   3    3.40   43.20
  -7  -6   3  -58.09   32.30
   6   6  -3  268.97   51.39
   6   6  -3  386.76   43.90
   6   6  -3  322.87   52.49
   6   6  -3  342.67   56.29
  -6  -6   3  367.26   74.59
  -6  -6   3  356.56   56.59
  -6  -6   3  231.48   43.30
   5   6  -3   64.89   49.10
   5   6  -3   43.30   20.10
   5   6  -3   78.19   20.40
   5   6  -3   79.89   24.70
  -5  -6   3   39.40   28.10
  -5  -6   3   76.29   36.60
  -5  -6   3   71.79   26.40
  -5  -6   3   -6.00   33.30
  -5  -6   3   30.70   26.00
   4   6  -3   53.79   40.50
   4   6  -3   22.00   19.40
   4   6  -3    2.70   18.40
  -4  -6   3   46.10   25.30
  -4  -6   3  -34.40   18.90
  -4  -6   3  -14.90   19.50
  -4  -6   3   13.00   19.90
  -4  -6   3   23.30   22.70
   3   6  -3   90.89   23.10
   3   6  -3   84.09   21.10
   3   6  -3   65.49   40.80
   3   6  -3   98.69   20.50
   3   6  -3  169.18   36.30
   3   6  -3   84.09   23.30
  -3  -6   3   96.99   33.50
  -3  -6   3   98.69   26.00
  -3  -6   3   94.09   23.50
  -3  -6   3  101.79   23.30
  -3  -6   3   95.69   24.60
   2   6  -3  186.18   33.60
   2   6  -3  186.78   31.60
   2   6  -3  196.38   37.80
   2   6  -3  185.28   32.50
   2   6  -3  136.69   29.00
   2   6  -3  190.38   42.30
   2   6  -3  149.39   30.80
  -2  -6   3  231.58   31.20
  -2  -6   3  185.08   45.80
  -2  -6   3  185.08   34.80
  -2  -6   3  206.38   27.90
   1   6  -3   12.50   27.80
   1   6  -3   -5.80   22.10
   1   6  -3   32.20   23.10
   1   6  -3   -5.20   18.60
   1   6  -3   52.09   23.60
   1   6  -3   22.00   23.00
   1   6  -3   51.59   26.10
  -1  -6   3   25.70   34.40
  -1  -6   3   29.70   28.10
  -1  -6   3   26.90   21.30
  -1  -6   3   15.40   28.20
  -1  -6   3   33.20   23.20
   0   6  -3   52.69   29.90
   0   6  -3   35.80   27.60
   0   6  -3  110.19   34.10
   0   6  -3   10.70   25.20
   0   6  -3   65.09   37.40
   0   6  -3   34.00   25.80
   0  -6   3   -8.30   30.90
   0  -6   3   91.59   27.80
   0  -6   3   70.59   36.50
   0  -6   3   23.00   29.90
   0  -6   3   13.40   29.70
  -1   6  -3  239.38   51.89
  -1   6  -3  246.88   56.19
  -1   6  -3  149.79   44.20
  -1   6  -3  114.69   43.30
  -1   6  -3   76.19   47.10
   1  -6   3  232.88   60.39
   1  -6   3  110.39   32.30
   1  -6   3  127.89   52.19
   1  -6   3  246.58   60.99
  -2   6  -3   19.20   33.80
  -2   6  -3    1.60   59.09
  -2   6  -3   51.89   39.20
  -2   6  -3    7.10   54.29
  -2   6  -3   22.70   30.20
   2  -6   3   -3.00   47.10
   2  -6   3    5.10   26.90
   2  -6   3   85.79   55.79
  -3   6  -3   15.30   36.70
  -3   6  -3   11.00   43.90
  -3   6  -3   -0.70   79.19
  -3   6  -3   32.40   52.19
  -3   6  -3 -168.48   86.09
   3  -6   3   -0.10   36.40
   3  -6   3  -10.30   65.99
   3  -6   3   29.30   70.99
  -4   6  -3   38.10   44.70
  -4   6  -3  122.99   66.69
  -4   6  -3  188.98  128.59
  -4   6  -3  156.88   67.29
   4  -6   3  115.99   83.19
   4  -6   3   88.49   46.40
   9   5  -3  -39.50   99.09
   9   5  -3   43.40   64.09
   9   5  -3    0.50   55.69
  -9  -5   3  105.19  139.89
  -9  -5   3   21.20   90.29
   8   5  -3   62.49  105.49
   8   5  -3   46.50   43.60
   8   5  -3   67.69   64.79
   8   5  -3  -43.80   40.60
  -8  -5   3   65.79   61.69
  -8  -5   3  -13.50   60.79
  -8  -5   3   -8.30   50.99
   7   5  -3  346.47   56.19
   7   5  -3  388.66   67.59
   7   5  -3  262.97   71.69
   7   5  -3  363.76   53.99
  -7  -5   3  230.28   55.09
  -7  -5   3  322.97   59.09
   6   5  -3  109.69   37.20
   6   5  -3   55.29   26.40
   6   5  -3   94.79   42.40
   6   5  -3   51.49   26.20
  -6  -5   3   72.49   29.70
  -6  -5   3   49.60   50.89
  -6  -5   3   69.59   33.00
  -6  -5   3   31.00   31.80
   5   5  -3 1095.79   82.59
   5   5  -3 1141.29   85.29
   5   5  -3 1123.59   73.39
   5   5  -3 1281.67  108.29
   5   5  -3 1221.48   75.29
  -5  -5   3  993.50   85.69
  -5  -5   3 1067.59   91.09
  -5  -5   3 1069.99   79.49
  -5  -5   3 1156.08   88.59
  -5  -5   3 1089.69   77.79
   4   5  -3  258.67   30.70
   4   5  -3  292.97   30.70
   4   5  -3  289.07   39.60
   4   5  -3  285.57   36.80
  -4  -5   3  261.17   45.30
  -4  -5   3  243.88   39.10
  -4  -5   3  238.38   46.10
  -4  -5   3  211.08   31.00
  -4  -5   3  298.37   40.50
   3   5  -3   34.10   16.80
   3   5  -3   60.29   19.60
  -3  -5   3   46.20   23.50
  -3  -5   3   60.49   18.80
  -3  -5   3   86.89   21.50
  -3  -5   3   68.69   21.10
   2   5  -3    6.60   15.70
   2   5  -3   43.80   17.30
   2   5  -3   67.29   17.10
   2   5  -3   48.20   18.30
   2   5  -3   19.20   16.40
   2   5  -3   31.20   17.60
  -2  -5   3   62.19   17.20
  -2  -5   3   35.00   17.60
  -2  -5   3   24.80   13.80
  -2  -5   3   24.80   20.80
  -2  -5   3   38.60   17.30
   1   5  -3  215.48   34.50
   1   5  -3  224.18   35.80
   1   5  -3  267.57   41.60
   1   5  -3  268.57   39.40
   1   5  -3  261.17   36.40
   1   5  -3  195.58   36.00
  -1  -5   3  214.48   37.60
  -1  -5   3  260.67   30.00
  -1  -5   3  205.38   37.40
  -1  -5   3  230.28   33.00
  -1  -5   3  209.78   41.90
   0   5  -3  754.22   66.09
   0   5  -3  711.53   64.39
   0   5  -3  557.34   56.39
   0   5  -3  672.73   63.99
   0   5  -3  564.14   58.09
   0  -5   3  599.84   62.99
   0  -5   3  374.96   66.69
   0  -5   3  679.63   59.89
   0  -5   3  559.14   60.09
   0  -5   3  693.73   56.29
  -1   5  -3   26.80   26.00
  -1   5  -3  -53.49   30.80
  -1   5  -3   15.10   19.30
  -1   5  -3   28.20   34.30
  -1   5  -3    3.00   27.90
  -1   5  -3   17.10   22.70
   1  -5   3   23.30   43.20
   1  -5   3  -13.40   27.20
   1  -5   3  -70.69   29.40
   1  -5   3   27.80   20.50
   1  -5   3   29.60   31.50
  -2   5  -3  646.24   91.69
  -2   5  -3  869.51  106.19
  -2   5  -3  846.92  106.99
  -2   5  -3  585.74   87.19
  -2   5  -3  685.23   71.79
  -2   5  -3  456.15   78.19
   2  -5   3  711.03   92.29
   2  -5   3  462.85   66.19
   2  -5   3  778.42  107.99
   2  -5   3  663.53   97.69
   2  -5   3  792.92   82.59
   2  -5   3  590.74   68.99
  -3   5  -3  240.98   77.19
  -3   5  -3  193.58   59.19
  -3   5  -3  280.97   70.59
  -3   5  -3  220.08   57.49
  -3   5  -3  201.68   49.50
   3  -5   3  146.89   57.49
   3  -5   3  126.39   56.99
   3  -5   3  185.58   44.60
  -4   5  -3  196.78   47.20
  -4   5  -3  264.87   72.29
  -4   5  -3  299.77   80.79
  -4   5  -3  217.08   98.99
  -4   5  -3  267.57   93.59
   4  -5   3  219.38   79.89
   4  -5   3  303.47   99.49
   4  -5   3  233.18   48.00
  -5   5  -3   33.60   61.99
  -5   5  -3   55.59   60.99
  -5   5  -3   31.30   42.80
  -5   5  -3  169.48  118.99
   5  -5   3   25.60   36.50
   5  -5   3   35.70   83.39
   5  -5   3   35.10   82.69
   9   4  -3  434.26  178.08
   9   4  -3  288.37   79.69
  -9  -4   3  250.97  106.69
  -9  -4   3  120.69   98.79
  -9  -4   3  106.49  133.09
   8   4  -3  277.37   62.69
   8   4  -3  137.59   57.49
   8   4  -3  405.56   89.69
   8   4  -3  241.48   98.89
  -8  -4   3  235.08   75.29
  -8  -4   3  307.37   78.29
  -8  -4   3  183.18   57.59
   7   4  -3  295.57   61.89
   7   4  -3  125.99   39.10
   7   4  -3  138.69   43.20
   7   4  -3  106.49   66.89
  -7  -4   3   58.99   36.30
  -7  -4   3  119.29   50.39
   6   4  -3   -8.00   42.00
   6   4  -3   84.29   29.90
   6   4  -3   28.90   47.20
   6   4  -3   36.50   28.40
   6   4  -3   62.99   29.50
  -6  -4   3   75.59   36.20
  -6  -4   3   12.40   49.10
  -6  -4   3   42.70   29.90
  -6  -4   3  106.69   56.99
  -6  -4   3   35.80   23.90
   5   4  -3  223.98   41.20
   5   4  -3  222.78   47.10
   5   4  -3  283.97   41.60
   5   4  -3  324.87   40.30
  -5  -4   3  181.88   37.80
  -5  -4   3  282.47   44.60
  -5  -4   3  359.46   57.09
  -5  -4   3  159.48   47.20
  -5  -4   3  225.08   40.40
   4   4  -3  345.67   47.10
   4   4  -3  345.17   46.60
   4   4  -3  356.46   35.30
   4   4  -3  327.87   34.40
  -4  -4   3  382.76   48.80
  -4  -4   3  368.66   37.30
  -4  -4   3  323.67   42.60
  -4  -4   3  306.17   44.60
  -4  -4   3  361.26   47.60
   3   4  -3 3045.80  158.98
   3   4  -3 3063.59  155.08
   3   4  -3 3136.39  160.18
   3   4  -3 3240.68  155.98
  -3  -4   3 2952.30  158.78
  -3  -4   3 3028.50  159.18
  -3  -4   3 3337.97  174.48
  -3  -4   3 2944.01  158.38
  -3  -4   3 2852.51  157.78
   2   4  -3  629.84   48.40
   2   4  -3  784.02   51.39
   2   4  -3  694.13   49.80
  -2  -4   3  678.33   51.19
  -2  -4   3  668.63   45.70
  -2  -4   3  776.82   61.69
  -2  -4   3  671.63   46.60
  -2  -4   3  684.13   51.39
   1   4  -3 1551.64   89.99
   1   4  -3 1568.04   87.59
   1   4  -3 1558.74   91.09
   1   4  -3 1426.26   91.19
   1   4  -3 1538.25   90.19
  -1  -4   3 1535.25   94.49
  -1  -4   3 1518.55   84.79
  -1  -4   3 1508.25  100.69
  -1  -4   3 1453.45   93.19
  -1  -4   3 1392.06   82.99
   0   4  -3  165.38   31.50
   0   4  -3  255.97   38.90
   0   4  -3  235.38   39.30
   0   4  -3  245.18   40.90
   0   4  -3  161.28   33.40
   0   4  -3  246.18   37.10
   0  -4   3  240.08   42.80
   0  -4   3  205.88   30.00
   0  -4   3  191.78   39.30
   0  -4   3  174.38   30.20
  -1   4  -3  222.88   45.70
  -1   4  -3  103.49   35.80
  -1   4  -3  206.38   41.00
  -1   4  -3  323.77   54.79
  -1   4  -3  166.38   32.20
  -1   4  -3  202.68   37.40
   1  -4   3  178.98   35.40
   1  -4   3  210.08   36.40
   1  -4   3  172.08   42.50
   1  -4   3  162.98   37.80
   1  -4   3  162.08   31.30
   1  -4   3  137.39   40.10
  -2   4  -3   46.90   36.90
  -2   4  -3   -9.70   21.10
  -2   4  -3  -28.90   21.20
  -2   4  -3   21.20   28.70
  -2   4  -3   28.40   34.00
  -2   4  -3   33.90   20.20
   2  -4   3    7.60   21.30
   2  -4   3   23.00   15.80
   2  -4   3   31.00   36.20
   2  -4   3  -20.10   25.50
   2  -4   3   -3.30   26.00
   2  -4   3   34.40   26.80
  -3   4  -3  455.75   75.89
  -3   4  -3  620.54   94.39
  -3   4  -3  526.55   96.29
  -3   4  -3  669.03   88.79
  -3   4  -3  387.46   67.39
  -3   4  -3  520.45   84.29
   3  -4   3  719.63   93.59
   3  -4   3  584.94   64.09
   3  -4   3  519.65   78.39
   3  -4   3  482.05   65.39
   3  -4   3  415.26   80.79
   3  -4   3  348.17   78.19
  -4   4  -3   74.89   73.59
  -4   4  -3   78.59   34.70
  -4   4  -3   57.09   43.20
  -4   4  -3   85.59   42.30
  -4   4  -3  158.18   95.79
   4  -4   3   56.89   29.90
   4  -4   3  121.09   52.79
   4  -4   3   67.09   54.99
  -5   4  -3   95.59  102.99
  -5   4  -3  108.49   56.29
  -5   4  -3   26.80   50.69
  -5   4  -3   49.20   37.70
   5  -4   3   21.00   28.60
   5  -4   3   15.20   66.89
  -6   4  -3  393.16  102.59
  -6   4  -3  471.05  106.29
  -6   4  -3  252.17   61.49
   6  -4   3  463.05  114.99
   6  -4   3  488.45  120.39
   6  -4   3  325.87   53.89
   9   3  -3   87.39   72.49
   9   3  -3    8.90   71.99
  -9  -3   3  186.88  102.69
  -9  -3   3  213.98   95.89
   8   3  -3  445.36  104.29
   8   3  -3  583.74   89.49
   8   3  -3  407.46   77.99
   8   3  -3  759.52  133.29
  -8  -3   3  423.66   83.09
  -8  -3   3  467.75   93.29
  -8  -3   3  705.33  109.59
   7   3  -3 1187.08  104.59
   7   3  -3 1163.68  102.19
   7   3  -3  965.10  111.39
   7   3  -3 1195.78  136.29
  -7  -3   3 1053.09   96.49
  -7  -3   3 1086.29  110.99
  -7  -3   3 1182.58  109.59
   6   3  -3   13.70   24.40
   6   3  -3   26.50   31.00
   6   3  -3  -54.49   31.50
   6   3  -3   52.89   28.20
  -6  -3   3   14.20   33.80
  -6  -3   3   12.60   32.00
  -6  -3   3   76.19   49.10
  -6  -3   3   -1.10   51.19
   5   3  -3   29.80   26.20
   5   3  -3  114.99   34.50
   5   3  -3  184.28   38.00
   5   3  -3  126.19   30.90
   5   3  -3   61.19   30.30
  -5  -3   3  146.99   35.70
  -5  -3   3   74.29   37.50
  -5  -3   3   95.79   24.30
  -5  -3   3   69.39   18.90
  -5  -3   3  116.19   34.40
  -5  -3   3   28.00   34.70
   4   3  -3  150.98   33.00
   4   3  -3  102.99   28.10
   4   3  -3  163.78   28.80
   4   3  -3  182.28   30.50
  -4  -3   3  121.79   25.20
  -4  -3   3  120.59   29.80
  -4  -3   3   98.09   23.20
  -4  -3   3  169.68   32.90
   3   3  -3   64.89   17.80
   3   3  -3   58.99   15.20
   3   3  -3   79.69   19.60
  -3  -3   3   24.60   14.40
  -3  -3   3   45.90   17.90
  -3  -3   3   32.90   16.20
  -3  -3   3   76.99   20.60
  -3  -3   3   54.19   18.20
   2   3  -3   43.20   15.00
   2   3  -3   49.00   17.50
   2   3  -3   51.99   14.00
   2   3  -3   44.60   13.50
  -2  -3   3   25.10   12.10
  -2  -3   3   23.70   13.70
  -2  -3   3   33.70   12.50
  -2  -3   3   50.89   14.50
   1   3  -3  217.88   29.20
   1   3  -3  170.78   19.60
   1   3  -3  178.28   24.50
   1   3  -3  209.68   28.90
   1   3  -3  181.18   21.90
   1   3  -3  218.38   29.20
  -1  -3   3  180.18   21.00
  -1  -3   3  160.78   26.40
   0   3  -3   -3.90   11.30
   0   3  -3   10.10   13.60
   0   3  -3   12.00   12.50
   0   3  -3   -0.70    8.60
   0   3  -3    3.20   10.30
   0   3  -3  -18.40   11.10
   0  -3   3   12.40   16.20
   0  -3   3   15.20   11.20
   0  -3   3    2.20   11.80
   0  -3   3    3.40   13.70
  -1   3  -3  163.38   34.80
  -1   3  -3  120.89   31.10
  -1   3  -3  114.69   27.60
  -1   3  -3  184.38   33.40
  -1   3  -3  166.38   33.00
   1  -3   3   92.79   25.10
   1  -3   3   90.49   30.60
   1  -3   3  246.68   38.40
   1  -3   3  127.49   33.60
   1  -3   3  178.98   35.80
   1  -3   3  120.29   24.10
  -2   3  -3  349.77   58.99
  -2   3  -3  424.96   54.89
  -2   3  -3  375.06   58.59
  -2   3  -3  352.66   53.69
  -2   3  -3  401.66   61.29
   2  -3   3  387.66   63.29
   2  -3   3  269.37   38.00
   2  -3   3  483.35   66.79
   2  -3   3  335.77   62.09
   2  -3   3  454.55   61.09
   2  -3   3  261.47   49.00
  -3   3  -3   61.99   32.80
  -3   3  -3   30.00   26.80
  -3   3  -3   35.60   27.60
  -3   3  -3   87.29   27.00
  -3   3  -3   68.99   37.20
  -3   3  -3   -3.00   34.50
   3  -3   3   51.29   32.40
   3  -3   3   35.80   22.70
   3  -3   3   55.69   37.90
   3  -3   3   22.40   36.80
   3  -3   3   50.09   32.80
   3  -3   3   24.20   29.20
  -4   3  -3   56.39   37.40
  -4   3  -3   12.50   44.20
  -4   3  -3  -18.30   21.30
  -4   3  -3   34.00   50.49
  -4   3  -3   14.40   37.60
  -4   3  -3   46.20   59.99
   4  -3   3   -5.50   34.90
   4  -3   3    7.70   28.70
   4  -3   3   29.00   20.30
   4  -3   3    8.80   42.50
   4  -3   3  -17.00   36.40
   4  -3   3  -13.90   33.60
   4  -3   3   69.89   50.99
  -5   3  -3   32.90   47.30
  -5   3  -3  116.99   81.09
  -5   3  -3   -6.20   26.80
  -5   3  -3   68.09   55.99
   5  -3   3   -9.80   44.10
   5  -3   3   21.30   25.60
   5  -3   3  102.89   75.09
   5  -3   3  136.79   69.69
  -6   3  -3   25.70   59.19
  -6   3  -3  -52.49  115.39
  -6   3  -3  -22.10   59.99
  -6   3  -3    8.80   35.90
   6  -3   3   34.50   28.70
   6  -3   3  -21.80   55.29
   6  -3   3  100.59   71.09
  -7   3  -3   62.49   55.69
  -7   3  -3  133.69   93.59
  -7   3  -3   42.90   82.69
   7  -3   3  134.89   97.09
   7  -3   3   36.30   90.09
   9   2  -3  210.28  132.89
   9   2  -3  213.18   91.09
  -9  -2   3  -16.70  122.79
  -9  -2   3  186.78  109.79
   8   2  -3  150.68  109.69
   8   2  -3   15.60   54.79
   8   2  -3  -24.40   53.29
   8   2  -3  -65.29   82.69
  -8  -2   3   -9.00   68.79
  -8  -2   3   49.99   68.99
  -8  -2   3   96.59   78.09
   7   2  -3   22.50   57.69
   7   2  -3  -32.40   38.40
   7   2  -3   41.70   73.59
   7   2  -3  -49.50   37.90
  -7  -2   3   -1.90   49.30
  -7  -2   3   -0.90   48.10
  -7  -2   3  126.39   51.09
   6   2  -3   69.39   39.70
   6   2  -3  119.79   42.60
   6   2  -3  119.59   46.00
   6   2  -3  135.69   48.90
   6   2  -3  106.69   42.70
  -6  -2   3   73.59   44.50
  -6  -2   3  119.39   63.69
  -6  -2   3  129.59   61.89
  -6  -2   3  120.59   43.40
  -6  -2   3  141.89   43.20
   5   2  -3  797.02   72.49
   5   2  -3  785.92   87.59
   5   2  -3  803.42   72.79
   5   2  -3  811.12   68.59
   5   2  -3  853.51   79.69
  -5  -2   3  755.42   61.19
  -5  -2   3  769.52   73.39
  -5  -2   3  663.53   70.09
  -5  -2   3  682.43   79.09
  -5  -2   3  925.11   89.29
   4   2  -3  761.32   60.19
   4   2  -3  698.53   64.19
   4   2  -3  710.63   61.29
   4   2  -3  597.04   56.39
   4   2  -3  653.63   55.79
  -4  -2   3  626.74   57.09
  -4  -2   3  775.02   51.39
  -4  -2   3  673.33   48.00
  -4  -2   3  664.23   63.19
  -4  -2   3  661.23   65.79
  -4  -2   3  756.92   61.79
   3   2  -3    9.70   14.50
   3   2  -3   -5.30   10.00
   3   2  -3   -1.50   13.40
  -3  -2   3    3.50   10.80
  -3  -2   3   16.00   14.40
  -3  -2   3    2.20   14.80
  -3  -2   3    1.40   13.60
   2   2  -3  169.68   22.60
   2   2  -3  146.69   23.20
   2   2  -3  164.58   23.50
   2   2  -3  161.78   19.80
  -2  -2   3  178.08   25.80
  -2  -2   3  166.28   24.10
  -2  -2   3  143.69   23.80
  -2  -2   3  158.38   29.00
   1   2  -3  449.26   34.60
   1   2  -3  381.36   30.60
   1   2  -3  436.26   35.30
   1   2  -3  437.76   31.60
  -1  -2   3  435.86   31.90
  -1  -2   3  411.46   30.40
  -1  -2   3  373.86   33.40
  -1  -2   3  426.26   35.10
   0   2  -3   37.90   14.40
   0   2  -3   36.20   11.80
   0   2  -3   55.29   16.20
   0   2  -3   58.79   16.70
   0   2  -3   43.70   13.90
   0   2  -3   45.30   12.40
   0  -2   3   50.19   15.80
   0  -2   3   63.09   14.20
   0  -2   3   37.90   14.70
   0  -2   3   26.80   12.60
  -1   2  -3 2345.97  133.29
  -1   2  -3 2227.98  133.19
  -1   2  -3 2341.07  125.49
  -1   2  -3 2321.17  128.39
  -1   2  -3 2403.76  133.29
  -1   2  -3 2350.76  132.59
   1  -2   3 2256.47  122.79
   1  -2   3 2290.47  128.29
   1  -2   3 2361.36  129.99
   1  -2   3 2359.16  131.09
   1  -2   3 2210.98  133.69
   1  -2   3 2326.67  135.39
  -2   2  -3  179.18   38.40
  -2   2  -3  197.78   42.70
  -2   2  -3  182.98   39.70
  -2   2  -3  151.48   28.70
  -2   2  -3  182.88   39.90
   2  -2   3  124.29   34.50
   2  -2   3  196.58   39.00
   2  -2   3  133.49   25.50
   2  -2   3  163.18   35.60
   2  -2   3  135.99   34.70
  -3   2  -3   36.80   29.70
  -3   2  -3   57.29   29.60
  -3   2  -3   -0.90   14.20
  -3   2  -3   20.40   25.10
  -3   2  -3   26.80   22.20
  -3   2  -3    4.20   23.10
   3  -2   3   16.70   19.40
   3  -2   3   34.70   24.70
   3  -2   3   21.70   28.80
   3  -2   3   14.80   26.60
   3  -2   3   19.20   15.60
   3  -2   3  -11.40   24.40
  -4   2  -3  340.47   51.29
  -4   2  -3  480.55   80.49
  -4   2  -3  488.85   88.39
  -4   2  -3  334.47   64.99
  -4   2  -3  442.16   75.09
  -4   2  -3  396.06   76.29
   4  -2   3  452.45   63.09
   4  -2   3  532.15   79.39
   4  -2   3  490.75   84.89
   4  -2   3  540.65   86.29
   4  -2   3  449.46   72.99
   4  -2   3  389.46   72.29
  -5   2  -3  242.98   83.49
  -5   2  -3  236.58   76.99
  -5   2  -3  145.39   36.60
  -5   2  -3  200.78   63.29
  -5   2  -3  254.17   53.59
   5  -2   3  245.58   65.79
   5  -2   3  139.49   49.70
   5  -2   3  163.78   53.79
   5  -2   3  296.17   74.69
   5  -2   3  160.18   66.89
   5  -2   3  103.29   43.50
  -6   2  -3    7.00   34.00
  -6   2  -3  -41.30   42.00
  -6   2  -3   78.79   84.19
  -6   2  -3   32.00   52.49
   6  -2   3   33.60   48.40
   6  -2   3  -84.19   66.49
   6  -2   3  -45.60   52.99
   6  -2   3   29.80   47.70
  -7   2  -3  400.16   76.39
  -7   2  -3  588.54  134.59
  -7   2  -3  669.93  123.29
   7  -2   3  504.15  114.79
   7  -2   3  475.75  105.59
   8   1  -3  404.36  118.29
   8   1  -3  297.67   89.89
   8   1  -3  405.96   92.49
  -8  -1   3  359.26   97.39
   7   1  -3  434.36  104.29
   7   1  -3  464.05   88.59
   7   1  -3  611.54  128.59
   7   1  -3  524.95   98.49
  -7  -1   3  324.37   71.89
  -7  -1   3  546.45   90.39
  -7  -1   3  569.84   98.79
   6   1  -3    6.40   52.99
   6   1  -3   -0.10   32.40
   6   1  -3   18.00   36.90
   6   1  -3  -20.20   47.50
   6   1  -3   -2.30   31.00
  -6  -1   3  -70.69   31.80
  -6  -1   3    8.90   37.80
  -6  -1   3   90.39   44.50
  -6  -1   3   57.79   60.99
  -6  -1   3    5.20   50.69
   5   1  -3  251.57   53.69
   5   1  -3  185.78   58.09
   5   1  -3  353.06   56.49
   5   1  -3  185.88   37.60
   5   1  -3  293.37   58.39
  -5  -1   3  234.48   47.00
  -5  -1   3  255.27   50.69
  -5  -1   3  249.38   54.99
  -5  -1   3  272.07   60.69
  -5  -1   3  145.29   38.20
   4   1  -3  383.96   59.49
   4   1  -3  436.46   61.89
   4   1  -3  454.45   58.99
   4   1  -3  499.35   52.59
   4   1  -3  440.86   49.99
  -4  -1   3  554.94   49.60
  -4  -1   3  521.15   53.99
  -4  -1   3  514.95   55.99
  -4  -1   3  449.95   65.69
  -4  -1   3  439.96   53.49
   3   1  -3  796.02   63.59
   3   1  -3  746.33   59.29
   3   1  -3  840.92   58.49
   3   1  -3  892.91   65.89
   3   1  -3  895.11   63.29
  -3  -1   3  925.81   64.49
  -3  -1   3  834.62   62.39
  -3  -1   3  730.73   67.99
  -3  -1   3  808.42   65.09
  -3  -1   3  755.62   53.89
   2   1  -3 2493.55  128.79
   2   1  -3 2355.46  124.89
   2   1  -3 2495.55  125.99
   2   1  -3 2341.87  127.59
  -2  -1   3 2290.07  126.49
  -2  -1   3 2296.47  127.69
  -2  -1   3 2160.48  125.99
  -2  -1   3 2474.35  128.09
   1   1  -3 2504.25  125.09
   1   1  -3 2577.64  125.49
   1   1  -3 2367.06  127.79
   1   1  -3 2473.05  128.29
  -1  -1   3 2331.47  127.79
  -1  -1   3 2494.15  117.99
  -1  -1   3 2430.56  125.29
  -1  -1   3 2600.84  129.59
  -1  -1   3 2501.25  125.99
   0   1  -3 8183.28  357.86
   0   1  -3 7859.71  355.86
   0   1  -3 7448.95  350.76
   0   1  -3 6959.10  355.66
   0   1  -3 7225.48  356.06
   0  -1   3 7936.11  358.86
   0  -1   3 7271.97  351.26
   0  -1   3 7791.42  358.86
   0  -1   3 7387.16  352.36
   0  -1   3 7367.66  352.16
  -1   1  -3  266.97   24.60
  -1   1  -3  312.47   32.00
  -1   1  -3  244.08   28.60
  -1   1  -3  261.07   28.80
  -1   1  -3  321.17   32.60
  -1   1  -3  257.27   27.60
   1  -1   3  301.87   29.10
   1  -1   3  242.28   22.60
   1  -1   3  254.87   28.60
   1  -1   3  276.27   38.30
   1  -1   3  261.07   31.20
   1  -1   3  310.77   30.90
  -2   1  -3 1012.90   72.69
  -2   1  -3  911.21   70.69
  -2   1  -3  945.01   69.99
  -2   1  -3  937.71   67.69
  -2   1  -3  734.03   66.69
  -2   1  -3  859.71   59.79
  -2   1  -3  928.61   55.59
   2  -1   3 1053.69   76.59
   2  -1   3  829.12   58.09
   2  -1   3  942.01   71.69
   2  -1   3  989.70   69.59
   2  -1   3  966.60   68.89
   2  -1   3  966.00   70.69
  -3   1  -3   47.60   29.40
  -3   1  -3   54.99   17.20
  -3   1  -3   63.49   26.60
  -3   1  -3   35.50   19.50
  -3   1  -3   44.20   18.50
  -3   1  -3   42.70   24.50
  -3   1  -3   35.20   18.30
   3  -1   3   18.60   12.60
   3  -1   3   29.10   28.20
   3  -1   3    2.30   16.50
   3  -1   3   47.00   22.90
   3  -1   3   32.90   20.20
   3  -1   3   17.60   23.40
   3  -1   3   32.70   15.70
  -4   1  -3  222.38   50.59
  -4   1  -3  264.47   54.59
  -4   1  -3  202.58   51.99
  -4   1  -3  168.58   48.00
  -4   1  -3  378.06   56.39
  -4   1  -3  326.07   66.59
   4  -1   3  183.48   47.50
   4  -1   3  310.57   62.39
   4  -1   3  352.56   59.09
   4  -1   3  252.17   41.00
   4  -1   3  334.07   64.09
   4  -1   3  228.88   49.50
   4  -1   3  175.88   31.50
  -5   1  -3 1410.16  125.29
  -5   1  -3 1516.65  176.38
  -5   1  -3 1601.34  130.89
  -5   1  -3 1645.94  109.39
  -5   1  -3 1583.54  136.89
  -5   1  -3 1412.16  121.99
   5  -1   3 1554.74  139.09
   5  -1   3 1543.35  131.49
   5  -1   3 1453.25  121.79
   5  -1   3 1448.36  106.79
   5  -1   3 1497.95  131.09
   5  -1   3 1467.65  127.19
  -6   1  -3  953.50   86.29
  -6   1  -3  928.11  136.29
  -6   1  -3 1049.20  136.99
  -6   1  -3  884.11  104.69
   6  -1   3  941.11  190.58
   6  -1   3 1195.18  117.99
   6  -1   3 1090.99  126.49
   6  -1   3 1293.27  155.78
   6  -1   3 1018.90  131.19
   6  -1   3  740.53  117.79
   6  -1   3  872.91   79.39
  -7   1  -3  315.07   62.69
  -7   1  -3  252.17   82.49
  -7   1  -3  322.07   81.59
   7  -1   3  189.08   53.49
   7  -1   3  222.38   75.59
   7  -1   3  180.68  106.09
   7  -1   3  174.78   53.49
   7  -1   3  198.28   71.89
  -8   1  -3  129.29   58.39
  -8   1  -3  112.19   97.19
  -8   1  -3  -61.99   92.59
   8  -1   3  161.08   91.49
   8  -1   3   91.49   88.49
   8   0  -3  746.03  129.39
   8   0  -3  820.62  124.69
   8   0  -3  921.91  162.88
  -8   0   3  695.53  128.39
  -8   0   3  519.35  113.09
   7   0  -3  483.65   93.09
   7   0  -3  519.45   95.49
   7   0  -3  529.15  112.29
  -7   0   3  438.66   90.99
  -7   0   3  498.75   96.29
   6   0  -3  183.88   63.09
   6   0  -3  300.07   70.09
   6   0  -3  188.48   59.99
  -6   0   3  112.99   50.19
  -6   0   3  193.08   59.09
  -6   0   3  314.87   86.29
  -6   0   3  260.07   66.29
   5   0  -3  154.58   45.10
   5   0  -3  165.68   54.99
   5   0  -3  219.68   53.29
  -5   0   3  124.59   41.70
  -5   0   3  115.29   41.70
  -5   0   3   86.19   52.79
  -5   0   3   76.99   46.00
  -5   0   3  126.79   38.80
   4   0  -3  473.55   56.19
   4   0  -3  590.34   78.29
   4   0  -3  530.35   72.29
   4   0  -3  523.05   61.99
   4   0  -3  590.24   53.59
  -4   0   3  478.05   55.49
  -4   0   3  430.96   65.49
  -4   0   3  420.06   66.09
  -4   0   3  544.05   56.59
  -4   0   3  430.96   53.69
   3   0  -3  144.39   33.40
   3   0  -3  185.28   35.60
   3   0  -3  199.88   33.20
   3   0  -3  149.88   34.10
  -3   0   3  158.38   32.70
  -3   0   3  181.98   35.70
  -3   0   3  154.68   35.70
  -3   0   3  160.98   33.10
  -3   0   3  123.59   28.20
   2   0  -3  254.27   37.00
   2   0  -3  189.48   30.60
   2   0  -3  191.68   31.10
   2   0  -3  185.28   30.30
   2   0  -3  181.98   26.70
  -2   0   3  184.38   29.10
  -2   0   3  165.68   27.60
  -2   0   3  147.69   27.90
  -2   0   3  161.08   30.00
   1   0  -3  201.98   23.70
   1   0  -3  151.48   18.70
   1   0  -3  225.58   23.00
   1   0  -3  171.38   25.40
  -1   0   3  199.08   22.30
  -1   0   3  189.68   26.10
  -1   0   3  153.88   23.50
  -1   0   3  199.78   26.80
   0   0  -3 2419.76  121.49
   0   0  -3 2414.86  117.49
   0   0  -3 2417.86  121.39
   0   0  -3 2214.58  116.89
   0   0  -3 2362.06  117.49
   0   0   3 2250.47  120.79
   0   0   3 2316.57  117.19
   0   0   3 2171.38  116.49
   0   0   3 2278.47  117.19
   0   0   3 2563.44  122.49
  -1   0  -3 5958.60  277.17
  -1   0  -3 5445.46  275.47
  -1   0  -3 5709.93  277.97
  -1   0  -3 6040.00  279.47
  -1   0  -3 5678.73  268.07
  -1   0  -3 5512.45  277.37
   1   0   3 5894.71  277.27
   1   0   3 6209.58  276.87
   1   0   3 5985.20  280.67
   1   0   3 5547.75  276.77
   1   0   3 5690.03  279.27
   1   0   3 5560.14  267.27
  -2   0  -3    7.00    7.30
  -2   0  -3   10.40    9.30
  -2   0  -3   -0.70   13.30
  -2   0  -3    0.10   13.10
  -2   0  -3   -0.70    7.90
  -2   0  -3   11.70    8.00
  -2   0  -3   -2.50    8.60
   2   0   3   12.80   10.00
   2   0   3   32.10   14.80
   2   0   3   32.40   16.00
   2   0   3   12.20    7.20
   2   0   3   12.00    8.40
   2   0   3   14.70   13.30
   2   0   3   -9.90   10.50
  -3   0  -3  719.53   62.49
  -3   0  -3  621.04   58.99
  -3   0  -3  675.63   59.69
  -3   0  -3  634.64   57.19
  -3   0  -3  584.84   59.09
  -3   0  -3  688.53   50.69
  -3   0  -3  722.23   50.29
   3   0   3  603.24   56.89
   3   0   3  655.03   58.69
   3   0   3  629.34   60.49
   3   0   3  715.43   50.49
   3   0   3  664.33   62.49
   3   0   3  661.23   59.29
   3   0   3  631.04   47.50
  -4   0  -3  853.71   73.69
  -4   0  -3  881.71   78.69
  -4   0  -3  853.11   70.09
  -4   0  -3  772.92   63.89
  -4   0  -3  853.41   77.59
  -4   0  -3  751.22   78.19
   4   0   3  945.51   65.79
   4   0   3  953.00   84.89
   4   0   3  829.52   78.79
   4   0   3  788.12   78.59
   4   0   3  879.31   76.39
   4   0   3  870.51   78.99
   4   0   3  710.93   60.69
  -5   0  -3  162.58   53.29
  -5   0  -3  247.08   45.80
  -5   0  -3  213.38   55.69
  -5   0  -3  122.19   42.30
  -5   0  -3  263.77   64.89
  -5   0  -3  217.78   48.10
   5   0   3  121.59   33.70
   5   0   3  141.09   43.00
   5   0   3  181.48   54.09
   5   0   3  129.09   47.00
   5   0   3  178.58   37.30
   5   0   3  199.88   48.30
   5   0   3  256.17   59.39
  -6   0  -3    9.90   49.40
  -6   0  -3 -104.59   57.39
  -6   0  -3   61.79   48.10
  -6   0  -3   17.70   38.10
  -6   0  -3   50.29   28.40
   6   0   3   40.20   36.10
   6   0   3   97.89   41.60
   6   0   3   -8.70   36.30
   6   0   3   68.19   59.29
   6   0   3   52.79   45.60
   6   0   3  -37.50   38.30
   6   0   3    2.10   63.59
  -7   0  -3  -24.60   55.39
  -7   0  -3    9.40   51.69
   7   0   3    1.00   44.70
   7   0   3   -2.90   52.69
   7   0   3  -11.60   59.89
   7   0   3   -2.30   43.30
  -8   0  -3  166.68   85.59
  -8   0  -3  133.49   82.29
  -8   0  -3  182.78   47.40
   8   0   3  140.99   72.49
   8   0   3  131.59   74.49
   8   0   3  146.89   73.09
   8   0   3  220.68   82.09
   8  -1  -3  155.38   90.09
  -8   1   3  -36.30   92.39
  -8   1   3  123.19  100.99
   7  -1  -3  181.38  108.09
   7  -1  -3  130.59   64.59
   7  -1  -3   13.60   65.79
   7  -1  -3  187.08   75.59
  -7   1   3   65.39   62.39
  -7   1   3  158.68   72.19
   6  -1  -3   24.00   73.19
   6  -1  -3  115.69   56.39
   6  -1  -3  123.69   75.19
   6  -1  -3  -14.30   73.99
  -6   1   3   34.20   53.59
  -6   1   3   99.99   55.49
  -6   1   3   39.50   80.29
  -6   1   3   75.09   38.00
  -6   1   3  111.29   58.89
   5  -1  -3  734.13   87.19
   5  -1  -3  819.92  113.49
   5  -1  -3  817.82   90.89
   5  -1  -3  792.62   89.69
   5  -1  -3  689.93   80.99
  -5   1   3  600.44   63.89
  -5   1   3  929.31  114.09
  -5   1   3  788.32  109.59
  -5   1   3  735.93  105.19
  -5   1   3  733.23   83.99
  -5   1   3  556.84   78.49
   4  -1  -3   45.30   28.00
   4  -1  -3  106.29   40.30
   4  -1  -3    9.00   31.00
   4  -1  -3   29.10   32.20
   4  -1  -3   66.59   25.50
  -4   1   3   24.30   15.30
  -4   1   3   54.19   36.90
  -4   1   3   69.39   36.20
  -4   1   3   39.00   26.70
  -4   1   3   68.79   32.10
  -4   1   3   21.70   36.30
   3  -1  -3    4.60   20.60
   3  -1  -3   20.00   18.70
   3  -1  -3    9.70   18.30
   3  -1  -3   11.40   17.20
   3  -1  -3    8.50   15.10
  -3   1   3    6.40   19.70
  -3   1   3    8.30   11.50
  -3   1   3    6.50   18.10
  -3   1   3   21.10   19.70
  -3   1   3  -20.40   20.80
  -3   1   3   14.90   20.10
   2  -1  -3   56.79   18.80
   2  -1  -3   31.90   15.70
   2  -1  -3   44.60   20.50
   2  -1  -3   51.19   19.30
   2  -1  -3   33.80   16.10
  -2   1   3   64.79   19.90
  -2   1   3   68.49   21.80
  -2   1   3   27.10   16.10
  -2   1   3   50.49   19.40
  -2   1   3   46.70   14.10
   1  -1  -3  176.18   25.90
   1  -1  -3  130.79   24.90
   1  -1  -3  136.89   20.40
   1  -1  -3  163.98   25.80
   1  -1  -3  158.88   25.80
  -1   1   3   94.79   16.20
  -1   1   3  122.39   23.20
  -1   1   3  107.49   21.40
  -1   1   3  121.19   24.20
  -1   1   3  120.19   22.50
   0  -1  -3   33.60   10.90
   0  -1  -3   64.19   13.60
   0  -1  -3   47.10   11.90
   0  -1  -3   47.90    8.60
   0  -1  -3   41.60   13.70
   0   1   3   57.09   13.80
   0   1   3   37.80   12.80
   0   1   3   37.60   11.30
   0   1   3   43.20   11.20
  -1  -1  -3 1027.90   61.69
  -1  -1  -3 1092.79   62.59
  -1  -1  -3 1094.59   61.09
  -1  -1  -3 1086.39   62.89
  -1  -1  -3 1061.49   64.49
  -1  -1  -3 1126.89   62.69
   1   1   3 1128.79   63.69
   1   1   3 1114.89   63.79
   1   1   3 1065.79   59.39
   1   1   3  947.71   62.89
   1   1   3 1027.00   58.79
  -2  -1  -3   29.00    7.20
  -2  -1  -3   35.10   12.60
  -2  -1  -3   62.49   17.50
  -2  -1  -3   48.80   17.40
  -2  -1  -3   18.20   12.40
  -2  -1  -3   44.60   15.40
  -2  -1  -3   30.80   12.50
   2   1   3   34.90   14.00
   2   1   3   32.30    8.20
   2   1   3   39.60   13.20
   2   1   3   21.50   11.00
   2   1   3   50.39   14.10
   2   1   3   24.90   14.40
   2   1   3   35.20   11.60
  -3  -1  -3   99.79   23.60
  -3  -1  -3   68.09   15.30
  -3  -1  -3   69.09   22.30
  -3  -1  -3   62.79   19.20
  -3  -1  -3   66.19   21.70
  -3  -1  -3   62.59   21.50
  -3  -1  -3   65.79   21.60
   3   1   3   75.19   15.40
   3   1   3   88.79   24.80
   3   1   3   62.49   18.40
   3   1   3   32.00   21.40
   3   1   3   83.59   23.10
   3   1   3   83.79   25.30
   3   1   3   48.70   15.80
  -4  -1  -3   15.80   11.20
  -4  -1  -3   16.00   20.00
  -4  -1  -3   28.50   24.80
  -4  -1  -3   56.99   27.00
  -4  -1  -3   23.50   17.60
  -4  -1  -3   53.29   25.00
  -4  -1  -3   45.10   21.40
   4   1   3    8.60   17.80
   4   1   3   32.30   20.40
   4   1   3    7.90   19.10
   4   1   3   73.39   27.40
   4   1   3   39.30   25.80
   4   1   3    0.00   21.70
   4   1   3   44.70   16.10
  -5  -1  -3  729.63   92.99
  -5  -1  -3  751.92   76.29
  -5  -1  -3  673.43   86.99
  -5  -1  -3  574.64   69.69
  -5  -1  -3  609.34   53.89
   5   1   3  629.54   82.49
   5   1   3  537.05   74.49
   5   1   3  656.03   75.79
   5   1   3  627.44   57.19
   5   1   3  689.73   94.29
   5   1   3  633.24   64.19
   5   1   3  595.64   68.49
  -6  -1  -3   58.69   42.30
  -6  -1  -3   14.70   37.00
  -6  -1  -3   -7.50   21.70
  -6  -1  -3    3.80   34.80
  -6  -1  -3   43.50   38.50
  -6  -1  -3  -11.10   48.10
   6   1   3  -31.90   33.20
   6   1   3   49.20   38.00
   6   1   3   -7.20   28.00
   6   1   3   32.50   40.50
   6   1   3   43.90   36.50
   6   1   3    6.60   31.10
   6   1   3   60.59   49.90
  -7  -1  -3  241.08   43.40
  -7  -1  -3   71.49   60.19
  -7  -1  -3  128.49   65.69
   7   1   3  113.59   53.69
   7   1   3  288.77   73.89
   7   1   3  242.38   54.49
   7   1   3   61.29   48.70
  -8  -1  -3  -21.10   64.79
  -8  -1  -3   32.90   34.80
  -8  -1  -3   41.20   70.69
   8   1   3  -16.30   64.39
   8   1   3   15.00   82.79
   8   1   3    1.70   63.09
   8   1   3   85.99   57.89
  -9  -1  -3  134.39  105.19
  -9  -1  -3   73.49   91.89
   9   1   3   68.59  103.39
   9   1   3  158.08   90.69
   9   1   3  -29.40  101.49
   7  -2  -3  165.58   80.79
   7  -2  -3   68.29   81.59
   7  -2  -3   -0.30   70.19
  -7   2   3   82.49   89.69
  -7   2   3  118.29   85.39
  -7   2   3   -5.60   41.80
   6  -2  -3   67.89   63.99
   6  -2  -3  127.59   50.39
   6  -2  -3   27.70   77.89
   6  -2  -3  120.29   58.99
  -6   2   3   73.99   59.39
  -6   2   3  203.68   98.19
  -6   2   3  106.29   39.00
  -6   2   3   84.19   64.19
   5  -2  -3   96.79   63.99
   5  -2  -3  124.79   73.19
   5  -2  -3  125.09   54.39
   5  -2  -3  106.59   48.30
  -5   2   3   37.90   74.39
  -5   2   3   49.80   62.09
  -5   2   3  107.19   46.60
  -5   2   3  186.28   53.49
  -5   2   3  166.98   59.39
  -5   2   3   77.49   26.90
   4  -2  -3   -8.30   26.50
   4  -2  -3   53.79   26.60
   4  -2  -3   42.90   30.70
   4  -2  -3  -18.10   31.10
   4  -2  -3   70.39   40.50
  -4   2   3    9.70   19.70
  -4   2   3   83.99   42.20
  -4   2   3   50.79   30.80
  -4   2   3   39.80   35.90
  -4   2   3   88.89   36.60
  -4   2   3   19.70   45.40
   3  -2  -3  715.93   62.29
   3  -2  -3  674.43   70.29
   3  -2  -3  720.03   74.29
   3  -2  -3  818.52   73.79
   3  -2  -3  715.23   70.79
  -3   2   3  725.33   74.79
  -3   2   3  593.84   74.99
  -3   2   3  960.20   78.59
  -3   2   3  747.83   63.09
  -3   2   3  807.12   72.89
  -3   2   3  678.13   67.69
   2  -2  -3  198.38   30.10
   2  -2  -3  235.18   43.70
   2  -2  -3  197.18   37.30
   2  -2  -3  227.58   39.10
  -2   2   3  183.68   37.50
  -2   2   3  153.98   22.30
  -2   2   3  212.38   42.30
  -2   2   3  211.28   39.30
  -2   2   3  123.39   25.10
   1  -2  -3 1001.10   63.69
   1  -2  -3  992.10   67.29
   1  -2  -3 1061.59   67.59
   1  -2  -3  995.00   68.39
   1  -2  -3  975.50   68.79
  -1   2   3 1029.20   64.19
  -1   2   3 1127.59   70.39
  -1   2   3  986.70   68.39
  -1   2   3 1014.30   67.79
  -1   2   3  944.21   68.09
   0  -2  -3  664.33   40.50
   0  -2  -3  617.44   44.40
   0  -2  -3  648.74   41.90
   0  -2  -3  595.34   43.90
   0  -2  -3  613.24   41.90
   0   2   3  641.34   44.50
   0   2   3  673.73   45.10
   0   2   3  695.33   40.90
   0   2   3  689.63   45.10
   0   2   3  647.74   44.50
  -1  -2  -3 5888.41  282.87
  -1  -2  -3 5911.61  290.67
  -1  -2  -3 6324.67  286.77
  -1  -2  -3 6321.07  286.47
   1   2   3 5896.21  283.07
   1   2   3 6184.58  293.67
   1   2   3 5685.83  283.27
   1   2   3 6137.99  286.87
   1   2   3 6231.08  286.67
  -2  -2  -3 2116.59  119.19
  -2  -2  -3 2202.98  112.89
  -2  -2  -3 2215.98  112.19
  -2  -2  -3 2238.08  111.59
  -2  -2  -3 2073.29  117.39
   2   2   3 2004.70  115.89
   2   2   3 2180.38  113.69
   2   2   3 2104.29  109.49
   2   2   3 2047.60  116.99
   2   2   3 2089.29  112.69
  -3  -2  -3   19.80   12.50
  -3  -2  -3    9.30   13.50
  -3  -2  -3    9.40   12.00
  -3  -2  -3   -1.00   11.40
  -3  -2  -3   27.20   14.00
   3   2   3   14.50   13.30
   3   2   3    3.60    6.80
   3   2   3   12.30   14.80
   3   2   3   -0.80   10.00
   3   2   3   -5.80   11.70
   3   2   3    7.20   11.10
   3   2   3   -2.70   10.60
  -4  -2  -3   81.89   28.40
  -4  -2  -3   50.49   19.80
  -4  -2  -3   90.79   28.10
  -4  -2  -3   92.49   25.60
  -4  -2  -3   80.29   16.20
  -4  -2  -3   51.59   23.20
  -4  -2  -3   55.49   20.50
   4   2   3   68.69   22.80
   4   2   3   75.59   26.20
   4   2   3   68.69   24.50
   4   2   3   54.89   24.90
   4   2   3   73.49   25.90
   4   2   3   30.40   15.70
   4   2   3   55.19   25.80
  -5  -2  -3  847.82   78.29
  -5  -2  -3  945.21   79.49
  -5  -2  -3  959.10   80.79
  -5  -2  -3 1002.90   64.59
  -5  -2  -3  885.41   80.59
  -5  -2  -3  894.51   83.39
  -5  -2  -3  981.10   85.79
   5   2   3  905.01   84.29
   5   2   3  975.80   87.59
   5   2   3  855.21   66.09
   5   2   3  816.72   81.29
   5   2   3  938.21   80.09
   5   2   3  947.61   81.19
   5   2   3 1037.20   83.59
  -6  -2  -3 1818.32  136.09
  -6  -2  -3 1903.51  114.49
  -6  -2  -3 1953.90  148.69
  -6  -2  -3 1832.42  140.29
  -6  -2  -3 1722.73  132.99
   6   2   3 1965.70  143.39
   6   2   3 1837.22  142.09
   6   2   3 1891.31  135.09
   6   2   3 1890.21  119.89
   6   2   3 1856.91  133.99
   6   2   3 2034.80  144.99
   6   2   3 1826.32  133.19
  -7  -2  -3  543.15   89.99
  -7  -2  -3  484.85   89.49
   7   2   3  541.15   83.29
   7   2   3  622.94   85.39
   7   2   3  405.76   82.19
   7   2   3  354.86   70.79
   7   2   3  480.85   99.19
   7   2   3  546.15   90.99
  -8  -2  -3  178.18   75.99
  -8  -2  -3  128.59   72.79
   8   2   3  148.59   68.89
   8   2   3  153.08   89.79
   8   2   3  267.97   72.09
   8   2   3  251.87   66.89
  -9  -2  -3  437.26  145.19
   9   2   3  186.78   83.19
   9   2   3  515.15  111.59
   9   2   3  212.08  120.09
   7  -3  -3  130.19   89.49
   7  -3  -3  183.98  100.59
   7  -3  -3  135.59   93.59
  -7   3   3   60.39   46.30
  -7   3   3   70.39   97.39
  -7   3   3   16.60   83.49
   6  -3  -3   29.90   69.39
   6  -3  -3  204.98   87.39
   6  -3  -3  125.89   59.29
  -6   3   3  205.58   78.59
  -6   3   3   76.59   40.10
  -6   3   3  415.66  138.19
   5  -3  -3  116.69   60.09
   5  -3  -3  137.09   72.99
   5  -3  -3  179.68   61.89
  -5   3   3  269.87  145.19
  -5   3   3   70.59   53.49
  -5   3   3  124.49   36.50
  -5   3   3  157.28   55.29
  -5   3   3   84.49   80.89
   4  -3  -3  803.72  108.99
   4  -3  -3  846.32  100.49
   4  -3  -3  916.61  118.19
   4  -3  -3  815.42   94.09
   4  -3  -3  801.12   94.49
  -4   3   3  776.42   73.79
  -4   3   3  697.93   95.19
  -4   3   3  576.04   85.29
  -4   3   3  935.61  132.29
  -4   3   3  873.31  114.19
  -4   3   3  686.43   82.89
   3  -3  -3  131.69   35.00
   3  -3  -3  140.89   40.10
   3  -3  -3  146.09   42.10
   3  -3  -3  166.58   46.80
   3  -3  -3  152.78   44.40
  -3   3   3  167.98   55.09
  -3   3   3  129.49   31.20
  -3   3   3  175.58   48.30
  -3   3   3   93.79   33.90
  -3   3   3  190.88   45.70
  -3   3   3  118.39   35.40
  -3   3   3  101.09   23.90
   2  -3  -3  288.27   52.09
   2  -3  -3  298.17   47.90
   2  -3  -3  347.77   54.19
   2  -3  -3  288.17   47.60
   2  -3  -3  192.88   40.70
  -2   3   3  290.57   49.60
  -2   3   3  329.07   55.99
  -2   3   3  258.17   41.20
  -2   3   3  243.68   47.80
  -2   3   3  328.57   34.40
  -2   3   3  330.17   51.49
   1  -3  -3  251.57   41.10
   1  -3  -3  309.37   46.00
   1  -3  -3  254.77   34.00
   1  -3  -3  284.77   34.60
   1  -3  -3  307.57   36.90
  -1   3   3  279.67   31.80
  -1   3   3  363.76   33.90
  -1   3   3  385.86   51.09
  -1   3   3  374.26   39.40
  -1   3   3  316.47   45.60
   0  -3  -3  303.27   27.70
   0  -3  -3  276.17   26.90
   0  -3  -3  234.08   25.20
   0  -3  -3  242.68   29.50
   0  -3  -3  253.27   28.70
   0   3   3  308.57   29.60
   0   3   3  327.97   28.70
   0   3   3  285.77   29.30
   0   3   3  232.28   34.00
   0   3   3  291.57   31.80
   0   3   3  306.07   30.00
  -1  -3  -3 7975.70  376.66
  -1  -3  -3 7922.71  364.16
  -1  -3  -3 7934.71  364.56
  -1  -3  -3 7766.62  367.66
  -1  -3  -3 7781.62  367.76
  -1  -3  -3 7784.22  363.16
   1   3   3 7541.85  366.46
   1   3   3 8219.38  368.46
   1   3   3 8370.36  368.76
   1   3   3 7483.65  378.36
   1   3   3 7539.95  366.66
   1   3   3 8077.79  365.36
   1   3   3 7870.41  372.86
  -2  -3  -3 2657.93  135.79
  -2  -3  -3 2693.33  136.79
  -2  -3  -3 2949.10  153.98
  -2  -3  -3 2919.21  137.19
   2   3   3 2781.62  134.69
   2   3   3 2840.82  138.49
   2   3   3 2833.42  138.69
   2   3   3 2637.14  148.89
   2   3   3 2795.52  149.49
   2   3   3 2715.03  134.49
  -3  -3  -3    1.10   11.50
  -3  -3  -3   11.80   10.10
  -3  -3  -3   26.00   14.30
  -3  -3  -3   25.40   11.60
  -3  -3  -3   20.30   11.90
   3   3   3   16.10   11.50
   3   3   3   12.10   13.90
   3   3   3   28.10    8.40
   3   3   3   16.40    9.90
   3   3   3   14.10   15.00
   3   3   3   18.30   10.40
  -4  -3  -3 1645.24   96.29
  -4  -3  -3 1521.05   98.69
  -4  -3  -3 1543.15   94.09
  -4  -3  -3 1627.14  107.59
  -4  -3  -3 1444.96   94.39
  -4  -3  -3 1402.76   96.49
   4   3   3 1405.86   96.39
   4   3   3 1612.94   94.79
   4   3   3 1513.85   98.69
   4   3   3 1308.77   99.09
   4   3   3 1506.35   82.79
   4   3   3 1530.45   92.49
  -5  -3  -3   42.80   28.40
  -5  -3  -3   43.10   24.70
  -5  -3  -3   37.90   23.50
  -5  -3  -3   18.20   23.40
  -5  -3  -3   35.40   28.50
   5   3   3   33.90   22.70
   5   3   3   60.09   26.10
   5   3   3   52.19   19.50
   5   3   3   62.19   32.30
   5   3   3   49.10   25.90
   5   3   3   54.29   25.60
   5   3   3   51.99   26.70
  -6  -3  -3   70.19   38.70
  -6  -3  -3   -7.00   27.90
  -6  -3  -3   77.49   35.00
  -6  -3  -3    7.60   33.90
   6   3   3   10.00   27.40
   6   3   3   40.30   36.30
   6   3   3   39.70   37.20
   6   3   3   71.29   27.10
   6   3   3   11.80   25.90
   6   3   3   77.79   33.50
   6   3   3   44.60   30.00
  -7  -3  -3  142.79   51.19
  -7  -3  -3  192.18   55.99
   7   3   3  188.28   41.80
   7   3   3  143.89   51.99
   7   3   3  183.98   57.59
   7   3   3   94.39   45.30
   7   3   3  167.28   58.59
   7   3   3   54.69   37.30
  -8  -3  -3  103.69   60.89
  -8  -3  -3   22.40   54.59
   8   3   3   18.20   45.70
   8   3   3   46.10   50.19
   8   3   3  -12.00   56.79
   8   3   3   12.40   73.79
   8   3   3  112.89   46.70
   8   3   3   50.49   47.30
  -9  -3  -3  640.94  128.69
  -9  -3  -3  559.44  111.89
   9   3   3  737.43  141.29
   9   3   3  568.74  117.69
   9   3   3  577.74  107.69
   9   3   3  629.94  111.39
   9   3   3  514.25   99.59
   6  -4  -3   -4.90   80.69
   6  -4  -3   28.40   77.39
  -6   4   3 -230.48  233.28
  -6   4   3  -37.40   44.80
  -6   4   3  131.49   80.69
  -6   4   3 -136.49   77.69
   5  -4  -3   83.19   64.69
   5  -4  -3   -0.90   52.69
  -5   4   3  -41.80   34.20
  -5   4   3  -25.10   56.89
  -5   4   3  212.38  107.39
  -5   4   3  -34.80   61.19
   4  -4  -3   59.49   66.29
   4  -4  -3    3.40   39.50
  -4   4   3    2.20   39.30
  -4   4   3  260.97  146.69
  -4   4   3   -7.70   68.29
   3  -4  -3  -23.60   27.10
   3  -4  -3   96.19   53.29
   3  -4  -3   54.79   78.39
   3  -4  -3  108.59   39.60
   3  -4  -3   85.79   36.80
  -3   4   3   65.09   53.99
  -3   4   3   43.00   33.90
  -3   4   3   95.89   37.20
  -3   4   3   75.79   38.00
  -3   4   3   89.09   40.50
  -3   4   3   91.59   47.30
   2  -4  -3    6.30   27.30
   2  -4  -3    3.90   27.80
   2  -4  -3   22.90   24.60
   2  -4  -3   36.80   32.00
   2  -4  -3    1.80   23.00
  -2   4   3   14.20   23.00
  -2   4   3  -17.60   17.70
  -2   4   3   45.90   24.70
  -2   4   3    9.20   19.00
  -2   4   3   50.39   33.90
  -2   4   3    4.00   35.30
   1  -4  -3  272.47   45.30
   1  -4  -3  289.87   47.40
   1  -4  -3  258.97   40.20
   1  -4  -3  323.87   47.50
   1  -4  -3  244.98   30.10
   1  -4  -3  222.78   44.50
  -1   4   3  298.37   46.40
  -1   4   3  297.57   46.00
  -1   4   3  253.97   43.90
  -1   4   3  179.38   40.90
  -1   4   3  199.98   42.20
  -1   4   3  229.28   37.00
   0  -4  -3  222.98   36.10
   0  -4  -3  232.28   35.30
   0  -4  -3  249.78   29.20
   0  -4  -3  240.78   32.40
   0  -4  -3  240.88   31.40
   0  -4  -3  235.58   28.70
   0   4   3  188.18   36.10
   0   4   3  239.98   37.10
   0   4   3  235.58   34.80
   0   4   3  223.58   32.50
   0   4   3  196.98   33.40
   0   4   3  264.97   38.90
  -1  -4  -3   -2.10    7.60
  -1  -4  -3   -8.40    8.20
  -1  -4  -3   11.60    9.20
  -1  -4  -3   -0.30   10.80
  -1  -4  -3   -5.90    9.00
  -1  -4  -3   -2.90   10.60
   1   4   3   -4.30    7.70
   1   4   3   12.60   11.20
   1   4   3   14.70    9.90
   1   4   3    7.50    9.80
   1   4   3    4.60    8.80
   1   4   3    7.30   12.10
   1   4   3   -5.20    9.70
  -2  -4  -3  641.24   53.29
  -2  -4  -3  546.55   34.10
  -2  -4  -3  531.85   33.00
  -2  -4  -3  490.75   31.30
  -2  -4  -3  509.65   32.70
   2   4   3  509.05   34.10
   2   4   3  519.85   33.30
   2   4   3  499.15   48.40
   2   4   3  507.05   33.80
   2   4   3  504.35   32.70
   2   4   3  535.95   34.50
   2   4   3  523.55   47.90
   2   4   3  610.14   53.09
  -3  -4  -3  183.08   18.90
  -3  -4  -3  195.38   24.70
  -3  -4  -3  197.58   21.40
  -3  -4  -3  187.58   20.70
  -3  -4  -3  197.48   37.20
   3   4   3  201.88   22.30
   3   4   3  221.88   18.20
   3   4   3  188.18   18.30
   3   4   3  180.38   18.20
   3   4   3  260.97   24.00
   3   4   3  196.38   33.80
   3   4   3  143.09   26.40
   3   4   3  226.48   39.10
  -4  -4  -3   92.59   22.10
  -4  -4  -3   91.59   26.80
  -4  -4  -3   97.79   22.00
  -4  -4  -3   80.59   18.80
  -4  -4  -3   99.49   29.10
   4   4   3  149.29   33.50
   4   4   3   88.39   20.40
   4   4   3  110.69   24.50
   4   4   3   78.79   17.00
   4   4   3   68.29   17.60
   4   4   3   83.39   27.70
   4   4   3  109.19   17.20
   4   4   3   53.49   21.60
  -5  -4  -3  169.18   35.70
  -5  -4  -3  124.39   34.90
  -5  -4  -3  156.28   33.60
  -5  -4  -3  139.99   32.20
  -5  -4  -3  141.29   38.80
  -5  -4  -3  127.29   24.60
   5   4   3  116.89   38.00
   5   4   3  125.19   34.00
   5   4   3  140.19   31.40
   5   4   3  119.99   24.70
   5   4   3  162.98   32.60
   5   4   3  183.58   36.00
   5   4   3  137.59   30.60
   5   4   3  134.49   34.10
  -6  -4  -3  200.78   44.40
  -6  -4  -3  228.88   47.10
  -6  -4  -3  195.08   44.80
  -6  -4  -3  226.98   54.79
  -6  -4  -3  158.18   44.00
   6   4   3  279.87   51.69
   6   4   3  229.98   36.70
   6   4   3  169.18   39.60
   6   4   3  183.98   42.90
   6   4   3  254.47   43.10
   6   4   3  156.88   43.00
   6   4   3  173.48   50.59
   6   4   3  261.57   47.50
  -7  -4  -3  150.58   52.59
  -7  -4  -3  376.26   66.79
  -7  -4  -3  293.37   59.89
   7   4   3  240.28   44.50
   7   4   3  250.67   82.19
   7   4   3  242.18   50.49
   7   4   3  334.47   66.09
   7   4   3  298.27   44.90
   7   4   3  266.37   53.49
  -8  -4  -3   60.39  103.89
   8   4   3  -24.40   33.50
   8   4   3 -100.29   63.89
   8   4   3   20.80   45.20
   8   4   3   43.90   45.60
   8   4   3    0.40   43.50
   8   4   3  -81.59   49.10
  -9  -4  -3   52.19   77.09
  -9  -4  -3 -129.99   78.49
   9   4   3   79.99   60.89
   9   4   3   67.09   79.99
   9   4   3 -101.69   57.49
   9   4   3   13.40   61.39
   9   4   3   37.90   99.99
   5  -5  -3   65.39   78.19
   5  -5  -3  -74.09   71.99
  -5   5   3   53.99   69.19
  -5   5   3  -80.09  123.49
  -5   5   3   90.09   44.70
  -5   5   3  -35.80   66.29
   4  -5  -3  126.89   67.09
   4  -5  -3  215.58   77.79
  -4   5   3  183.08   50.59
  -4   5   3   34.80   52.99
  -4   5   3   85.09   94.19
  -4   5   3  113.89   93.69
  -4   5   3   90.59   59.29
   3  -5  -3   78.39   41.70
   3  -5  -3   26.40   43.50
  -3   5   3    9.90   30.20
  -3   5   3  190.18   74.09
  -3   5   3  -28.80   59.69
  -3   5   3   96.29   42.10
  -3   5   3    5.90   46.30
   2  -5  -3   92.99   47.40
   2  -5  -3   68.89   44.20
   2  -5  -3  100.89   36.20
   2  -5  -3   97.99   47.70
   2  -5  -3   55.19   36.80
  -2   5   3   48.40   22.50
  -2   5   3   55.19   29.00
  -2   5   3   61.49   31.70
  -2   5   3   56.79   34.40
  -2   5   3   12.40   45.30
  -2   5   3  -26.10   43.90
  -2   5   3   85.49   39.90
   1  -5  -3  509.75   60.99
   1  -5  -3  501.85   73.19
   1  -5  -3  490.25   64.69
   1  -5  -3  428.56   51.79
   1  -5  -3  551.14   73.49
  -1   5   3  408.56   57.19
  -1   5   3  559.54   64.59
  -1   5   3  441.16   54.69
  -1   5   3  546.55   78.99
  -1   5   3  515.15   75.49
  -1   5   3  500.85   57.39
   0  -5  -3  243.08   35.50
   0  -5  -3  169.68   30.10
   0  -5  -3  166.38   35.50
   0  -5  -3  243.48   36.20
   0  -5  -3  150.28   35.00
   0  -5  -3  190.98   32.70
   0   5   3  200.88   34.90
   0   5   3  184.48   34.40
   0   5   3  150.18   35.40
   0   5   3  248.48   37.70
   0   5   3  195.28   39.10
   0   5   3  159.68   34.00
  -1  -5  -3  405.66   47.40
  -1  -5  -3  333.27   39.50
  -1  -5  -3  381.96   37.40
  -1  -5  -3  464.95   33.10
  -1  -5  -3  377.56   47.30
  -1  -5  -3  419.26   35.80
   1   5   3  452.45   36.00
   1   5   3  387.86   34.90
   1   5   3  372.66   38.50
   1   5   3  375.06   39.20
   1   5   3  395.56   38.30
   1   5   3  356.26   47.20
  -2  -5  -3 2099.09  109.59
  -2  -5  -3 2248.48  107.69
  -2  -5  -3 2453.55  144.79
  -2  -5  -3 2106.29  104.59
   2   5   3 2220.38  116.19
   2   5   3 2226.18  109.19
   2   5   3 2064.69  110.79
   2   5   3 2351.76  132.19
   2   5   3 2026.40  124.69
   2   5   3 2250.57  109.49
   2   5   3 2167.68  133.29
   2   5   3 2056.29  110.99
  -3  -5  -3   97.29   28.70
   3   5   3  148.09   14.80
   3   5   3  145.19   16.60
   3   5   3  173.68   38.20
   3   5   3  168.98   22.10
   3   5   3  153.98   14.60
   3   5   3  198.38   36.90
   3   5   3  157.88   32.50
   3   5   3  142.89   16.00
  -4  -5  -3  557.44   36.10
  -4  -5  -3  560.74   32.90
  -4  -5  -3  556.34   36.90
  -4  -5  -3  569.24   33.80
  -4  -5  -3  564.64   76.89
   4   5   3  535.75   60.59
   4   5   3  627.24   60.79
   4   5   3  547.05   41.60
   4   5   3  524.15   55.19
   4   5   3  552.74   35.00
   4   5   3  476.15   39.60
   4   5   3  520.15   34.70
  -5  -5  -3  230.18   31.10
  -5  -5  -3  140.19   40.60
  -5  -5  -3  191.68   45.90
  -5  -5  -3  224.98   32.50
  -5  -5  -3  226.98   30.50
  -5  -5  -3  255.17   36.00
   5   5   3  261.57   52.89
   5   5   3  249.18   42.90
   5   5   3  270.47   42.80
   5   5   3  305.17   50.39
   5   5   3  314.97   40.90
   5   5   3  258.37   37.60
   5   5   3  258.37   32.00
   5   5   3  259.77   30.80
  -6  -5  -3  159.68   35.40
  -6  -5  -3  145.99   35.00
  -6  -5  -3  140.59   39.40
  -6  -5  -3   82.39   37.10
  -6  -5  -3   64.99   40.80
   6   5   3  106.99   31.00
   6   5   3  163.38   36.60
   6   5   3   92.49   31.10
   6   5   3  184.78   58.59
   6   5   3   58.89   24.50
   6   5   3  125.09   35.20
   6   5   3  136.19   42.40
   6   5   3  103.79   37.10
  -7  -5  -3  642.54   80.09
  -7  -5  -3  481.45  100.69
  -7  -5  -3  630.14   77.59
  -7  -5  -3  690.03   89.59
   7   5   3  590.34   74.89
   7   5   3  628.24   63.29
   7   5   3  550.44   79.79
   7   5   3  687.73   69.29
   7   5   3  643.34   88.39
   7   5   3  705.83   79.29
   7   5   3  533.35   73.39
  -8  -5  -3  272.77   71.89
  -8  -5  -3  206.18   67.89
   8   5   3  262.77   56.89
   8   5   3  193.28   58.79
   8   5   3  249.08   56.09
   8   5   3  333.77   74.69
   8   5   3  332.07   67.29
   8   5   3  198.38   58.29
   8   5   3  251.07   58.19
  -9  -5  -3  496.05  103.29
  -9  -5  -3  263.67   94.59
   9   5   3  422.96   85.69
   9   5   3  362.36   81.39
   9   5   3  416.56  101.29
   9   5   3  342.37   83.89
   9   5   3  364.06   81.79
   9   5   3  375.76   60.49
   5  -6  -3  129.59   94.79
   5  -6  -3   38.50  106.09
  -5   6   3  178.88   91.49
  -5   6   3  139.29   54.69
  -5   6   3  100.09   98.49
   4  -6  -3  110.39   76.49
   4  -6  -3   90.09   74.99
  -4   6   3   57.19   47.40
  -4   6   3  135.19   68.59
  -4   6   3  148.59   73.09
  -4   6   3   36.90  187.18
  -4   6   3  443.66  124.09
   3  -6  -3  208.78   74.09
   3  -6  -3  225.18   73.49
  -3   6   3  230.98   57.89
  -3   6   3  246.38   66.09
  -3   6   3  323.47  101.59
  -3   6   3  367.96   75.39
  -3   6   3  214.68   99.39
   2  -6  -3  353.86   70.69
   2  -6  -3  373.86   76.29
   2  -6  -3  441.56   87.29
  -2   6   3  329.07   77.89
  -2   6   3  305.37   51.19
  -2   6   3  319.37   78.49
  -2   6   3  399.26   71.99
  -2   6   3  267.97   74.29
   1  -6  -3   39.80   35.00
   1  -6  -3   51.79   27.20
   1  -6  -3   30.70   40.00
   1  -6  -3   91.09   44.10
  -1   6   3   26.80   26.10
  -1   6   3   76.19   47.50
  -1   6   3   75.59   34.00
  -1   6   3    1.00   36.10
  -1   6   3   68.69   32.10
  -1   6   3   56.59   25.50
   0  -6  -3  506.75   54.09
   0  -6  -3  596.94   55.49
   0  -6  -3  489.65   60.59
   0  -6  -3  501.55   68.29
   0  -6  -3  468.25   49.10
   0  -6  -3  538.85   55.09
   0   6   3  566.94   73.09
   0   6   3  547.05   53.69
   0   6   3  571.94   54.69
   0   6   3  377.76   55.59
   0   6   3  587.94   73.79
   0   6   3  543.55   65.19
  -1  -6  -3 1300.37   87.19
  -1  -6  -3 1356.46   87.89
  -1  -6  -3 1349.27   91.99
  -1  -6  -3 1490.15   81.19
  -1  -6  -3 1383.16   95.39
   1   6   3 1432.86   93.49
   1   6   3 1304.97   91.89
   1   6   3 1482.55   86.39
   1   6   3 1359.76  104.79
   1   6   3 1364.06   92.19
   1   6   3 1454.05   86.19
  -2  -6  -3 1328.17   69.49
  -2  -6  -3 1271.47   68.29
  -2  -6  -3 1354.46   98.69
  -2  -6  -3 1403.56   76.29
   2   6   3 1295.07   89.99
   2   6   3 1499.55   75.59
   2   6   3 1338.97  101.39
   2   6   3 1463.25   75.29
   2   6   3 1295.97   78.19
   2   6   3 1301.27   78.99
   2   6   3 1492.95   87.09
  -3  -6  -3  102.09   30.60
   3   6   3  158.28   34.90
   3   6   3  115.79   34.40
   3   6   3  139.89   24.90
   3   6   3  212.78   40.90
  -4  -6  -3  371.46   57.59
   4   6   3  439.86   63.39
   4   6   3  328.27   53.39
   4   6   3  424.96   36.00
   4   6   3  307.47   48.00
  -5  -6  -3  126.09   39.70
   5   6   3   53.09   30.90
   5   6   3   99.89   15.50
   5   6   3  106.29   17.30
   5   6   3   57.79   32.40
   5   6   3  170.88   48.60
   5   6   3  112.09   19.80
  -6  -6  -3  261.87   33.70
  -6  -6  -3  126.29   35.20
  -6  -6  -3  140.59   44.50
  -6  -6  -3  185.68   33.20
  -6  -6  -3  248.78   31.10
   6   6   3  232.68   37.50
   6   6   3  181.68   43.10
   6   6   3  180.68   29.40
   6   6   3  202.28   31.90
   6   6   3  180.28   30.10
   6   6   3  179.48   48.10
   6   6   3  203.48   35.40
  -7  -6  -3  -90.89   42.00
   7   6   3  -16.00   43.80
   7   6   3   10.60   29.20
   7   6   3   31.20   27.50
   7   6   3   12.70   36.20
   7   6   3  -15.80   25.40
   7   6   3  -23.60   29.90
   7   6   3  -34.60   24.90
  -8  -6  -3  265.37   62.49
   8   6   3  213.28   70.59
   8   6   3  274.77   56.79
   8   6   3  321.67   57.29
   8   6   3  202.48   51.99
   8   6   3  182.88   62.59
   8   6   3  234.98   52.39
   8   6   3  221.68   59.49
  -9  -6  -3  230.98   98.89
  -9  -6  -3  309.87   79.79
   9   6   3    0.90   61.69
   9   6   3  131.09   71.49
   9   6   3  174.78   64.49
   9   6   3  128.79   63.99
   9   6   3  149.79   80.79
   9   6   3  144.29   65.19
   4  -7  -3  100.59  105.79
   4  -7  -3  -14.10  104.29
  -4   7   3   48.40   75.99
  -4   7   3   55.79   54.79
   3  -7  -3   24.50   73.09
   3  -7  -3   88.69   73.19
  -3   7   3   74.99   41.30
  -3   7   3  250.57  101.39
  -3   7   3  -16.40  136.59
  -3   7   3   58.49   59.69
  -3   7   3   40.90   56.39
   2  -7  -3   50.89   61.59
   2  -7  -3  156.88   65.89
  -2   7   3  179.68   80.99
  -2   7   3  187.28   60.19
  -2   7   3   87.69   49.00
  -2   7   3   87.19   42.70
  -2   7   3  198.28   90.79
   1  -7  -3  236.58   55.39
   1  -7  -3  173.38   55.59
  -1   7   3  205.18   68.69
  -1   7   3  145.19   37.90
  -1   7   3  134.99   45.30
  -1   7   3  225.98   50.89
  -1   7   3  177.68   51.59
   0  -7  -3   10.40   30.70
   0  -7  -3   37.00   32.80
   0  -7  -3   72.69   48.80
   0  -7  -3   44.50   44.30
   0   7   3   24.90   28.00
   0   7   3   41.80   30.70
   0   7   3   -8.10   37.90
   0   7   3   58.69   41.80
   0   7   3   67.59   49.90
   0   7   3   -2.50   25.20
  -1  -7  -3   16.90   31.60
  -1  -7  -3   34.30   33.00
  -1  -7  -3    5.60   21.80
  -1  -7  -3   16.00   26.30
  -1  -7  -3   32.10   24.50
   1   7   3    1.70   27.80
   1   7   3   21.20   20.70
   1   7   3   37.10   30.50
   1   7   3   18.70   18.70
   1   7   3   10.70   37.70
   1   7   3  -24.70   22.30
  -2  -7  -3  157.88   22.90
  -2  -7  -3  150.48   39.40
  -2  -7  -3  156.98   17.70
   2   7   3  167.78   24.10
   2   7   3   92.29   38.80
   2   7   3  146.19   27.70
   2   7   3  208.58   24.10
   2   7   3  136.09   25.60
   2   7   3  120.29   32.40
   2   7   3  194.38   36.80
  -3  -7  -3   56.59   37.40
   3   7   3   96.89   25.70
   3   7   3  138.49   42.00
   3   7   3   37.60   31.20
   3   7   3   97.69   39.00
  -4  -7  -3   48.00   33.50
   4   7   3   24.10   33.50
   4   7   3    1.00   32.70
   4   7   3  -26.60   34.80
  -5  -7  -3   76.09   39.40
   5   7   3   48.90   41.30
   5   7   3  125.89   52.99
   5   7   3   95.69   32.80
   5   7   3  118.29   42.70
   6   7   3  310.87   65.69
   6   7   3  138.79   18.10
   6   7   3  156.98   19.30
   6   7   3  177.08   47.90
  -7  -7  -3   77.19   25.50
  -7  -7  -3  144.19   28.90
   7   7   3  131.29   36.10
   7   7   3  139.69   43.70
   7   7   3   70.29   26.50
   7   7   3   50.39   24.90
   7   7   3  106.59   28.50
   7   7   3  145.69   62.19
  -8  -7  -3   36.70   42.00
  -8  -7  -3    8.90   43.30
  -8  -7  -3   32.60   57.29
   8   7   3   66.99   40.10
   8   7   3  -16.80   51.69
   8   7   3  -24.90   46.20
   8   7   3   47.20   42.60
   8   7   3    0.80   31.90
   8   7   3   39.40   42.70
  -9  -7  -3    0.90   69.19
  -9  -7  -3  -23.80   81.39
   9   7   3   58.19   61.39
   9   7   3   41.10   49.10
   9   7   3   39.60   51.69
   9   7   3  -38.50   58.59
   9   7   3  153.68   71.49
   3  -8  -3   67.59  118.79
   3  -8  -3   68.39   94.69
  -3   8   3   59.39   70.89
  -3   8   3  146.29   71.99
   2  -8  -3  113.39   79.09
  -2   8   3  143.19   63.19
  -2   8   3   16.90   51.39
  -2   8   3   39.60   60.09
  -2   8   3    2.80   92.79
  -2   8   3  -51.49  113.39
   1  -8  -3   63.69   59.79
   1  -8  -3   49.10   55.99
  -1   8   3   37.30   41.90
  -1   8   3   25.50   40.80
  -1   8   3  123.59   82.89
  -1   8   3  -22.00   63.69
  -1   8   3  -37.70   37.90
   0  -8  -3  103.59   44.90
   0  -8  -3   80.59   45.30
   0   8   3  262.07   62.69
   0   8   3  146.79   39.80
   0   8   3   70.09   50.39
   0   8   3  190.08   43.60
   0   8   3  127.29   42.10
  -1  -8  -3    7.70   34.90
  -1  -8  -3    1.60   31.90
  -1  -8  -3   56.39   45.40
   1   8   3   11.70   33.50
   1   8   3   24.20   26.40
   1   8   3   31.70   39.50
   1   8   3   37.80   32.60
  -2  -8  -3  196.38   46.90
  -2  -8  -3  239.58   26.10
   2   8   3  208.48   43.90
   2   8   3  200.78   31.80
   2   8   3  204.98   52.89
   2   8   3  283.47   33.00
   2   8   3  242.88   32.10
  -3  -8  -3  -26.50   32.20
   3   8   3  -30.10   36.20
   3   8   3    9.60   32.60
   3   8   3   10.00   27.30
   4   8   3   89.49   33.60
   4   8   3   25.30   48.00
   4   8   3   84.89   29.00
   5   8   3  131.89   32.50
   5   8   3   86.19   46.20
   6   8   3   50.59   29.70
   6   8   3   74.39   39.00
   7   8   3   43.20   39.30
   7   8   3  130.99   49.20
   7   8   3  129.29   37.10
   8   8   3   41.70   60.29
   8   8   3  194.78   26.20
   8   8   3  158.08   31.30
   8   8   3   64.89   53.39
   9   8   3  127.89   71.69
   9   8   3   86.69   40.90
   9   8   3    0.90   40.10
   9   8   3   83.69   40.50
   1  -9  -3   83.59   84.39
   1  -9  -3   51.29   72.39
  -1   9   3  -50.39   52.49
  -1   9   3   50.39   84.79
  -1   9   3   79.49   58.49
  -1   9   3   37.10   56.59
  -1   9   3  117.39  194.18
   0  -9  -3  282.37   59.49
   0   9   3  228.88   80.19
   0   9   3  241.58   84.79
   0   9   3  323.87   60.89
   0   9   3  190.78   62.59
   0   9   3  307.27   59.09
  -1  -9  -3  337.87   64.49
  -1  -9  -3  288.97   49.50
  -1  -9  -3  348.07   51.79
   1   9   3  375.26   66.49
   1   9   3  390.46   55.69
   1   9   3  305.57   49.80
   1   9   3  391.86  114.39
   2   9   3   75.19   30.30
   2   9   3   55.09   41.90
   2   9   3   65.69   24.20
   2   9   3   60.89   24.00
   2   9   3   68.69   28.70
   3   9   3  -52.99   53.69
   3   9   3  -11.60   47.10
   3   9   3   35.50   36.10
   4   9   3  719.53   93.49
   4   9   3  957.00  120.09
   4   9   3  716.53   73.29
   5   9   3  -29.20   39.30
   5   9   3   34.60   36.30
   6   9   3   74.79   37.50
   6   9   3    5.10   39.10
   7   9   3   55.49   39.20
   7   9   3   25.30   47.00
   8   9   3  -83.29   57.19
   8   9   3   26.90   70.59
   8   9   3  -65.19   43.70
   0 -10  -3  -19.00   78.49
   0  10   3  -63.69   60.09
   0  10   3  -11.70   54.49
   0  10   3   -5.70   51.69
   0  10   3   -8.40   81.29
  -1 -10  -3   35.10   44.50
   1  10   3  -32.40   40.20
   1  10   3  -47.30   40.30
   1  10   3  114.49   60.19
   1  10   3    5.50   57.39
   1  10   3   -4.80   53.09
   2  10   3   -5.80   25.90
   2  10   3    4.60   28.70
   2  10   3   31.70   57.39
   2  10   3  -32.60   29.20
   2  10   3   75.49   29.40
   3  10   3   51.49   60.89
   3  10   3   -1.40   58.19
   4  10   3   91.19   52.39
   4  10   3   54.89   44.80
   5  10   3   69.49   45.30
   6  10   3   25.20   59.89
   6  10   3  152.08   50.49
   7  10   3   44.60   51.79
   7  10   3  160.38  132.59
   3  11   3  195.08   87.49
   3  11   3  219.58   70.09
   4  11   3  -30.40   63.19
   4  11   3  -27.40   59.89
   5  11   3   76.59   65.99
   5  11   3   13.70   58.49
  -5 -10   4   50.89   60.99
   4  10  -4   78.59   33.40
   4  10  -4  147.69   89.49
  -4 -10   4  -23.80   62.99
   3  10  -4  162.58  164.28
   3  10  -4   13.50   43.70
   3  10  -4   34.70   43.60
   3  10  -4   -6.30   42.80
   3  10  -4  109.99   43.30
  -3 -10   4  -63.19   56.29
   2  10  -4   66.59   75.29
   2  10  -4   23.00   54.49
   2  10  -4  169.88   67.79
   2  10  -4  -13.20   52.19
  -2 -10   4    0.70   63.99
   7   9  -4 -100.09   57.59
  -7  -9   4  -14.90   64.19
   6   9  -4  189.48   53.59
   6   9  -4  262.27   46.50
   6   9  -4  178.48   33.90
  -6  -9   4  150.38   65.59
   5   9  -4   14.40   47.20
   5   9  -4   -2.70   29.70
   5   9  -4   21.00   27.40
  -5  -9   4   -4.30   51.49
   4   9  -4   74.19   31.10
   4   9  -4   66.99   54.69
   4   9  -4  102.19   34.50
   4   9  -4   84.49   34.60
   4   9  -4  137.89   34.50
  -4  -9   4  121.99   67.49
   3   9  -4  334.77   63.59
   3   9  -4  307.87   46.80
   3   9  -4  233.48   58.09
   3   9  -4  237.98   48.80
   3   9  -4  272.37   49.20
   3   9  -4  680.63  115.49
   3   9  -4  328.37   54.29
  -3  -9   4  319.27   84.09
  -3  -9   4  363.16   60.59
  -3  -9   4  368.36   54.69
   2   9  -4    9.00   41.80
   2   9  -4   56.49   68.49
   2   9  -4   24.70   49.50
   2   9  -4   86.69   45.90
  -2  -9   4    0.30   49.60
  -2  -9   4   39.70   67.29
  -2  -9   4   31.50   62.99
   1   9  -4   21.00   48.60
   1   9  -4  -39.60   60.69
   1   9  -4  -20.50   49.99
   1   9  -4   -4.30   48.00
   1   9  -4  -27.50   52.69
  -1  -9   4   25.50   58.69
  -1  -9   4   16.30   72.89
  -1  -9   4  -15.60   84.89
   0   9  -4   78.09   65.49
   0   9  -4  140.69   72.99
   0   9  -4  117.99   86.89
   0  -9   4  124.39   56.99
   0  -9   4   26.20  108.79
   0  -9   4  178.88   89.19
   7   8  -4  186.08   58.39
   7   8  -4  232.58   65.19
  -7  -8   4  322.87   70.99
  -7  -8   4  144.29   54.89
   6   8  -4   31.10   30.60
   6   8  -4   25.40   27.60
   6   8  -4    9.80   37.50
   6   8  -4   89.49   43.60
  -6  -8   4   23.90   45.50
  -6  -8   4   74.79   50.39
   5   8  -4   75.99   40.50
   5   8  -4   94.79   37.40
   5   8  -4  167.08   38.30
   5   8  -4   52.89   29.80
   5   8  -4  125.59   31.40
  -5  -8   4  142.89   60.39
  -5  -8   4   87.99   42.10
  -5  -8   4   86.79   36.70
   4   8  -4   29.30   29.30
   4   8  -4   47.60   83.99
   4   8  -4   23.60   30.20
   4   8  -4   56.79   31.40
   4   8  -4  -16.30   23.20
   4   8  -4  -22.20   32.30
  -4  -8   4   28.10   33.60
  -4  -8   4   58.59   32.80
  -4  -8   4   12.50   35.50
  -4  -8   4   35.30   36.40
   3   8  -4    5.60   30.60
   3   8  -4    8.90   36.00
   3   8  -4   62.39   37.00
   3   8  -4   96.69   33.00
   3   8  -4   42.30   27.20
   3   8  -4   45.90   34.50
   3   8  -4   79.89   68.79
  -3  -8   4  -20.50   42.60
  -3  -8   4   10.60   34.40
  -3  -8   4   20.60   38.50
   2   8  -4  101.89   32.20
   2   8  -4  112.29   43.10
   2   8  -4   35.00   36.20
   2   8  -4   48.90   37.90
   2   8  -4   54.79   35.90
   2   8  -4   80.39   59.39
   2   8  -4  107.69   49.10
  -2  -8   4   26.40   37.20
  -2  -8   4  -26.80   35.60
  -2  -8   4   25.40   50.99
   1   8  -4  184.08   51.89
   1   8  -4  185.88   62.99
   1   8  -4  265.67   54.29
   1   8  -4  199.78   45.60
   1   8  -4   99.39   42.60
   1   8  -4  108.19   43.60
  -1  -8   4  163.68   51.69
  -1  -8   4   50.79   63.89
  -1  -8   4  106.59   56.19
   0   8  -4   64.29   57.09
   0   8  -4  100.59   48.60
   0   8  -4  122.09   53.59
   0   8  -4   45.90   48.10
   0   8  -4  -37.70   62.29
   0  -8   4   86.49   54.29
   0  -8   4  145.89   69.19
   0  -8   4   -3.00   69.09
  -1   8  -4  -99.99   48.30
  -1   8  -4  -44.30   48.80
  -1   8  -4  186.58   84.49
  -1   8  -4  -81.19   50.99
  -1   8  -4   11.70   75.99
   1  -8   4   52.09   42.80
   1  -8   4  -18.50   85.49
  -2   8  -4   38.40  121.09
  -2   8  -4  142.49  131.49
  -2   8  -4   43.60   72.69
  -2   8  -4   43.60   61.69
   2  -8   4  -11.50   98.69
   2  -8   4   -9.00   50.49
   2  -8   4  130.59  109.69
   8   7  -4   59.09   54.99
   8   7  -4  179.08   90.19
   8   7  -4  156.18   74.19
   8   7  -4   28.40   43.70
  -8  -7   4  -15.70   76.79
  -8  -7   4   55.89  106.79
   7   7  -4   56.29   31.90
   7   7  -4  -42.60   30.40
   7   7  -4   90.49   55.19
   7   7  -4  -10.90   61.29
  -7  -7   4  -44.20   49.90
  -7  -7   4   -4.20   44.30
   6   7  -4   95.49   26.90
   6   7  -4  111.39   42.00
   6   7  -4   30.90   29.60
  -6  -7   4  -16.10   41.40
  -6  -7   4  -15.00   61.49
  -6  -7   4  182.38   50.59
  -6  -7   4   63.89   37.90
   5   7  -4    5.00   24.20
   5   7  -4   -2.00   30.50
   5   7  -4    5.50   32.40
  -5  -7   4   46.40   31.70
  -5  -7   4   37.50   35.60
  -5  -7   4    3.90   33.60
  -5  -7   4    1.90   45.30
   4   7  -4  122.79   31.50
   4   7  -4  164.18   36.40
   4   7  -4  125.09   27.20
   4   7  -4  141.59   45.30
   4   7  -4  137.39   63.29
   4   7  -4  139.99   32.70
  -4  -7   4  146.49   40.70
  -4  -7   4  123.69   32.20
  -4  -7   4  180.68   42.10
  -4  -7   4  104.09   35.50
  -4  -7   4  150.78   37.20
   3   7  -4  164.48   33.10
   3   7  -4  174.68   54.69
   3   7  -4  152.68   33.00
   3   7  -4  127.59   33.90
   3   7  -4  101.19   30.50
  -3  -7   4  164.48   36.40
  -3  -7   4  109.99   41.20
  -3  -7   4  187.38   49.90
  -3  -7   4  177.28   37.10
   2   7  -4  130.89   35.90
   2   7  -4   23.00   30.30
   2   7  -4  103.29   34.20
   2   7  -4  111.29   44.50
   2   7  -4  128.39   37.10
   2   7  -4   72.49   32.00
   2   7  -4  105.79   33.60
  -2  -7   4  109.39   41.50
  -2  -7   4   67.19   38.90
  -2  -7   4   54.19   34.70
   1   7  -4  192.08   44.30
   1   7  -4  203.78   44.60
   1   7  -4  220.18   50.89
   1   7  -4  158.58   42.80
   1   7  -4  253.77   48.20
   1   7  -4  163.68   49.00
  -1  -7   4  132.59   48.70
  -1  -7   4  193.78   48.40
  -1  -7   4  278.87   44.00
  -1  -7   4  201.18   49.50
   0   7  -4    7.70   39.00
   0   7  -4   79.99   55.19
   0   7  -4   39.00   37.40
   0   7  -4   24.20   33.20
   0   7  -4  -30.30   43.70
   0  -7   4   45.50   46.10
   0  -7   4  -22.30   49.40
   0  -7   4   26.90   36.10
  -1   7  -4   54.89   42.40
  -1   7  -4   64.89   65.69
  -1   7  -4   83.39   47.30
  -1   7  -4   80.49   46.10
  -1   7  -4   98.49   60.29
   1  -7   4   22.90   52.89
   1  -7   4   57.59   48.70
  -2   7  -4   39.10   44.30
  -2   7  -4   98.29   54.19
  -2   7  -4  -60.39   75.69
  -2   7  -4  -32.60   49.40
   2  -7   4   15.50   35.10
   2  -7   4    2.20   72.49
   2  -7   4   20.40   72.19
  -3   7  -4  -42.00   53.99
  -3   7  -4 -100.89  125.09
  -3   7  -4  -21.00  109.99
  -3   7  -4   80.19   65.49
  -3   7  -4   65.29   67.79
   3  -7   4 -110.59   95.49
   3  -7   4  -83.09   38.80
   3  -7   4   -0.60   90.49
   8   6  -4   54.89   43.10
   8   6  -4   11.80   69.69
   8   6  -4  -93.29   89.19
   8   6  -4   43.40   43.60
  -8  -6   4  169.88   75.49
  -8  -6   4    6.40   65.99
   7   6  -4   64.59   32.90
   7   6  -4   23.70   63.39
   7   6  -4  111.99   36.90
   7   6  -4  109.59   53.79
  -7  -6   4   54.79   52.89
  -7  -6   4   50.29   40.00
  -7  -6   4  -52.19   41.60
   6   6  -4  157.08   45.90
   6   6  -4  129.29   34.30
   6   6  -4  163.28   50.09
   6   6  -4  140.89   32.10
  -6  -6   4  171.98   41.60
  -6  -6   4  192.78   41.50
  -6  -6   4  196.18   67.79
  -6  -6   4  218.78   50.29
   5   6  -4  279.77   46.50
   5   6  -4  337.67   40.70
   5   6  -4  338.67   51.99
   5   6  -4  340.17   42.60
  -5  -6   4  290.77   56.79
  -5  -6   4  351.16   56.59
  -5  -6   4  255.57   44.50
  -5  -6   4  331.87   58.89
   4   6  -4  115.49   28.80
   4   6  -4  152.78   33.20
   4   6  -4  265.57   70.59
  -4  -6   4  141.39   34.50
  -4  -6   4  132.69   42.70
  -4  -6   4  157.08   35.40
  -4  -6   4  180.28   36.00
   3   6  -4  140.69   35.40
   3   6  -4  109.49   25.50
   3   6  -4  109.19   26.80
   3   6  -4  132.79   26.40
   3   6  -4  106.39   29.40
  -3  -6   4   91.49   29.40
  -3  -6   4  101.09   38.20
  -3  -6   4   94.69   32.10
  -3  -6   4  121.49   34.10
  -3  -6   4  137.39   28.30
   2   6  -4  164.38   33.50
   2   6  -4  132.69   28.90
   2   6  -4  161.28   35.30
   2   6  -4  212.98   36.60
   2   6  -4  152.18   35.10
   2   6  -4  156.28   40.50
   2   6  -4  176.68   31.40
  -2  -6   4  175.38   31.00
  -2  -6   4  297.27   56.89
  -2  -6   4  117.19   33.80
  -2  -6   4  190.28   38.90
  -2  -6   4  149.99   29.90
   1   6  -4  182.58   39.20
   1   6  -4  199.38   39.50
   1   6  -4  132.59   36.90
   1   6  -4  222.78   37.50
   1   6  -4  282.87   44.70
   1   6  -4  224.08   41.30
  -1  -6   4  179.98   41.10
  -1  -6   4  154.68   43.80
  -1  -6   4  268.67   38.00
  -1  -6   4  241.88   39.90
  -1  -6   4  276.87   46.00
   0   6  -4  630.64   72.49
   0   6  -4  821.42   82.19
   0   6  -4  891.81   83.39
   0   6  -4  771.62   76.89
   0   6  -4  726.33   71.69
   0  -6   4  695.23   80.89
   0  -6   4  695.53   84.09
   0  -6   4  723.03   76.79
  -1   6  -4   72.79   93.69
  -1   6  -4   87.99   50.99
  -1   6  -4   94.89   66.69
  -1   6  -4   51.39   38.90
  -1   6  -4  104.19   49.60
   1  -6   4  124.59   53.09
   1  -6   4   12.60   47.30
   1  -6   4   62.09   31.20
  -2   6  -4  -43.80   37.60
  -2   6  -4    6.80   36.00
  -2   6  -4  174.18   68.69
  -2   6  -4   63.29   61.89
  -2   6  -4   31.90   44.50
   2  -6   4   26.10   53.69
   2  -6   4  -45.80   54.69
   2  -6   4   -9.80   28.80
  -3   6  -4  141.99   55.39
  -3   6  -4  180.78   91.29
  -3   6  -4  446.76  220.48
  -3   6  -4  111.39   54.29
  -3   6  -4  172.48   65.09
   3  -6   4   71.29   69.59
   3  -6   4   63.39   70.99
  -4   6  -4  167.98  126.29
  -4   6  -4   32.10   66.09
  -4   6  -4  -68.19   66.39
  -4   6  -4   24.50   49.90
   4  -6   4   34.50   42.80
   4  -6   4  -38.90   93.49
   4  -6   4   32.40  103.69
   8   5  -4  501.35   72.59
   8   5  -4  409.56   68.09
   8   5  -4  568.14  116.29
  -8  -5   4  368.46   84.39
  -8  -5   4  403.66   86.59
   7   5  -4  111.59   58.09
   7   5  -4  142.29   41.10
   7   5  -4  150.18   37.60
   7   5  -4  137.99   64.99
  -7  -5   4  137.39   40.90
  -7  -5   4   53.49   49.10
  -7  -5   4   64.69   48.60
   6   5  -4   37.30   38.00
   6   5  -4  192.88   47.30
   6   5  -4   88.49   29.00
   6   5  -4   56.49   28.30
  -6  -5   4   46.50   56.99
  -6  -5   4   75.09   40.60
  -6  -5   4   74.59   33.30
  -6  -5   4   97.39   38.80
   5   5  -4  327.57   55.29
   5   5  -4  357.36   52.79
   5   5  -4  312.07   41.50
   5   5  -4  416.06   44.20
  -5  -5   4  310.17   48.50
  -5  -5   4  327.97   55.59
  -5  -5   4  298.77   54.59
  -5  -5   4  413.76   60.69
  -5  -5   4  332.77   47.40
   4   5  -4  494.85   43.50
   4   5  -4  492.95   43.50
   4   5  -4  435.56   50.39
   4   5  -4  529.75   53.09
  -4  -5   4  338.87   47.40
  -4  -5   4  567.74   61.29
  -4  -5   4  443.96   57.79
  -4  -5   4  396.46   49.80
  -4  -5   4  517.75   63.99
   3   5  -4  260.67   37.60
   3   5  -4  301.37   39.50
  -3  -5   4  291.27   38.60
  -3  -5   4  235.78   37.20
  -3  -5   4  271.97   37.70
  -3  -5   4  288.77   50.99
  -3  -5   4  251.37   38.80
   2   5  -4  504.15   47.80
   2   5  -4  452.55   44.70
   2   5  -4  435.56   46.80
   2   5  -4  481.45   48.60
   2   5  -4  565.54   46.70
  -2  -5   4  356.76   52.89
  -2  -5   4  444.06   48.50
  -2  -5   4  515.35   43.40
  -2  -5   4  425.06   46.80
  -2  -5   4  475.95   41.70
   1   5  -4 1386.86   90.79
   1   5  -4 1216.08   89.79
   1   5  -4 1346.77   89.69
   1   5  -4 1259.97   87.09
   1   5  -4 1298.77   85.49
   1   5  -4 1396.06   89.79
  -1  -5   4 1213.68   91.09
  -1  -5   4 1289.77   82.09
  -1  -5   4 1226.18   96.39
  -1  -5   4 1247.38   79.99
  -1  -5   4 1287.37   93.19
   0   5  -4  558.14   61.89
   0   5  -4  549.95   60.19
   0   5  -4  639.54   62.59
   0   5  -4  589.74   58.19
   0   5  -4  571.34   62.59
   0   5  -4  467.25   55.49
   0  -5   4  531.15   63.79
   0  -5   4  528.05   73.09
  -1   5  -4  373.06   59.89
  -1   5  -4  358.06   76.59
  -1   5  -4  359.76   62.19
  -1   5  -4  284.37   53.79
  -1   5  -4  465.05   66.89
  -1   5  -4  288.17   55.79
   1  -5   4  223.98   41.00
   1  -5   4  355.36   59.59
   1  -5   4  305.37   55.19
   1  -5   4  345.77   59.29
   1  -5   4  302.67   47.80
   1  -5   4  514.85   75.39
  -2   5  -4  156.38   47.50
  -2   5  -4  207.78   57.29
  -2   5  -4  175.68   58.59
  -2   5  -4   72.99   38.80
  -2   5  -4  177.28   57.49
  -2   5  -4  152.08   39.00
   2  -5   4  239.28   55.89
   2  -5   4  150.08   39.10
   2  -5   4  160.18   50.79
   2  -5   4  191.48   53.69
  -3   5  -4  -14.30   42.40
  -3   5  -4  -28.70   35.40
  -3   5  -4 -211.88   67.19
  -3   5  -4   42.20   35.90
  -3   5  -4   87.89   62.49
   3  -5   4  -54.09   50.79
   3  -5   4    5.70   55.29
   3  -5   4   37.90   27.70
  -4   5  -4  123.89   60.39
  -4   5  -4    9.40   79.39
  -4   5  -4   90.79   44.50
  -4   5  -4  123.39   60.69
  -4   5  -4  163.58  121.19
   4  -5   4  101.29   71.79
   4  -5   4  151.48   72.39
   4  -5   4   96.39   39.40
  -5   5  -4   -8.20   69.89
  -5   5  -4  -14.30  202.58
  -5   5  -4   56.89   46.10
  -5   5  -4   30.60   74.19
   5  -5   4  -53.09   89.89
   5  -5   4  -26.70   38.30
   5  -5   4  -60.29   81.49
   9   4  -4  -26.30   65.09
   9   4  -4  -45.20   64.99
  -9  -4   4  -44.60  100.49
   8   4  -4   70.49   49.90
   8   4  -4 -119.39   74.19
   8   4  -4  144.09  107.29
   8   4  -4  -16.20   47.90
  -8  -4   4  -54.49   68.59
  -8  -4   4   14.90   53.89
  -8  -4   4  183.08   70.29
   7   4  -4   -4.30   33.80
   7   4  -4   60.19   36.60
   7   4  -4   73.59   68.29
   7   4  -4  -94.59   48.40
  -7  -4   4   17.00   48.90
  -7  -4   4   64.89   35.60
   6   4  -4  126.39   36.70
   6   4  -4  265.07   55.09
   6   4  -4  186.18   37.90
   6   4  -4  198.38   51.19
  -6  -4   4  125.99   45.80
  -6  -4   4  109.99   31.50
  -6  -4   4  173.48   63.89
   5   4  -4   58.79   23.40
   5   4  -4   47.40   27.90
   5   4  -4   72.09   24.50
   5   4  -4   29.00   32.20
  -5  -4   4   19.20   27.30
  -5  -4   4   96.19   39.20
  -5  -4   4   67.89   30.30
  -5  -4   4   65.79   25.60
  -5  -4   4   69.69   38.30
   4   4  -4   34.70   16.70
   4   4  -4    6.10   23.10
   4   4  -4   13.40   15.30
   4   4  -4   -7.50   19.50
  -4  -4   4   17.30   19.40
  -4  -4   4   33.10   26.20
  -4  -4   4   36.80   20.50
  -4  -4   4  -29.70   21.40
  -4  -4   4   18.00   19.90
   3   4  -4  267.97   37.20
   3   4  -4  308.47   36.60
   3   4  -4  312.17   31.70
   3   4  -4  301.37   33.00
  -3  -4   4  334.67   49.80
  -3  -4   4  287.57   38.20
  -3  -4   4  307.37   35.00
  -3  -4   4  319.37   39.10
  -3  -4   4  217.48   36.10
   2   4  -4  114.19   23.00
   2   4  -4  118.49   25.80
   2   4  -4  131.29   26.60
  -2  -4   4  131.49   23.70
  -2  -4   4   97.69   21.80
  -2  -4   4  101.29   26.10
  -2  -4   4  104.29   23.90
   1   4  -4  935.31   65.69
   1   4  -4  875.81   65.09
   1   4  -4  971.60   68.49
   1   4  -4  945.81   65.49
   1   4  -4  884.81   59.59
  -1  -4   4  853.71   59.19
  -1  -4   4  753.12   56.99
  -1  -4   4  938.91   69.89
   0   4  -4  355.66   44.50
   0   4  -4  421.36   57.39
   0   4  -4  470.25   48.60
   0   4  -4  458.65   48.90
   0   4  -4  496.15   45.80
   0   4  -4  432.66   47.60
   0  -4   4  320.47   49.40
   0  -4   4  330.07   54.09
  -1   4  -4  -16.80   21.30
  -1   4  -4   29.40   22.60
  -1   4  -4  -47.00   24.00
  -1   4  -4   25.00   20.20
  -1   4  -4   -7.90   21.10
  -1   4  -4   30.60   23.00
   1  -4   4   10.20   18.00
   1  -4   4   -3.50   24.10
   1  -4   4    8.80   23.50
   1  -4   4   14.40   22.10
   1  -4   4    9.20   24.30
  -2   4  -4   79.69   35.10
  -2   4  -4   94.29   44.40
  -2   4  -4  194.28   47.40
  -2   4  -4   98.99   35.20
  -2   4  -4  194.38   38.80
  -2   4  -4  204.48   53.39
   2  -4   4  127.79   48.20
   2  -4   4  119.79   43.20
   2  -4   4  158.88   48.40
   2  -4   4  113.09   32.50
  -3   4  -4  164.08   45.30
  -3   4  -4  231.38   58.29
  -3   4  -4  166.98   71.49
  -3   4  -4  206.68   53.89
  -3   4  -4  253.57   67.99
  -3   4  -4  267.87   50.19
   3  -4   4  155.18   58.19
   3  -4   4  194.38   56.79
   3  -4   4  218.18   46.20
   3  -4   4  205.18   61.19
   3  -4   4  178.88   37.00
   3  -4   4  362.36   69.59
  -4   4  -4   43.80   69.09
  -4   4  -4   -8.80   77.69
  -4   4  -4   58.69   44.60
  -4   4  -4  127.29   58.39
  -4   4  -4   34.20   31.90
   4  -4   4    1.80   54.49
   4  -4   4   38.00   53.49
   4  -4   4   41.50   28.60
  -5   4  -4  -73.49  104.49
  -5   4  -4   39.80   38.60
  -5   4  -4  -11.90   54.99
  -5   4  -4   15.70   58.39
   5  -4   4   51.99   62.79
   5  -4   4  -29.70   30.80
   5  -4   4    5.70   67.59
  -6   4  -4  -48.60   69.99
  -6   4  -4   -0.60   51.29
  -6   4  -4   -5.20   69.59
   6  -4   4   46.10   95.99
   6  -4   4   15.40   79.19
   6  -4   4  -82.09   38.00
   9   3  -4  272.97   79.49
   9   3  -4  221.88   81.49
  -9  -3   4  259.67  113.39
   8   3  -4  160.88   99.69
   8   3  -4  302.37   73.59
   8   3  -4  268.77  159.38
   8   3  -4  296.77   71.19
  -8  -3   4  257.17   83.29
  -8  -3   4  357.76   92.49
  -8  -3   4  164.88   72.99
   7   3  -4  -19.10   56.79
   7   3  -4  -15.10   37.00
   7   3  -4   33.50   39.50
   7   3  -4  -94.89   69.09
  -7  -3   4   21.10   50.39
  -7  -3   4    2.80   40.20
  -7  -3   4  -16.90   49.90
   6   3  -4   39.30   36.50
   6   3  -4  100.89   47.70
   6   3  -4   62.59   44.20
   6   3  -4   95.09   34.00
   6   3  -4   52.19   34.00
  -6  -3   4   93.29   31.60
  -6  -3   4  199.88   69.79
  -6  -3   4  106.59   45.70
  -6  -3   4   49.99   37.30
   5   3  -4  308.07   55.19
   5   3  -4  271.67   43.70
   5   3  -4  156.58   36.00
   5   3  -4  283.27   50.59
   5   3  -4  266.87   44.10
  -5  -3   4  307.07   38.20
  -5  -3   4  314.07   48.90
  -5  -3   4  273.67   48.70
  -5  -3   4  246.48   57.99
   4   3  -4   41.20   18.90
   4   3  -4   40.10   24.20
   4   3  -4   42.70   25.50
   4   3  -4   27.60   18.80
  -4  -3   4   58.19   26.50
  -4  -3   4   22.40   20.30
  -4  -3   4   52.39   28.50
  -4  -3   4   31.60   23.00
  -4  -3   4   78.69   23.60
   3   3  -4  543.45   50.19
   3   3  -4  553.54   44.90
   3   3  -4  584.14   45.30
   3   3  -4  522.75   48.70
  -3  -3   4  677.33   52.59
  -3  -3   4  604.84   52.49
  -3  -3   4  578.34   51.29
   2   3  -4   -8.10   10.40
   2   3  -4   -1.80   11.50
   2   3  -4   -0.60   13.60
   2   3  -4    7.90   10.80
  -2  -3   4   -2.80   12.50
  -2  -3   4   -5.30   13.70
  -2  -3   4   -4.70   11.10
   1   3  -4 2728.43  135.69
   1   3  -4 2533.65  123.69
   1   3  -4 2568.74  134.19
   1   3  -4 2421.86  133.79
   1   3  -4 2385.16  133.59
  -1  -3   4 2400.36  136.99
  -1  -3   4 2369.36  136.19
  -1  -3   4 2265.07  127.69
  -1  -3   4 2314.57  127.39
   0   3  -4  645.24   54.89
   0   3  -4  681.13   50.69
   0   3  -4  585.64   51.19
   0   3  -4  710.53   54.69
   0   3  -4  562.64   51.59
   0   3  -4  609.54   49.00
   0  -3   4  565.54   53.59
   0  -3   4  579.84   45.20
   0  -3   4  553.24   46.70
   0  -3   4  662.33   51.29
   0  -3   4  539.15   55.09
  -1   3  -4  752.72   59.89
  -1   3  -4  786.02   69.09
  -1   3  -4  771.82   62.99
  -1   3  -4  711.83   67.09
  -1   3  -4  717.93   65.69
  -1   3  -4  857.81   68.09
   1  -3   4  788.32   69.69
   1  -3   4  727.23   68.89
   1  -3   4  786.42   65.69
   1  -3   4  711.03   63.09
   1  -3   4  845.92   59.09
   1  -3   4  827.92   63.39
  -2   3  -4   13.20   17.40
  -2   3  -4    7.50   31.50
  -2   3  -4  -15.30   27.40
  -2   3  -4    5.60   21.50
  -2   3  -4   30.90   20.90
  -2   3  -4    6.90   24.50
   2  -3   4   28.60   29.90
   2  -3   4   -5.70   25.00
   2  -3   4    9.90   16.90
   2  -3   4   37.20   23.40
   2  -3   4    6.40   26.80
   2  -3   4   23.80   25.00
  -3   3  -4    6.20   42.60
  -3   3  -4   -3.80   22.90
  -3   3  -4   18.00   20.50
  -3   3  -4  -10.50   21.10
  -3   3  -4   -6.30   33.20
  -3   3  -4   22.70   38.40
   3  -3   4   -4.20   27.70
   3  -3   4   30.80   22.80
   3  -3   4   36.40   32.90
   3  -3   4   16.90   42.80
   3  -3   4   -9.00   33.90
   3  -3   4   58.49   33.00
  -4   3  -4  406.16   90.79
  -4   3  -4  394.86   83.59
  -4   3  -4  125.19   46.00
  -4   3  -4  131.29   52.09
  -4   3  -4  143.89   51.09
  -4   3  -4  224.48   46.70
   4  -3   4  223.98   48.90
   4  -3   4  196.28   60.09
   4  -3   4  151.38   55.69
   4  -3   4  220.38   60.29
   4  -3   4  234.48   64.99
  -5   3  -4  104.79   42.50
  -5   3  -4  223.08   71.29
  -5   3  -4  155.48   65.29
  -5   3  -4  227.48   88.29
   5  -3   4  162.58   37.00
   5  -3   4  133.99   66.19
   5  -3   4   97.29   58.19
   5  -3   4  295.27   71.09
   5  -3   4  189.68  124.49
  -6   3  -4  756.42  120.99
  -6   3  -4  604.44   91.99
  -6   3  -4  860.41  135.29
   6  -3   4  513.85  115.29
   6  -3   4  689.13   78.69
   6  -3   4  653.33  120.79
  -7   3  -4  164.78  112.19
  -7   3  -4  -69.99   86.79
   7  -3   4  -50.99   91.39
   7  -3   4  123.89   95.29
   8   2  -4  219.28   66.69
   8   2  -4  262.17  108.19
   8   2  -4  295.47  217.88
   8   2  -4  196.68   72.49
  -8  -2   4  282.67   90.99
  -8  -2   4  324.47   88.19
  -8  -2   4  341.37   85.39
   7   2  -4  270.97   87.29
   7   2  -4  224.18   58.19
   7   2  -4  170.68   57.09
   7   2  -4  166.78   70.29
  -7  -2   4  159.88   64.29
  -7  -2   4  181.58   62.89
  -7  -2   4  188.08   54.99
   6   2  -4   15.10   31.10
   6   2  -4  -41.80   34.70
   6   2  -4   55.99   32.20
   6   2  -4  -16.00   48.30
  -6  -2   4   22.90   34.10
  -6  -2   4   59.69   40.20
  -6  -2   4   -9.10   61.29
  -6  -2   4   21.20   34.00
   5   2  -4 2593.34  150.58
   5   2  -4 2579.04  149.99
   5   2  -4 2108.19  153.68
   5   2  -4 2217.88  144.19
   5   2  -4 2350.36  154.08
  -5  -2   4 2225.68  131.59
  -5  -2   4 2343.47  149.29
  -5  -2   4 2249.57  169.68
  -5  -2   4 2226.88  154.68
  -5  -2   4 2625.74  154.28
   4   2  -4  910.11   69.99
   4   2  -4  875.41   73.19
   4   2  -4  902.31   76.99
   4   2  -4  972.80   71.89
   4   2  -4  920.31   71.19
  -4  -2   4  885.21   58.19
  -4  -2   4  847.32   77.29
  -4  -2   4 1007.40   62.49
  -4  -2   4  933.41   73.19
  -4  -2   4  897.31   81.09
  -4  -2   4  906.21   74.19
   3   2  -4  237.68   34.20
   3   2  -4  193.48   30.40
   3   2  -4  161.08   33.00
   3   2  -4  131.39   29.40
  -3  -2   4  184.18   33.30
  -3  -2   4  169.88   32.20
  -3  -2   4  157.38   29.80
  -3  -2   4  153.48   30.50
   2   2  -4   84.09   20.70
   2   2  -4   73.99   17.80
   2   2  -4   38.50   15.40
   2   2  -4   75.49   19.40
  -2  -2   4   38.00   16.10
  -2  -2   4   61.89   19.90
  -2  -2   4   57.89   18.00
  -2  -2   4   44.90   14.10
   1   2  -4 4127.69  198.68
   1   2  -4 3963.50  202.48
   1   2  -4 3871.11  188.58
   1   2  -4 3981.40  198.48
   1   2  -4 4001.20  202.68
  -1  -2   4 4023.70  197.58
  -1  -2   4 4051.99  189.48
  -1  -2   4 4067.69  204.68
  -1  -2   4 3739.33  202.48
  -1  -2   4 4101.79  198.38
   0   2  -4 2885.21  141.29
   0   2  -4 2653.93  141.09
   0   2  -4 2521.75  140.09
   0   2  -4 2509.45  133.29
   0   2  -4 2675.83  140.59
   0   2  -4 2638.34  134.89
   0  -2   4 2504.65  142.09
   0  -2   4 2552.84  135.29
   0  -2   4 2277.97  131.99
   0  -2   4 2515.85  133.49
   0  -2   4 2513.15  142.69
  -1   2  -4 3204.28  177.68
  -1   2  -4 3681.73  195.38
  -1   2  -4 3411.56  182.38
  -1   2  -4 3400.16  186.78
  -1   2  -4 3081.59  184.38
  -1   2  -4 3484.05  187.58
   1  -2   4 3551.94  185.88
   1  -2   4 3649.03  193.18
   1  -2   4 3534.45  192.78
   1  -2   4 3720.43  184.88
  -2   2  -4   72.89   22.50
  -2   2  -4  104.39   37.00
  -2   2  -4   55.99   27.80
  -2   2  -4   32.60   23.20
  -2   2  -4   48.50   27.00
   2  -2   4   82.89   27.10
   2  -2   4   45.00   22.90
   2  -2   4   94.99   22.90
   2  -2   4   56.59   27.40
   2  -2   4   55.69   24.30
   2  -2   4   69.59   23.20
  -3   2  -4 1156.78   83.69
  -3   2  -4 1019.10   94.49
  -3   2  -4 1444.46  106.79
  -3   2  -4 1077.39   90.39
  -3   2  -4 1304.47  102.09
  -3   2  -4 1215.28   96.09
   3  -2   4 1143.59   91.19
   3  -2   4  997.60   95.09
   3  -2   4 1076.29   91.29
   3  -2   4  911.01   88.49
   3  -2   4 1234.18  104.09
   3  -2   4 1145.69   80.59
  -4   2  -4   26.10   35.70
  -4   2  -4  105.99   48.30
  -4   2  -4   56.39   36.50
  -4   2  -4   13.30   30.10
  -4   2  -4   97.79   53.99
  -4   2  -4   56.99   26.80
   4  -2   4   46.70   38.90
   4  -2   4   56.99   45.40
   4  -2   4   70.49   35.50
   4  -2   4   39.40   35.90
   4  -2   4   39.50   31.00
   4  -2   4  -14.70   43.70
  -5   2  -4   30.20   40.20
  -5   2  -4   -6.70   65.19
  -5   2  -4   34.50   27.30
  -5   2  -4   70.69   36.00
  -5   2  -4  167.68   63.99
   5  -2   4  115.59   48.90
   5  -2   4   99.89   47.80
   5  -2   4   60.99   36.50
   5  -2   4   73.89   53.59
   5  -2   4   81.29   73.29
   5  -2   4   60.29   48.70
  -6   2  -4  324.17   80.59
  -6   2  -4  195.28   72.99
  -6   2  -4  309.37   58.29
  -6   2  -4  521.55  114.69
   6  -2   4  294.07   44.80
   6  -2   4  214.18   84.59
   6  -2   4  283.67   78.59
   6  -2   4  616.64  100.39
   6  -2   4  267.27   78.09
  -7   2  -4    9.80   48.60
  -7   2  -4   20.80   70.69
   7  -2   4   -1.90   66.79
   7  -2   4    8.30   60.69
   7  -2   4   29.20   83.09
   8   1  -4   25.10  113.59
   8   1  -4  307.07   81.89
   8   1  -4  231.68   76.69
  -8  -1   4   67.19   82.99
  -8  -1   4  194.98  101.89
   7   1  -4    6.30   48.90
   7   1  -4  102.49   89.59
   7   1  -4   56.89   49.30
   7   1  -4   30.60   73.19
  -7  -1   4 -123.39   60.09
  -7  -1   4   33.70   55.69
  -7  -1   4   62.79   64.49
   6   1  -4   11.90   35.70
   6   1  -4    8.80   57.19
   6   1  -4   27.90   34.10
  -6  -1   4  -12.50   39.70
  -6  -1   4  -14.90   36.40
  -6  -1   4   41.20   40.10
  -6  -1   4   -5.40   67.09
   5   1  -4  569.04   84.19
   5   1  -4  442.36   64.39
   5   1  -4  373.16   59.39
   5   1  -4  464.35   73.19
  -5  -1   4  361.16   69.99
  -5  -1   4  291.37   44.10
  -5  -1   4  353.56   61.09
  -5  -1   4  436.56   69.19
   4   1  -4  948.61   73.99
   4   1  -4  793.92   73.59
   4   1  -4  769.12   65.19
   4   1  -4  764.62   77.09
   4   1  -4  754.72   67.09
  -4  -1   4  805.02   70.59
  -4  -1   4  805.72   61.89
  -4  -1   4  884.61   75.69
  -4  -1   4  760.22   68.49
  -4  -1   4  814.02   78.89
   3   1  -4  629.24   50.19
   3   1  -4  584.14   52.09
   3   1  -4  647.04   57.19
   3   1  -4  616.04   57.39
  -3  -1   4  616.74   55.69
  -3  -1   4  579.04   54.49
  -3  -1   4  559.54   44.90
  -3  -1   4  714.43   56.49
  -3  -1   4  564.94   53.69
   2   1  -4   27.60   14.30
   2   1  -4   20.30   14.10
   2   1  -4   30.50   14.10
   2   1  -4   23.80   13.80
  -2  -1   4    9.40   12.20
  -2  -1   4   20.10   14.80
  -2  -1   4   12.80   13.20
  -2  -1   4   41.90   15.80
   1   1  -4  262.07   29.10
   1   1  -4  268.07   26.40
   1   1  -4  303.77   31.30
   1   1  -4  280.47   26.60
  -1  -1   4  254.97   21.60
  -1  -1   4  250.87   25.80
  -1  -1   4  250.07   28.90
  -1  -1   4  256.67   27.80
  -1  -1   4  257.57   26.10
   0   1  -4  300.17   27.10
   0   1  -4  335.87   33.60
   0   1  -4  333.37   32.40
   0  -1   4  331.97   28.40
   0  -1   4  311.27   32.70
   0  -1   4  315.17   28.30
   0  -1   4  334.37   29.20
   0  -1   4  306.87   31.40
  -1   1  -4   41.50   16.10
  -1   1  -4   63.29   19.90
  -1   1  -4   18.60   15.60
  -1   1  -4   69.19   15.70
  -1   1  -4   49.80   14.50
  -1   1  -4   56.49   16.80
   1  -1   4   39.90   19.10
   1  -1   4   34.70   16.50
   1  -1   4   39.80   15.70
   1  -1   4   33.00   14.60
   1  -1   4   41.00   16.30
  -2   1  -4  174.18   36.20
  -2   1  -4  179.38   37.00
  -2   1  -4  161.58   35.20
  -2   1  -4  227.58   47.70
  -2   1  -4  185.08   25.40
  -2   1  -4  235.68   43.50
  -2   1  -4  214.98   28.40
   2  -1   4  221.68   38.70
   2  -1   4  183.98   33.90
   2  -1   4  225.98   36.70
   2  -1   4  217.08   38.70
   2  -1   4  191.28   29.30
   2  -1   4  166.28   37.60
  -3   1  -4  273.27   52.29
  -3   1  -4  254.77   50.49
  -3   1  -4  291.77   52.39
  -3   1  -4  215.78   39.50
  -3   1  -4  273.97   53.99
  -3   1  -4  309.97   39.90
   3  -1   4  315.07   47.30
   3  -1   4  235.78   49.80
   3  -1   4  265.47   39.80
   3  -1   4  294.87   49.10
   3  -1   4  231.58   45.70
   3  -1   4  221.08   48.50
  -4   1  -4  438.06   71.99
  -4   1  -4  383.46   63.19
  -4   1  -4  313.17   65.19
  -4   1  -4  352.46   61.29
  -4   1  -4  328.47   46.30
  -4   1  -4  383.56   47.60
   4  -1   4  367.26   60.49
   4  -1   4  404.06   68.39
   4  -1   4  409.26   65.59
   4  -1   4  348.87   64.49
   4  -1   4  328.87   46.20
   4  -1   4  216.48   54.19
  -5   1  -4  204.48   54.89
  -5   1  -4  172.38   40.30
  -5   1  -4  267.77   68.69
  -5   1  -4  154.38   53.49
  -5   1  -4  282.27   76.79
  -5   1  -4  256.27   59.49
   5  -1   4  185.88   54.99
   5  -1   4  297.87   43.40
   5  -1   4  185.98   49.20
   5  -1   4  212.08   77.59
   5  -1   4  251.57   50.29
   5  -1   4  148.79   54.99
   5  -1   4  126.79   46.30
  -6   1  -4  353.26   84.99
  -6   1  -4  188.38   44.30
  -6   1  -4  228.98   72.69
  -6   1  -4  188.88   70.49
   6  -1   4  213.08   78.99
   6  -1   4  121.99   38.10
   6  -1   4  290.87   65.39
   6  -1   4  186.08   62.19
   6  -1   4   61.29   58.69
   6  -1   4  173.98   64.99
  -7   1  -4   51.29   61.59
  -7   1  -4   10.60   62.89
  -7   1  -4   53.49   40.60
   7  -1   4  -12.90   57.79
   7  -1   4  -21.00   57.99
   7  -1   4  -38.40   65.79
   7  -1   4   -0.20   42.90
   7  -1   4  -40.90   79.19
  -8   1  -4   41.10   86.09
  -8   1  -4   -3.70   88.99
  -8   1  -4   45.30   49.50
   8  -1   4   29.60   78.89
   8  -1   4  118.99   91.29
   8   0  -4  -59.79   75.39
   8   0  -4  -32.70   77.49
   8   0  -4 -251.27  131.49
  -8   0   4   51.39   97.49
  -8   0   4   13.20   96.29
   7   0  -4   47.00   64.39
   7   0  -4   75.79   57.99
   7   0  -4  -12.00   90.09
  -7   0   4  207.28   73.89
   6   0  -4  156.48   55.59
   6   0  -4  162.28   68.99
   6   0  -4  339.87   91.39
  -6   0   4  230.68   68.99
  -6   0   4   98.09   53.59
  -6   0   4  116.49   73.89
  -6   0   4  223.88   64.19
   5   0  -4  204.88   46.50
   5   0  -4  259.37   59.19
   5   0  -4  198.38   54.09
   5   0  -4  326.67   67.39
   5   0  -4  309.27   56.29
  -5   0   4  141.39   62.49
  -5   0   4  210.88   44.70
  -5   0   4  340.17   58.69
  -5   0   4  271.27   55.79
  -5   0   4  297.27   68.29
   4   0  -4    6.50   24.40
   4   0  -4    2.30   28.80
   4   0  -4   16.40   19.60
   4   0  -4   -5.80   20.00
   4   0  -4   -1.70   23.70
  -4   0   4    6.40   31.20
  -4   0   4  -29.10   22.60
  -4   0   4   -0.70   22.20
  -4   0   4   -0.70   23.20
  -4   0   4   -2.40   28.70
   3   0  -4   61.69   30.10
   3   0  -4   53.29   23.80
   3   0  -4   56.29   22.90
   3   0  -4   66.79   19.10
   3   0  -4   45.40   19.00
  -3   0   4   37.60   20.40
  -3   0   4   25.90   24.80
  -3   0   4   64.29   22.20
  -3   0   4   16.40   18.90
  -3   0   4   29.80   18.20
   2   0  -4  768.12   57.39
   2   0  -4  847.02   61.99
   2   0  -4  876.81   63.09
   2   0  -4  861.01   56.79
   2   0  -4  734.73   57.09
  -2   0   4  874.91   61.39
  -2   0   4  814.32   61.19
  -2   0   4  774.12   60.79
  -2   0   4  699.23   59.69
   1   0  -4    5.90    9.10
   1   0  -4    6.60   12.10
   1   0  -4    2.30    7.90
   1   0  -4    1.80   10.40
  -1   0   4    9.40    9.90
  -1   0   4   -1.80    9.80
  -1   0   4   -1.40    8.90
  -1   0   4   -0.60   10.30
   0   0  -4 5260.77  258.27
   0   0  -4 5580.84  264.07
   0   0  -4 5555.64  259.37
   0   0  -4 5334.87  257.97
   0   0  -4 5156.58  262.37
   0   0   4 5216.58  263.07
   0   0   4 5537.05  258.97
   0   0   4 5462.75  258.87
   0   0   4 5729.53  265.67
   0   0   4 5032.40  257.27
  -1   0  -4  243.48   33.40
  -1   0  -4  276.17   29.30
  -1   0  -4  229.18   19.40
  -1   0  -4  223.78   25.80
  -1   0  -4  214.78   24.20
  -1   0  -4  249.18   33.00
   1   0   4  235.78   24.60
   1   0   4  217.68   22.90
   1   0   4  238.68   34.80
   1   0   4  220.78   26.70
   1   0   4  257.17   30.50
  -2   0  -4   -7.80   11.10
  -2   0  -4   -6.00   14.10
  -2   0  -4   15.40   12.90
  -2   0  -4   -3.70    9.50
  -2   0  -4    6.00   12.50
  -2   0  -4    9.50    8.90
  -2   0  -4   27.60   15.40
   2   0   4    9.40   11.50
   2   0   4   -1.00   13.20
   2   0   4   -6.60   10.70
   2   0   4    5.70    9.20
   2   0   4    7.90   12.00
   2   0   4    5.90   15.00
  -3   0  -4  109.89   29.90
  -3   0  -4  107.69   33.80
  -3   0  -4  135.69   26.40
  -3   0  -4  178.38   29.50
  -3   0  -4  131.89   33.00
  -3   0  -4  107.89   30.10
   3   0   4   90.69   30.60
   3   0   4  142.79   31.70
   3   0   4   95.99   30.40
   3   0   4   79.59   20.20
   3   0   4  206.78   42.30
   3   0   4  144.29   35.70
   3   0   4  105.69   20.80
  -4   0  -4  128.59   43.50
  -4   0  -4  105.39   29.90
  -4   0  -4  133.69   42.90
  -4   0  -4  135.69   36.90
  -4   0  -4   77.29   26.60
  -4   0  -4  111.89   35.30
  -4   0  -4  108.49   27.00
   4   0   4   78.49   30.50
   4   0   4   98.79   31.80
   4   0   4   85.99   35.30
   4   0   4   81.49   28.10
   4   0   4  116.19   32.30
   4   0   4   76.09   27.10
  -5   0  -4    3.50   29.10
  -5   0  -4   -7.10   41.60
  -5   0  -4   34.30   35.00
  -5   0  -4    6.20   20.20
  -5   0  -4   31.20   38.70
   5   0   4   -8.50   29.90
   5   0   4  -54.19   39.10
   5   0   4  -14.80   34.00
   5   0   4  -42.40   23.00
   5   0   4    3.20   24.10
   5   0   4   12.00   33.60
   5   0   4  -13.60   28.20
  -6   0  -4  302.47   76.89
  -6   0  -4  213.08   46.60
  -6   0  -4  182.68   57.59
  -6   0  -4  274.07   69.29
   6   0   4  182.18   48.30
   6   0   4  130.39   57.99
   6   0   4  220.08   63.09
   6   0   4  196.68   65.89
   6   0   4  322.27   55.09
  -7   0  -4  133.09   61.89
  -7   0  -4   78.69   60.99
  -7   0  -4   94.89   68.89
   7   0   4  168.68   48.70
   7   0   4  124.69   70.09
   7   0   4   31.00   67.69
   7   0   4  178.68   61.89
   7   0   4  102.89   59.99
  -8   0  -4  236.18   57.29
  -8   0  -4  246.68   81.09
  -8   0  -4  135.29   89.69
   8   0   4  344.17   96.99
   8   0   4  182.68   79.29
   8   0   4   96.49  104.69
   8   0   4  478.95  103.29
   8   0   4  331.07   92.59
   8  -1  -4   52.19   90.89
   8  -1  -4  -14.40   82.69
  -8   1   4  320.67  120.69
   7  -1  -4   77.09   66.99
   7  -1  -4   25.80   68.89
   7  -1  -4   16.80   96.59
  -7   1   4  -62.59   70.59
  -7   1   4   51.69   80.79
   6  -1  -4   -2.20   49.00
   6  -1  -4   24.40   45.20
   6  -1  -4   32.20   69.49
  -6   1   4  -20.00   78.79
  -6   1   4   58.99   56.39
  -6   1   4   66.19   57.29
  -6   1   4   23.40   54.59
   5  -1  -4 1230.38  127.59
   5  -1  -4 1466.05  123.19
   5  -1  -4 1396.86  117.29
   5  -1  -4 1246.98  107.89
  -5   1   4 1431.36  117.79
  -5   1   4 1269.77  126.59
  -5   1   4 1315.47  114.09
  -5   1   4 1376.06  102.19
  -5   1   4 1571.64  122.89
  -5   1   4 1341.47  142.59
   4  -1  -4 1703.03  119.29
   4  -1  -4 1489.15  112.89
   4  -1  -4 1408.46  115.09
   4  -1  -4 1355.06  101.09
   4  -1  -4 1470.15  115.49
  -4   1   4 1481.35  113.59
  -4   1   4 1229.08  112.49
  -4   1   4 1283.87  103.59
  -4   1   4 1426.76  117.69
  -4   1   4 1586.44  101.79
   3  -1  -4  428.96   63.79
   3  -1  -4  405.06   57.39
   3  -1  -4  263.77   52.39
   3  -1  -4  350.56   49.20
   3  -1  -4  484.45   63.09
  -3   1   4  402.96   58.39
  -3   1   4  340.77   50.09
  -3   1   4  438.46   62.29
  -3   1   4  273.77   38.00
  -3   1   4  359.26   58.29
   2  -1  -4  107.09   28.40
   2  -1  -4   81.69   21.80
   2  -1  -4   71.79   23.90
  -2   1   4  113.29   29.50
  -2   1   4   79.39   25.20
  -2   1   4   78.29   23.10
  -2   1   4   53.49   23.70
   1  -1  -4  485.25   42.10
   1  -1  -4  437.96   34.60
   1  -1  -4  586.74   44.60
   1  -1  -4  460.95   38.60
   1  -1  -4  448.76   36.80
  -1   1   4  431.46   39.90
  -1   1   4  469.15   40.40
  -1   1   4  393.46   38.60
  -1   1   4  483.85   42.00
   0  -1  -4 1829.02   99.49
   0  -1  -4 1734.43   94.79
   0  -1  -4 1851.51   95.19
   0  -1  -4 1745.63   98.69
   0   1   4 1787.42   99.39
   0   1   4 1706.23   95.49
   0   1   4 1738.33   97.49
   0   1   4 1616.14   94.29
   0   1   4 1833.12   99.99
  -1  -1  -4 4862.01  235.38
  -1  -1  -4 4999.60  234.28
  -1  -1  -4 4828.12  234.98
  -1  -1  -4 4902.01  236.48
   1   1   4 4660.03  235.68
   1   1   4 4658.33  235.18
   1   1   4 4670.23  235.98
   1   1   4 4612.84  229.98
   1   1   4 4792.92  230.28
  -2  -1  -4 1673.03   82.59
  -2  -1  -4 1547.45   96.69
  -2  -1  -4 1607.94   97.19
  -2  -1  -4 1671.33   96.79
  -2  -1  -4 1645.74   94.89
  -2  -1  -4 1464.75   93.89
  -2  -1  -4 1779.72   97.09
   2   1   4 1661.73   98.89
   2   1   4 1575.14   80.39
   2   1   4 1599.84   97.49
   2   1   4 1601.64   92.09
   2   1   4 1709.33   95.59
   2   1   4 1580.84   92.59
   2   1   4 1670.03   98.89
  -3  -1  -4 1828.52  112.69
  -3  -1  -4 1759.82  105.59
  -3  -1  -4 1602.24  106.29
  -3  -1  -4 1919.01  112.09
  -3  -1  -4 1740.03  114.79
  -3  -1  -4 1697.33  108.49
  -3  -1  -4 1857.31   94.49
   3   1   4 1724.63  120.29
   3   1   4 1950.50  123.29
   3   1   4 1809.72  113.59
   3   1   4 1684.93  101.99
   3   1   4 1645.94   92.09
   3   1   4 1700.53  106.99
   3   1   4 1577.74  103.99
  -4  -1  -4  708.83   65.49
  -4  -1  -4  679.03   66.29
  -4  -1  -4  729.03   51.99
  -4  -1  -4  754.32   68.49
  -4  -1  -4  623.04   66.99
  -4  -1  -4  774.92   69.79
   4   1   4  695.63   64.59
   4   1   4  692.43   52.29
   4   1   4  644.74   66.99
   4   1   4  700.73   68.59
   4   1   4  761.12   68.29
   4   1   4  588.84   65.19
   4   1   4  710.63   59.39
  -5  -1  -4   35.20   24.60
  -5  -1  -4   -4.40   23.00
  -5  -1  -4   55.59   37.10
  -5  -1  -4   19.80   26.90
  -5  -1  -4    5.30   28.30
  -5  -1  -4    8.10   17.60
  -5  -1  -4  -18.80   35.40
   5   1   4   11.50   29.90
   5   1   4   63.29   32.10
   5   1   4    9.60   20.80
   5   1   4    3.10   26.10
   5   1   4   23.00   30.20
   5   1   4  -13.90   28.90
   5   1   4    1.30   30.50
  -6  -1  -4   44.10   45.40
  -6  -1  -4   55.69   46.00
  -6  -1  -4   22.00   49.20
  -6  -1  -4  -11.20   51.79
  -6  -1  -4   92.39   29.30
  -6  -1  -4  157.88   47.10
   6   1   4   48.70   35.20
   6   1   4   31.30   46.10
   6   1   4   80.99   37.50
   6   1   4   27.30   34.40
   6   1   4   90.89   53.89
   6   1   4   82.49   37.70
   6   1   4   65.99   39.40
  -7  -1  -4   73.59   49.00
  -7  -1  -4  142.59   35.50
  -7  -1  -4   69.39   47.80
   7   1   4  144.59   46.80
   7   1   4  161.98   74.39
   7   1   4  149.39   53.69
   7   1   4  210.08   93.99
   7   1   4   64.59   47.50
   7   1   4  163.58   54.79
   7   1   4   86.69   61.69
  -8  -1  -4  218.98  107.99
  -8  -1  -4  383.26   66.29
  -8  -1  -4  566.34  113.99
   8   1   4  459.15   89.19
   8   1   4  322.97  104.29
   8   1   4  499.15  109.69
   8   1   4  471.45  103.49
   7  -2  -4  193.78   84.59
   7  -2  -4  179.88   89.09
  -7   2   4  154.28   90.79
  -7   2   4  -84.09  141.49
   6  -2  -4   51.79   57.09
   6  -2  -4  137.89   98.49
   6  -2  -4  183.38   65.09
  -6   2   4  149.39  120.49
  -6   2   4  199.18   77.19
  -6   2   4  112.89   35.30
  -6   2   4   80.39   63.59
   5  -2  -4   89.49   57.79
   5  -2  -4  145.09   49.99
   5  -2  -4  211.68   57.89
   5  -2  -4  146.89   82.49
  -5   2   4   20.30   40.90
  -5   2   4   42.00   28.40
  -5   2   4  135.09   51.69
  -5   2   4  137.59   76.79
  -5   2   4   60.89   72.29
  -5   2   4  174.28   57.79
   4  -2  -4  762.02  126.19
   4  -2  -4  938.01   93.59
   4  -2  -4 1011.00   98.69
   4  -2  -4 1038.80  108.19
   4  -2  -4  960.50   91.89
  -4   2   4 1022.10  110.29
  -4   2   4  959.80   91.29
  -4   2   4  842.62   88.09
  -4   2   4 1163.48   99.99
  -4   2   4  822.72  100.99
  -4   2   4  988.50   79.69
   3  -2  -4  879.01   73.19
   3  -2  -4  973.80   81.79
   3  -2  -4  695.73   77.59
   3  -2  -4 1004.60   82.49
   3  -2  -4  952.50   80.89
  -3   2   4  951.20   86.49
  -3   2   4 1047.30   83.39
  -3   2   4  752.62   76.19
  -3   2   4  848.92   68.29
  -3   2   4  919.91   78.29
  -3   2   4  760.02   54.29
  -3   2   4  763.02   83.69
   2  -2  -4  108.89   32.90
   2  -2  -4   84.89   22.50
   2  -2  -4   92.29   29.00
   2  -2  -4  150.88   33.90
   2  -2  -4  108.09   28.00
  -2   2   4   95.89   28.70
  -2   2   4   76.99   20.20
  -2   2   4   64.09   24.90
  -2   2   4   90.69   26.40
   1  -2  -4  519.25   42.30
   1  -2  -4  430.06   37.00
   1  -2  -4  437.06   43.30
   1  -2  -4  461.95   41.20
  -1   2   4  394.06   42.60
  -1   2   4  476.05   36.90
  -1   2   4  337.77   39.90
  -1   2   4  458.75   43.20
  -1   2   4  436.36   41.00
   0  -2  -4   -7.40    7.50
   0  -2  -4   -4.30    6.60
   0  -2  -4   10.80    7.50
   0  -2  -4    4.40    8.30
   0  -2  -4    0.40    9.60
   0   2   4    4.20   11.20
   0   2   4    6.20    9.10
   0   2   4    3.70    5.60
   0   2   4    0.40    8.90
   0   2   4   -1.70    8.20
  -1  -2  -4  310.57   29.80
  -1  -2  -4  280.97   24.50
  -1  -2  -4  291.07   26.80
  -1  -2  -4  267.97   28.30
  -1  -2  -4  270.97   24.30
   1   2   4  285.17   31.10
   1   2   4  311.47   25.50
   1   2   4  244.48   26.40
   1   2   4  275.47   25.30
   1   2   4  292.87   28.80
  -2  -2  -4  270.97   31.90
  -2  -2  -4  259.97   35.10
  -2  -2  -4  286.27   27.70
  -2  -2  -4  245.68   28.00
  -2  -2  -4  313.57   29.00
  -2  -2  -4  303.47   28.60
   2   2   4  248.28   34.30
   2   2   4  278.97   25.80
   2   2   4  269.47   30.00
   2   2   4  213.88   33.60
   2   2   4  328.17   30.70
   2   2   4  261.17   24.70
  -3  -2  -4   13.90   11.40
  -3  -2  -4   -6.50   11.20
  -3  -2  -4   24.10   16.10
  -3  -2  -4    3.50   14.90
  -3  -2  -4  -19.00   12.10
  -3  -2  -4   14.40   14.20
   3   2   4   28.30   15.50
   3   2   4   23.00   13.00
   3   2   4   16.40   13.40
   3   2   4   17.90   12.10
   3   2   4    4.20   13.10
   3   2   4   -2.70   10.90
  -4  -2  -4   38.40   13.20
  -4  -2  -4   43.30   23.00
  -4  -2  -4   83.39   24.70
  -4  -2  -4   43.70   21.70
  -4  -2  -4   51.19   23.60
  -4  -2  -4   75.39   27.90
  -4  -2  -4   49.99   24.80
   4   2   4   80.69   27.70
   4   2   4   69.29   21.10
   4   2   4   58.39   25.50
   4   2   4   51.59   15.10
   4   2   4   82.59   28.70
   4   2   4   73.19   27.00
   4   2   4   84.79   27.20
  -5  -2  -4  538.45   46.20
  -5  -2  -4  729.73   86.69
  -5  -2  -4  603.44   80.59
  -5  -2  -4  529.75   63.89
  -5  -2  -4  578.64   62.89
  -5  -2  -4  615.64   67.49
  -5  -2  -4  576.14   77.99
   5   2   4  571.44   72.39
   5   2   4  639.44   67.99
   5   2   4  598.74   65.39
   5   2   4  536.55   65.29
   5   2   4  507.15   80.29
   5   2   4  528.95   58.29
   5   2   4  527.65   64.49
  -6  -2  -4 1028.20  102.29
  -6  -2  -4 1012.50  108.69
  -6  -2  -4  899.01   94.39
  -6  -2  -4 1035.90   97.19
  -6  -2  -4 1056.89   73.49
  -6  -2  -4  799.92   94.59
   6   2   4 1042.50   93.49
   6   2   4 1068.29  101.79
   6   2   4  995.40  100.09
   6   2   4  953.20   76.19
   6   2   4  850.71   96.29
   6   2   4 1099.29   94.99
   6   2   4 1084.99   95.39
  -7  -2  -4    0.70   47.50
  -7  -2  -4   25.20   47.10
  -7  -2  -4   81.79   29.80
   7   2   4  -46.70   36.30
   7   2   4   22.70   59.29
   7   2   4  -35.30   44.10
   7   2   4 -113.79   67.69
   7   2   4   36.30   41.90
   7   2   4  -20.70   32.00
   7   2   4   17.20   46.40
  -8  -2  -4   39.60   64.09
  -8  -2  -4  -23.20   66.39
   8   2   4  104.49   52.39
   8   2   4  -44.90   68.99
   8   2   4  123.69   85.89
   8   2   4    0.50   50.99
   8   2   4  -11.00   51.39
  -9  -2  -4    5.50   94.39
   9   2   4   54.99   71.29
   9   2   4   39.30   86.49
   9   2   4   35.40   75.49
   7  -3  -4   69.79  108.19
   7  -3  -4 -106.39   78.19
  -7   3   4  -16.00   92.39
  -7   3   4  -49.99   49.10
   6  -3  -4   26.60   61.39
   6  -3  -4   43.30   69.19
  -6   3   4    7.80   36.80
  -6   3   4  100.99   64.89
  -6   3   4   73.69   82.09
   5  -3  -4   63.89   54.29
   5  -3  -4  -19.10   74.49
   5  -3  -4   84.69   49.60
  -5   3   4   57.19   32.00
  -5   3   4   81.19   50.99
  -5   3   4  120.99   95.29
  -5   3   4  117.09   52.39
   4  -3  -4  246.98   55.59
   4  -3  -4   72.29   39.10
   4  -3  -4  227.08   76.09
   4  -3  -4  197.28   58.19
   4  -3  -4   58.99   61.29
  -4   3   4  215.28   57.09
  -4   3   4  146.39   46.90
  -4   3   4   54.89   43.90
  -4   3   4   57.19   65.39
  -4   3   4  229.38   74.69
  -4   3   4  131.09   32.50
   3  -3  -4   -2.30   29.00
   3  -3  -4   29.70   40.60
   3  -3  -4   25.20   32.20
   3  -3  -4  -25.40   27.30
   3  -3  -4   30.90   30.40
  -3   3   4   24.80   33.40
  -3   3   4  -22.10   27.90
  -3   3   4   12.20   44.40
  -3   3   4    3.70   27.90
  -3   3   4   -7.20   17.70
  -3   3   4   31.60   18.70
  -3   3   4  -37.90   33.60
   2  -3  -4   -7.10   25.20
   2  -3  -4   18.20   17.20
   2  -3  -4   -9.80   19.20
   2  -3  -4   21.40   21.50
   2  -3  -4  -24.20   19.00
  -2   3   4   10.90   14.90
  -2   3   4    5.80   20.50
  -2   3   4   33.70   28.30
  -2   3   4   29.20   27.90
  -2   3   4    6.90   13.80
  -2   3   4   17.30   24.00
   1  -3  -4 1958.90  118.39
   1  -3  -4 2083.29  124.59
   1  -3  -4 2024.20  118.29
   1  -3  -4 2236.78  125.99
  -1   3   4 2037.80  120.29
  -1   3   4 2038.50  115.09
  -1   3   4 1963.50  122.99
  -1   3   4 1772.42  120.99
  -1   3   4 1997.90  115.79
  -1   3   4 1948.21  119.59
   0  -3  -4   11.40   11.90
   0  -3  -4    7.80    8.50
   0  -3  -4  -12.90   11.90
   0  -3  -4    7.60    9.90
   0   3   4    9.90   12.60
   0   3   4   35.20   14.20
   0   3   4   20.80    9.30
   0   3   4    8.80   11.10
   0   3   4    1.80   10.60
  -1  -3  -4   42.90   13.60
  -1  -3  -4   35.80   13.60
  -1  -3  -4   30.50   13.50
  -1  -3  -4   63.39   12.70
  -1  -3  -4   44.70    9.80
  -1  -3  -4   39.70   11.60
   1   3   4   91.99   18.10
   1   3   4   53.89   14.70
   1   3   4   31.60   12.40
   1   3   4   67.69   11.80
   1   3   4   60.99   14.80
   1   3   4   28.30   17.30
  -2  -3  -4  335.67   38.00
  -2  -3  -4  284.97   32.60
  -2  -3  -4  348.87   31.60
  -2  -3  -4  327.87   28.80
  -2  -3  -4  370.36   30.90
   2   3   4  338.27   31.10
   2   3   4  348.97   48.50
   2   3   4  373.76   28.60
   2   3   4  378.06   39.00
   2   3   4  341.87   27.90
   2   3   4  363.86   31.30
  -3  -3  -4    8.40   11.30
  -3  -3  -4   18.00   14.40
  -3  -3  -4   16.50   14.50
  -3  -3  -4   25.80   15.00
  -3  -3  -4   53.79   26.00
   3   3   4   -2.30   14.20
   3   3   4   26.20   20.30
   3   3   4   19.40   14.30
  -4  -3  -4  116.69   27.50
  -4  -3  -4   99.69   26.10
  -4  -3  -4  154.58   30.40
  -4  -3  -4   84.39   27.90
  -4  -3  -4   88.69   27.80
  -4  -3  -4  136.29   28.70
   4   3   4  114.19   30.90
   4   3   4   86.89   25.60
   4   3   4  128.79   18.70
   4   3   4   95.89   27.40
   4   3   4   95.69   24.50
   4   3   4  122.09   25.40
   4   3   4   75.59   19.10
  -5  -3  -4  163.08   38.00
  -5  -3  -4  155.08   36.10
  -5  -3  -4   93.19   29.80
  -5  -3  -4  118.29   35.10
  -5  -3  -4  101.59   30.80
   5   3   4   99.59   30.20
   5   3   4  116.49   27.60
   5   3   4  115.49   34.80
   5   3   4  174.28   42.70
   5   3   4  120.89   36.10
   5   3   4  100.09   22.80
   5   3   4  169.38   33.60
  -6  -3  -4   26.90   32.30
  -6  -3  -4  -27.90   39.10
  -6  -3  -4   -2.20   32.30
  -6  -3  -4   15.50   28.40
  -6  -3  -4  -47.60   34.20
  -6  -3  -4    7.20   35.90
   6   3   4    2.30   26.60
   6   3   4   19.70   29.00
   6   3   4   11.30   30.30
   6   3   4  -19.70   27.80
   6   3   4    7.10   33.00
   6   3   4   14.30   22.20
   6   3   4   14.60   42.40
  -7  -3  -4   57.59   42.60
  -7  -3  -4    9.40   46.00
   7   3   4  -57.59   37.50
   7   3   4   20.10   39.60
   7   3   4    7.80   47.70
   7   3   4   24.20   31.80
   7   3   4  -36.80   26.80
   7   3   4  -28.60   47.00
   7   3   4    2.80   36.60
  -8  -3  -4  608.34  100.49
  -8  -3  -4  408.06   88.39
   8   3   4  573.04   97.19
   8   3   4  422.36   71.49
   8   3   4  370.06   80.59
   8   3   4  414.06   81.49
   8   3   4  494.45  102.29
   8   3   4  503.25   60.39
   8   3   4  544.55   97.99
  -9  -3  -4  306.57  111.19
  -9  -3  -4  448.26  115.29
   9   3   4  235.28   84.59
   9   3   4  209.58   78.69
   9   3   4  178.88  116.79
   9   3   4  241.28   82.69
   9   3   4  376.86  105.29
   6  -4  -4  107.59   81.79
   6  -4  -4   76.09   91.99
  -6   4   4  286.57   72.19
  -6   4   4  393.86  106.39
  -6   4   4  202.28   82.69
   5  -4  -4  184.88   90.89
   5  -4  -4  279.47   86.49
  -5   4   4  327.07  116.99
  -5   4   4  285.07   73.29
  -5   4   4  223.38   58.09
  -5   4   4  215.88   66.39
   4  -4  -4  726.03  105.29
   4  -4  -4  557.14   94.39
  -4   4   4  444.06  106.99
  -4   4   4  529.35   78.59
  -4   4   4  491.45  100.09
  -4   4   4  626.84   95.89
  -4   4   4  643.14   99.69
   3  -4  -4   53.39   51.39
   3  -4  -4  -25.40   32.30
   3  -4  -4   20.40   30.80
   3  -4  -4   59.69   48.20
   3  -4  -4   30.40   32.70
  -3   4   4    0.90   22.40
  -3   4   4   97.19   41.00
  -3   4   4  -12.30   41.90
  -3   4   4  -74.99   53.69
  -3   4   4   52.59   25.20
  -3   4   4   78.79   47.10
  -3   4   4   49.30   31.50
   2  -4  -4  301.97   45.90
   2  -4  -4  445.36   72.89
   2  -4  -4  506.35   69.89
   2  -4  -4  470.25   69.79
   2  -4  -4  403.36   61.99
  -2   4   4  490.65   67.09
  -2   4   4  421.46   50.79
  -2   4   4  448.36   75.49
  -2   4   4  345.77   55.89
  -2   4   4  466.85   58.49
  -2   4   4  452.75   76.49
   1  -4  -4  370.96   39.70
   1  -4  -4  335.87   54.29
   1  -4  -4  416.06   55.09
   1  -4  -4  349.87   54.59
   1  -4  -4  356.56   43.60
  -1   4   4  378.66   44.80
  -1   4   4  405.66   41.10
  -1   4   4  342.17   59.09
  -1   4   4  401.46   59.09
  -1   4   4  399.86   47.30
  -1   4   4  442.66   52.19
   0  -4  -4   38.80   17.00
   0  -4  -4   25.80   12.80
   0  -4  -4   46.30   21.80
   0  -4  -4    9.60   12.50
   0  -4  -4   31.50   12.70
   0   4   4   19.60   15.20
   0   4   4   63.29   20.30
   0   4   4   25.20   16.80
   0   4   4   13.30   16.80
   0   4   4   40.80   16.60
   0   4   4   34.00   16.30
  -1  -4  -4 2607.44  136.39
  -1  -4  -4 2658.93  130.59
  -1  -4  -4 2592.74  143.29
  -1  -4  -4 2555.04  130.59
  -1  -4  -4 2407.36  129.09
   1   4   4 2662.03  135.49
   1   4   4 2633.74  132.89
   1   4   4 2504.35  136.29
   1   4   4 2474.05  146.79
   1   4   4 2506.25  135.69
   1   4   4 2576.14  135.39
  -2  -4  -4   18.50   12.10
  -2  -4  -4    0.00    9.60
  -2  -4  -4   -2.20   16.70
   2   4   4    7.80   13.30
   2   4   4    2.60   16.40
   2   4   4    9.60    9.50
   2   4   4    3.60    9.80
   2   4   4   21.10   10.50
  -3  -4  -4  558.34   41.70
  -3  -4  -4  598.34   43.30
  -3  -4  -4  509.95   39.70
  -3  -4  -4  594.24   59.39
   3   4   4  568.64   38.20
   3   4   4  552.44   53.39
   3   4   4  534.65   53.09
   3   4   4  565.34   42.50
   3   4   4  574.74   54.29
   3   4   4  591.74   44.20
   3   4   4  598.04   38.70
  -4  -4  -4 2566.74  162.68
  -4  -4  -4 3172.88  153.98
  -4  -4  -4 2893.41  173.88
  -4  -4  -4 2952.40  150.78
  -4  -4  -4 2853.41  154.38
  -4  -4  -4 2780.12  155.98
   4   4   4 2812.02  165.08
   4   4   4 2852.51  163.78
   4   4   4 2737.63  167.58
   4   4   4 2740.63  156.58
   4   4   4 2967.50  158.78
   4   4   4 2959.50  149.88
  -5  -4  -4  442.26   56.49
  -5  -4  -4  364.86   51.39
  -5  -4  -4  346.97   52.29
  -5  -4  -4  318.07   49.30
  -5  -4  -4  277.87   48.60
  -5  -4  -4  378.06   47.90
   5   4   4  364.96   41.50
   5   4   4  385.16   53.59
   5   4   4  421.46   62.79
   5   4   4  386.66   56.39
   5   4   4  324.67   33.50
   5   4   4  312.77   45.60
   5   4   4  467.75   72.79
   5   4   4  359.96   52.59
  -6  -4  -4   33.90   32.80
  -6  -4  -4   56.99   42.90
  -6  -4  -4   41.40   34.80
  -6  -4  -4   34.20   33.40
  -6  -4  -4  -12.80   27.20
  -6  -4  -4   71.29   32.00
   6   4   4   28.50   28.80
   6   4   4   30.50   26.30
   6   4   4    9.80   25.40
   6   4   4   22.40   29.10
   6   4   4   24.40   30.70
   6   4   4   -2.60   36.20
   6   4   4   68.89   30.20
  -7  -4  -4   36.40   42.70
  -7  -4  -4   62.49   51.19
  -7  -4  -4   -5.30   49.90
   7   4   4  128.69   48.10
   7   4   4  -35.40   33.30
   7   4   4  103.29   33.70
   7   4   4   37.20   36.40
   7   4   4   26.40   44.00
   7   4   4    0.40   33.50
   7   4   4   20.70   30.60
  -8  -4  -4  127.99   67.69
   8   4   4  245.88   64.39
   8   4   4  308.27   56.29
   8   4   4   98.49   52.09
   8   4   4  324.77   72.09
   8   4   4  246.88   69.89
   8   4   4  309.17   50.89
   8   4   4  314.37   82.69
  -9  -4  -4  485.95  106.79
  -9  -4  -4  579.84  119.49
   9   4   4  415.16   86.69
   9   4   4  477.15  117.49
   9   4   4  297.97   95.49
   9   4   4  507.65  102.69
   9   4   4  342.77   86.49
   5  -5  -4  -29.20   74.89
   5  -5  -4  -72.89   80.49
  -5   5   4  127.89   76.99
  -5   5   4   48.20   52.39
  -5   5   4  158.78  147.29
  -5   5   4  -15.90   71.99
   4  -5  -4  289.47   97.99
   4  -5  -4  107.99   68.69
  -4   5   4  196.88   66.49
  -4   5   4  361.16  115.39
  -4   5   4  286.87   62.89
  -4   5   4  198.18   95.19
  -4   5   4  163.28   63.69
   3  -5  -4  926.81  115.89
   3  -5  -4  632.74   97.49
  -3   5   4  668.93   99.59
  -3   5   4  672.43  116.39
  -3   5   4  713.33   85.59
  -3   5   4 1020.90  143.29
  -3   5   4  554.24   73.39
   2  -5  -4  825.42  105.39
   2  -5  -4 1035.20  129.89
   2  -5  -4  804.42   82.79
   2  -5  -4  679.43   56.49
   2  -5  -4  883.01  100.79
  -2   5   4  772.92   80.69
  -2   5   4  705.83   72.29
  -2   5   4  848.92   96.69
  -2   5   4  843.22   74.09
  -2   5   4  768.22   79.99
  -2   5   4  873.01  112.09
   1  -5  -4   15.80   17.50
   1  -5  -4   75.39   31.80
   1  -5  -4   51.09   35.20
   1  -5  -4   30.50   25.40
   1  -5  -4   46.10   32.10
   1  -5  -4   49.10   24.20
  -1   5   4   40.40   32.30
  -1   5   4   41.10   23.60
  -1   5   4   96.89   33.70
  -1   5   4   10.00   23.70
  -1   5   4   23.90   32.20
  -1   5   4   46.30   26.40
   0  -5  -4   71.39   23.20
   0  -5  -4   37.00   26.70
   0  -5  -4   44.20   21.40
   0  -5  -4  100.79   25.60
   0  -5  -4   85.69   27.20
   0  -5  -4   84.89   22.70
   0   5   4   49.20   28.70
   0   5   4   52.29   20.50
   0   5   4   25.30   18.70
   0   5   4  104.49   26.50
   0   5   4   60.89   25.30
   0   5   4   58.99   24.30
  -1  -5  -4   13.20   19.00
  -1  -5  -4   18.40   12.50
  -1  -5  -4   13.70   17.30
  -1  -5  -4    3.80   11.10
  -1  -5  -4    2.70   12.60
  -1  -5  -4   35.00   17.50
   1   5   4   -3.70   14.00
   1   5   4   33.60   21.90
   1   5   4   16.80   15.80
   1   5   4   20.90   13.30
   1   5   4  -17.40   15.40
   1   5   4   12.50   13.90
  -2  -5  -4  123.39   18.60
  -2  -5  -4  128.09   30.30
  -2  -5  -4  161.68   22.40
   2   5   4  127.39   19.50
   2   5   4  130.29   21.40
   2   5   4  135.79   33.90
   2   5   4  159.78   23.00
   2   5   4  143.79   21.40
   2   5   4  140.59   28.80
   2   5   4  117.59   22.50
   2   5   4  157.28   29.50
  -3  -5  -4  116.69   18.60
  -3  -5  -4  120.99   18.40
  -3  -5  -4  147.59   19.90
  -3  -5  -4  141.59   17.90
  -3  -5  -4   75.89   30.50
   3   5   4  157.18   22.80
   3   5   4  135.49   18.80
   3   5   4  126.39   19.30
   3   5   4  134.59   18.70
   3   5   4  146.39   36.50
   3   5   4   99.69   32.50
   3   5   4  156.18   33.50
  -4  -5  -4  175.68   24.00
  -4  -5  -4  184.68   28.10
  -4  -5  -4  183.78   43.50
  -4  -5  -4  153.48   22.80
  -4  -5  -4  205.18   27.10
   4   5   4  181.48   29.90
   4   5   4  167.08   27.10
   4   5   4  193.58   39.60
   4   5   4  166.28   22.00
   4   5   4  231.28   23.50
   4   5   4  209.08   44.90
   4   5   4  183.18   34.50
  -5  -5  -4 1290.07   77.89
  -5  -5  -4 1272.37  105.39
  -5  -5  -4 1182.88   96.39
  -5  -5  -4 1229.28   81.49
  -5  -5  -4 1286.87   81.69
   5   5   4 1179.88   76.59
   5   5   4 1228.38   95.89
   5   5   4 1249.68  103.69
   5   5   4 1287.57   85.89
   5   5   4 1179.78   70.89
   5   5   4 1200.88   85.39
   5   5   4 1183.58   94.69
  -6  -5  -4  621.24   67.69
  -6  -5  -4  499.15   76.49
  -6  -5  -4  494.45   59.39
  -6  -5  -4  607.94   66.09
  -6  -5  -4  513.35   64.69
  -6  -5  -4  455.05   65.29
   6   5   4  600.54   73.39
   6   5   4  598.04   69.99
   6   5   4  520.45   47.60
   6   5   4  572.04   85.29
   6   5   4  545.65   56.99
   6   5   4  640.44   63.49
   6   5   4  543.15   53.29
   6   5   4  537.85   69.79
  -7  -5  -4  185.08   58.69
  -7  -5  -4  241.58   50.49
  -7  -5  -4  214.68   64.49
  -7  -5  -4  231.78   51.09
   7   5   4  136.69   48.20
   7   5   4  196.08   44.20
   7   5   4  134.39   40.90
   7   5   4  272.37   53.09
   7   5   4  154.98   46.30
   7   5   4  176.58   51.69
   7   5   4  171.88   37.50
  -8  -5  -4  112.29   66.89
  -8  -5  -4  142.39   62.99
   8   5   4  204.48   50.89
   8   5   4  161.58   53.39
   8   5   4  298.87   68.29
   8   5   4  190.38   57.09
   8   5   4  172.98   56.49
   8   5   4  208.48   62.49
   8   5   4   83.79   47.90
  -9  -5  -4  152.28   91.39
  -9  -5  -4  -68.79   84.59
   9   5   4    6.50   56.89
   9   5   4  -88.59   60.99
   9   5   4  -30.90   82.09
   9   5   4  -46.60   57.09
   9   5   4    7.60   53.29
   9   5   4  -86.99   68.39
   9   5   4 -104.39   61.69
   5  -6  -4   46.60  117.69
   5  -6  -4   47.40   94.19
  -5   6   4  -57.29   79.89
  -5   6   4   -3.30   58.69
   4  -6  -4 -178.88  102.79
   4  -6  -4    0.60   68.29
  -4   6   4  116.89   66.19
  -4   6   4    1.40   60.29
  -4   6   4  307.27  122.69
  -4   6   4  -11.70   43.40
   3  -6  -4  -29.20   57.69
   3  -6  -4  -47.50   49.00
  -3   6   4   -9.70   69.29
  -3   6   4  -24.90   44.90
  -3   6   4   30.40   49.80
  -3   6   4  -47.40   87.89
  -3   6   4   -1.50   39.90
   2  -6  -4   52.59   48.40
   2  -6  -4   51.69   44.70
  -2   6   4   49.80   60.59
  -2   6   4   -3.10   67.59
  -2   6   4   69.79   43.00
  -2   6   4   86.09   50.09
  -2   6   4   20.90   27.90
   1  -6  -4  787.42   98.89
   1  -6  -4  640.14   66.79
   1  -6  -4  683.33   76.29
   1  -6  -4  752.82   88.69
  -1   6   4  727.33   73.49
  -1   6   4  904.51  108.59
  -1   6   4  596.54   68.79
  -1   6   4  774.12   93.69
  -1   6   4  774.72   82.79
  -1   6   4  684.23   71.79
   0  -6  -4  -41.60   21.10
   0  -6  -4   -2.10   23.10
   0  -6  -4   -3.30   32.20
   0  -6  -4  -10.90   20.10
   0  -6  -4   -3.40   19.80
   0   6   4    5.90   31.00
   0   6   4   27.70   23.60
   0   6   4  -12.70   19.80
   0   6   4   24.60   30.50
   0   6   4    4.30   20.50
   0   6   4   21.20   31.00
  -1  -6  -4   29.70   27.00
  -1  -6  -4   25.70   16.50
  -1  -6  -4   59.29   24.30
  -1  -6  -4   29.80   18.70
  -1  -6  -4   39.60   17.00
  -1  -6  -4   32.60   22.60
   1   6   4   42.20   25.50
   1   6   4   12.80   16.80
   1   6   4    3.60   22.80
   1   6   4   22.30   16.60
   1   6   4   12.20   19.60
   1   6   4   21.90   26.40
  -2  -6  -4  380.96   56.79
  -2  -6  -4  331.17   26.60
  -2  -6  -4  334.87   33.40
  -2  -6  -4  330.47   38.30
  -2  -6  -4  303.77   26.70
   2   6   4  369.06   38.60
   2   6   4  304.47   37.10
   2   6   4  332.57   33.20
   2   6   4  371.16   47.80
   2   6   4  354.16   55.69
   2   6   4  349.57   32.40
   2   6   4  364.66   36.20
  -3  -6  -4  473.15   67.19
   3   6   4  407.16   30.60
   3   6   4  446.06   31.90
   3   6   4  397.46   30.40
   3   6   4  355.06   51.09
   3   6   4  396.36   31.10
   3   6   4  258.67   46.90
   3   6   4  415.76   37.10
   3   6   4  341.57   49.10
  -4  -6  -4   23.20   28.40
   4   6   4   -2.70   30.10
   4   6   4   42.60   14.50
   4   6   4   13.70   24.60
   4   6   4   14.10   12.80
   4   6   4   35.50   31.10
   4   6   4   22.20   11.10
   4   6   4   21.00   11.10
  -5  -6  -4  437.06   36.20
  -5  -6  -4  409.66   73.49
  -5  -6  -4  392.46   37.30
  -5  -6  -4  425.46   30.70
   5   6   4  452.85   41.10
   5   6   4  387.46   33.40
   5   6   4  486.35   37.20
   5   6   4  481.55   36.90
   5   6   4  400.06   40.80
   5   6   4  417.26   34.00
   5   6   4  457.85   66.59
   5   6   4  589.54   85.99
   5   6   4  438.56   66.89
  -6  -6  -4  -15.30   24.00
  -6  -6  -4   11.40   32.20
  -6  -6  -4   43.20   42.40
  -6  -6  -4    5.20   25.50
  -6  -6  -4   34.80   25.20
  -6  -6  -4  -10.80   25.80
   6   6   4   -8.40   17.30
   6   6   4   36.00   24.00
   6   6   4   -4.90   23.20
   6   6   4   57.39   65.79
   6   6   4    1.00   20.10
   6   6   4   39.80   37.50
  -7  -6  -4   93.29   58.19
  -7  -6  -4   89.29   48.90
   7   6   4  119.69   34.80
   7   6   4  146.39   39.10
   7   6   4  147.39   34.60
   7   6   4  129.99   32.40
   7   6   4  150.88   50.79
   7   6   4  134.29   37.70
   7   6   4  140.49   59.39
  -8  -6  -4  139.99   65.89
  -8  -6  -4  -53.59   50.99
   8   6   4   88.39   40.50
   8   6   4   52.09   40.80
   8   6   4   -6.60   56.19
   8   6   4  -38.00   40.10
   8   6   4   39.60   42.40
   8   6   4  138.69   53.99
   8   6   4   37.70   61.89
  -9  -6  -4    9.10   80.19
  -9  -6  -4  -21.60   86.69
   9   6   4  143.49   70.99
   9   6   4  109.79   61.99
   9   6   4   99.59   60.99
   9   6   4   20.60   55.79
   9   6   4   40.30   58.19
   9   6   4   71.29   68.99
   9   6   4  133.49   65.09
   4  -7  -4  -57.09  104.79
  -4   7   4 -119.79   81.09
  -4   7   4  -34.60   74.89
  -4   7   4  -36.80   62.09
   3  -7  -4  -45.00   77.39
   3  -7  -4   54.49   68.89
  -3   7   4  -24.20   57.69
  -3   7   4    0.60  105.39
  -3   7   4  241.48  283.87
  -3   7   4   14.20   45.80
  -3   7   4   12.30   58.09
   2  -7  -4   76.39   55.19
   2  -7  -4   77.99   56.59
  -2   7   4  -13.90   43.00
  -2   7   4  -11.60   38.30
  -2   7   4   17.30   44.50
  -2   7   4 -111.79   88.29
  -2   7   4  -66.29   71.69
   1  -7  -4  -23.10   39.70
   1  -7  -4    6.80   41.00
   1  -7  -4  -13.20   41.80
  -1   7   4    0.80   28.90
  -1   7   4   26.10   50.19
  -1   7   4  -67.19   58.49
  -1   7   4   20.80   50.29
  -1   7   4    3.20   31.00
   0  -7  -4  170.68   41.90
   0  -7  -4  250.87   58.59
   0  -7  -4  123.89   37.40
   0  -7  -4  139.49   37.10
   0   7   4   24.10   43.50
   0   7   4  102.49   53.59
   0   7   4   98.69   33.80
   0   7   4  128.29   38.90
   0   7   4  110.69   44.90
   0   7   4  121.89   41.20
  -1  -7  -4   26.90   21.80
  -1  -7  -4  -10.80   25.20
  -1  -7  -4   42.30   23.60
  -1  -7  -4   65.89   34.20
  -1  -7  -4   11.10   31.10
  -1  -7  -4   -0.60   21.00
   1   7   4    7.20   19.50
   1   7   4  -10.30   29.10
   1   7   4   -1.00   23.30
   1   7   4   -6.10   37.60
   1   7   4  -20.10   27.50
   1   7   4  -39.00   19.30
  -2  -7  -4   -1.20   14.10
  -2  -7  -4   31.20   29.70
  -2  -7  -4    0.30   12.80
  -2  -7  -4  -41.00   20.90
  -2  -7  -4    4.10   17.70
   2   7   4   16.70   15.90
   2   7   4   -9.30   20.10
   2   7   4  -23.60   32.90
   2   7   4   12.40   16.50
   2   7   4  -11.80   20.80
   2   7   4   15.00   22.40
  -3  -7  -4  267.97   51.79
   3   7   4  215.08   45.50
   3   7   4  249.58   26.50
   3   7   4  278.97   38.10
   3   7   4  224.38   45.90
   3   7   4  273.07   22.70
   3   7   4  264.37   52.09
  -4  -7  -4 1062.49   97.09
   4   7   4  940.31   88.09
   4   7   4 1026.10   96.19
   4   7   4 1097.19   69.89
  -5  -7  -4  269.77   63.69
   5   7   4  169.78   28.70
   5   7   4  200.38   49.30
   5   7   4  142.39   60.69
   5   7   4  244.88   52.99
  -6  -7  -4   22.10   34.90
   6   7   4   32.00   36.60
   6   7   4   44.10   16.30
   6   7   4   82.49   24.90
   6   7   4   59.29   19.30
   6   7   4   45.90   47.70
   6   7   4   56.39   16.90
   6   7   4   66.79   20.60
  -7  -7  -4  -18.40   28.30
  -7  -7  -4   20.50   29.60
   7   7   4   19.00   26.90
   7   7   4    0.30   26.00
   7   7   4   92.29   40.10
   7   7   4   28.90   32.60
   7   7   4   39.10   25.80
  -8  -7  -4   80.29   47.10
  -8  -7  -4   88.59   49.70
   8   7   4  108.29   46.60
   8   7   4   44.20   36.20
   8   7   4    5.80   58.79
   8   7   4    1.00   42.60
   8   7   4   92.19   44.60
   8   7   4  156.38   71.39
  -9  -7  -4  197.08   76.89
   9   7   4  122.19   54.79
   9   7   4  164.78   70.89
   9   7   4  112.09   64.19
   9   7   4  198.68   71.29
   3  -8  -4 -143.59   92.49
   3  -8  -4  177.68  120.99
  -3   8   4  -74.79   70.69
  -3   8   4   23.20   73.79
  -3   8   4   92.89   73.99
   2  -8  -4  109.09   74.39
  -2   8   4  216.28   68.69
  -2   8   4  238.68   69.49
  -2   8   4  221.78  126.49
  -2   8   4  145.99   65.79
  -2   8   4  159.78  112.69
   1  -8  -4  262.97   67.69
   1  -8  -4  143.59   62.29
  -1   8   4  191.78   60.39
  -1   8   4  154.68   54.09
  -1   8   4 -128.79  137.29
  -1   8   4  202.78   79.69
  -1   8   4  137.49   49.80
   0  -8  -4   -8.60   36.40
   0  -8  -4   30.00   44.90
   0   8   4   30.50   62.39
   0   8   4   74.49   38.10
   0   8   4    9.30   34.60
   0   8   4   45.30   53.49
  -1  -8  -4   82.49   56.39
  -1  -8  -4  123.69   42.20
   1   8   4   45.40   29.10
   1   8   4   39.20   35.40
   1   8   4   92.79   43.70
   1   8   4   70.39   38.50
   1   8   4   54.19   25.90
  -2  -8  -4  199.68   23.10
  -2  -8  -4  146.89   32.30
  -2  -8  -4  180.88   49.60
  -2  -8  -4  154.38   21.90
   2   8   4  175.38   43.40
   2   8   4  179.08   30.70
   2   8   4  132.59   34.60
   2   8   4  163.58   28.60
  -3  -8  -4  106.09   38.30
   3   8   4  -28.10   37.30
   3   8   4   85.89   31.80
   3   8   4  114.69   37.80
  -4  -8  -4   67.99   40.80
   4   8   4  -35.50   30.30
   4   8   4   59.69   48.40
   4   8   4   22.70   25.20
  -5  -8  -4  738.53  104.39
   5   8   4  745.73   68.99
   5   8   4  617.64   81.29
   6   8   4  500.25   54.39
   6   8   4  363.86   61.09
   7   8   4    1.60   47.00
   7   8   4    0.40   28.90
   7   8   4   53.49   34.60
   8   8   4  183.58   33.30
   8   8   4  130.19   30.70
   8   8   4  213.18   50.79
   8   8   4  183.08   33.60
   8   8   4  212.18   32.90
   8   8   4  110.99   57.29
   9   8   4   98.29   46.30
   1  -9  -4  227.88   77.39
   1  -9  -4  210.48   87.89
  -1   9   4  136.79   65.89
  -1   9   4  274.87  149.79
  -1   9   4  122.39   89.09
  -1   9   4  214.38   98.19
  -1   9   4  103.79   62.99
   0  -9  -4   49.80   83.09
   0  -9  -4  106.89   52.39
   0   9   4  -39.60   38.60
   0   9   4   78.39   52.59
   0   9   4   98.19   78.79
   0   9   4   -0.30   45.00
   0   9   4   52.59   68.09
  -1  -9  -4  229.38   44.80
  -1  -9  -4  201.08   45.20
  -1  -9  -4   89.69   46.90
   1   9   4  245.48   89.39
   1   9   4  240.08   49.20
   1   9   4  230.38   58.09
   1   9   4  177.08   56.39
   1   9   4  257.67   46.30
  -2  -9  -4   83.39   46.10
   2   9   4  124.29   29.40
   2   9   4   48.20   40.00
   2   9   4   95.59   36.50
   2   9   4  115.49   29.30
   2   9   4   40.10   31.30
  -3  -9  -4  105.49   47.90
   3   9   4  114.49   44.00
  -4  -9  -4   96.09   45.00
   4   9   4   42.40   44.00
   4   9   4   20.90   36.40
   5   9   4   19.00   41.80
   5   9   4   28.50   33.30
   6   9   4   -1.30   33.30
   6   9   4  -38.50   39.50
   7   9   4    2.90   37.90
   7   9   4  -15.80   41.10
   7   9   4 -109.49   61.99
   8   9   4   49.70   57.29
   8   9   4  -66.29   58.59
   8   9   4   19.80   43.30
   0  10   4   -1.60   61.39
   0  10   4  -61.19   51.59
   0  10   4  -95.79   84.29
   0  10   4  -49.99   52.09
  -1 -10  -4   55.09   45.90
   1  10   4   14.60   60.59
   1  10   4   83.99   42.90
   1  10   4  -36.10   54.79
   1  10   4   69.69   43.10
   1  10   4   18.90   67.59
   2  10   4  -13.90   33.90
   2  10   4   19.10   29.50
   2  10   4   10.00   36.30
   2  10   4  -34.30   51.49
   2  10   4   49.40   30.90
   3  10   4   93.69   57.09
   3  10   4   89.89   50.39
   4  10   4  198.88   67.39
   4  10   4  110.89   50.49
   5  10   4   19.60   53.69
   5  10   4   -4.50   42.50
   6  10   4   65.89   45.80
   6  10   4   38.90   56.39
   7  10   4   93.79   50.59
   7  10   4   13.20   60.79
   3  11   4  -88.99   62.09
   3  11   4  -91.09   70.39
   4  11   4  210.08   65.69
   4  11   4  173.88   84.39
   5  11   4   86.19   66.59
   5  11   4   69.09   65.59
   6   9  -5   -9.30   66.99
   6   9  -5    4.00   34.90
   6   9  -5    3.50   45.70
   6   9  -5  -40.70   50.49
  -6  -9   5   -2.70   61.29
   5   9  -5  -10.60   35.00
   5   9  -5   58.49   47.80
   5   9  -5   57.99   45.50
   5   9  -5   43.00   43.20
  -5  -9   5   52.69   66.19
   4   9  -5  -30.90   48.90
   4   9  -5   -2.60   38.00
   4   9  -5   38.20   69.69
   4   9  -5  109.99   44.40
   4   9  -5    2.40   42.80
  -4  -9   5   27.30   52.39
  -4  -9   5   59.59   71.09
  -4  -9   5   10.80   59.39
   3   9  -5   51.49   46.60
   3   9  -5   22.60   45.60
   3   9  -5  202.28   62.39
   3   9  -5   83.39   49.70
   3   9  -5   92.99   44.10
   3   9  -5  -18.60  106.09
  -3  -9   5   50.39   61.69
  -3  -9   5   32.60   43.10
   2   9  -5  -57.39   48.50
   2   9  -5    4.10   49.30
   2   9  -5   72.09   56.59
   2   9  -5  -31.20   43.70
   2   9  -5  -31.40   66.19
   2   9  -5  -10.70   54.89
  -2  -9   5 -106.69   83.89
  -2  -9   5   47.80   47.10
   1   9  -5 -112.99   89.69
   1   9  -5  -16.10   59.49
   1   9  -5  102.69   62.29
   1   9  -5   11.50   70.49
   1   9  -5  -19.10   64.59
   1   9  -5  -43.60   51.29
  -1  -9   5 -110.19  111.19
  -1  -9   5   20.50   80.29
  -1  -9   5   45.40   51.09
   0   9  -5  -22.80   59.19
   0   9  -5   98.89   72.19
   0   9  -5  -50.79   62.09
   0   9  -5   82.69   83.79
   0  -9   5   -8.00   67.09
   0  -9   5  -82.59  104.19
   7   8  -5  -49.70   69.09
   7   8  -5  -85.69   57.99
  -7  -8   5  -72.59   77.69
  -7  -8   5  -81.69   99.79
  -7  -8   5   11.60   63.39
   6   8  -5   34.30   32.90
   6   8  -5   47.80   38.00
   6   8  -5  113.29   56.99
   6   8  -5   70.49   50.59
  -6  -8   5  106.09   56.99
  -6  -8   5   33.80   51.59
   5   8  -5   34.20   38.00
   5   8  -5  -54.89   42.80
   5   8  -5   46.10   41.30
   5   8  -5  -10.40   27.30
   5   8  -5    1.80   31.30
  -5  -8   5   43.60   50.79
  -5  -8   5   29.00   51.79
  -5  -8   5   72.39   61.89
  -5  -8   5  -30.60   46.10
   4   8  -5   25.90   34.50
   4   8  -5   49.99   38.10
   4   8  -5    0.70   34.40
   4   8  -5  -42.90   27.20
  -4  -8   5  -24.60   45.60
  -4  -8   5  -64.19   38.40
  -4  -8   5    3.40   49.70
  -4  -8   5   48.40   49.30
   3   8  -5  439.26   83.39
   3   8  -5  281.17   50.29
   3   8  -5  227.58   48.80
   3   8  -5  310.77   54.29
   3   8  -5  241.88   48.50
   3   8  -5  215.88   46.60
  -3  -8   5   97.99   82.99
  -3  -8   5  340.97   62.39
  -3  -8   5  280.17   56.79
  -3  -8   5  358.66   63.39
   2   8  -5  211.18   70.49
   2   8  -5   59.29   39.30
   2   8  -5  130.39   45.90
   2   8  -5   73.59   48.50
   2   8  -5   71.89   46.50
   2   8  -5   84.69   49.50
   2   8  -5  122.59   45.80
  -2  -8   5  181.78   57.19
  -2  -8   5   51.79   53.29
   1   8  -5  222.88   61.19
   1   8  -5   37.10   63.79
   1   8  -5   45.40   47.40
   1   8  -5  171.28   51.59
   1   8  -5   48.80   46.40
   1   8  -5  121.79   45.80
  -1  -8   5  126.29   62.39
  -1  -8   5  119.09   72.99
  -1  -8   5   96.99   46.80
   0   8  -5  -17.10   47.00
   0   8  -5    7.60   47.20
   0   8  -5   70.49   65.29
   0   8  -5   31.60   51.69
   0   8  -5  -28.00  133.79
   0  -8   5   23.60   77.89
   0  -8   5   53.49   73.99
   0  -8   5  -18.90   49.99
  -1   8  -5    6.20   95.49
  -1   8  -5   96.79   58.49
  -1   8  -5  237.08   90.59
  -1   8  -5   28.50   62.29
  -1   8  -5  115.09   59.79
   1  -8   5   72.19   49.00
   1  -8   5   82.69   91.19
   1  -8   5  180.98  104.79
  -2   8  -5   79.09   69.99
  -2   8  -5   38.70   69.99
  -2   8  -5  131.09   73.39
   2  -8   5  222.98  109.69
   2  -8   5   42.20   58.19
   8   7  -5   65.99   46.90
   8   7  -5   83.49   83.79
   8   7  -5   71.39   47.60
  -8  -7   5  149.88   80.09
  -8  -7   5  232.18  109.59
   7   7  -5  286.77   72.39
   7   7  -5  223.48   78.59
   7   7  -5  188.78   45.00
   7   7  -5  291.67   49.99
  -7  -7   5  218.58   76.49
  -7  -7   5  171.18   68.09
  -7  -7   5  312.37   68.39
   6   7  -5  201.08   60.89
   6   7  -5  272.67   58.69
   6   7  -5  216.38   39.60
   6   7  -5  224.28   39.50
  -6  -7   5  108.39   55.39
  -6  -7   5  160.68   50.59
   5   7  -5  334.07   54.49
   5   7  -5  188.78   40.30
   5   7  -5  304.97   54.69
  -5  -7   5  248.08   62.79
  -5  -7   5  274.87   62.69
  -5  -7   5  302.07   51.69
   4   7  -5  124.19   35.10
   4   7  -5  173.48   71.39
   4   7  -5   48.70   30.70
   4   7  -5   39.70   27.90
   4   7  -5   79.59   27.80
   4   7  -5  119.89   36.40
  -4  -7   5   -3.10   38.20
  -4  -7   5  117.69   46.10
   3   7  -5   47.90   61.59
   3   7  -5  -23.40   24.30
   3   7  -5   -9.50   26.20
   3   7  -5   19.20   31.40
   3   7  -5    8.20   29.70
   3   7  -5   32.00   30.60
  -3  -7   5   26.60   36.90
  -3  -7   5   16.40   37.30
  -3  -7   5   -8.20   34.20
  -3  -7   5   -5.40   38.40
   2   7  -5  247.28   49.70
   2   7  -5  297.17   51.79
   2   7  -5  245.78   49.99
   2   7  -5  322.97   50.69
   2   7  -5  265.37   49.40
   2   7  -5  198.58   56.49
  -2  -7   5  309.67   46.20
  -2  -7   5  248.88   52.29
  -2  -7   5  257.67   54.09
  -2  -7   5  183.38   50.79
   1   7  -5   82.39   43.50
   1   7  -5  213.28   49.70
   1   7  -5  161.68   41.60
   1   7  -5  229.98   50.69
   1   7  -5   72.49   37.00
   1   7  -5   90.39   39.10
  -1  -7   5  113.89   46.40
  -1  -7   5  204.28   55.59
  -1  -7   5   85.29   34.50
   0   7  -5  176.68   46.40
   0   7  -5  182.58   50.89
   0   7  -5   96.99   58.19
   0   7  -5  135.29   41.20
   0  -7   5   32.10   54.79
   0  -7   5  111.59   48.90
   0  -7   5  105.29   58.69
  -1   7  -5  172.38   73.29
  -1   7  -5  190.38   74.59
  -1   7  -5  120.19   48.10
  -1   7  -5  112.19   53.49
  -1   7  -5  104.09   54.49
   1  -7   5  217.98   79.09
   1  -7   5  114.49   51.89
   1  -7   5  253.07   73.99
  -2   7  -5  322.37   77.89
  -2   7  -5  176.98   73.09
  -2   7  -5  238.18  107.79
  -2   7  -5  218.08   94.69
  -2   7  -5  356.36   80.19
   2  -7   5  198.28   92.89
   2  -7   5  279.27   64.09
   2  -7   5  190.98   83.29
  -3   7  -5   32.30   84.09
  -3   7  -5   10.30   54.29
   3  -7   5   -9.40  100.69
   3  -7   5  223.38  112.09
   3  -7   5   44.80   48.90
   8   6  -5  218.38  131.49
   8   6  -5   90.69   81.79
   8   6  -5  167.28   51.19
  -8  -6   5  208.98   56.99
  -8  -6   5  179.38   79.79
  -8  -6   5  -61.79   81.09
   7   6  -5   91.49   36.10
   7   6  -5   78.19   33.30
   7   6  -5   14.70   73.89
   7   6  -5   27.30   57.59
  -7  -6   5   60.59   59.79
  -7  -6   5    5.50   54.49
  -7  -6   5   54.59   45.10
   6   6  -5  152.58   40.50
   6   6  -5  214.88   53.19
   6   6  -5  170.58   58.29
   6   6  -5  206.98   39.60
  -6  -6   5  183.48   45.20
  -6  -6   5  122.79   46.10
  -6  -6   5  108.19   43.80
   5   6  -5  217.28   44.40
   5   6  -5  182.98   45.40
   5   6  -5  316.57   41.90
   5   6  -5  194.58   36.30
  -5  -6   5  214.18   56.19
  -5  -6   5  186.68   46.10
  -5  -6   5  194.68   42.70
  -5  -6   5  178.08   40.40
   4   6  -5  247.38   43.70
   4   6  -5  191.18   39.10
  -4  -6   5  198.68   42.10
  -4  -6   5  287.97   52.49
  -4  -6   5  151.58   38.40
   3   6  -5  983.50   75.19
   3   6  -5 1033.40   77.49
   3   6  -5 1016.70   73.69
   3   6  -5  894.91   76.89
   3   6  -5  994.60   82.19
  -3  -6   5  998.10   82.49
  -3  -6   5 1015.80   78.79
  -3  -6   5  955.70   80.79
  -3  -6   5 1126.59   97.49
  -3  -6   5  882.01   75.89
   2   6  -5   62.09   27.80
   2   6  -5  147.99   39.30
   2   6  -5  115.49   35.60
   2   6  -5   96.69   29.40
   2   6  -5  132.79   29.80
   2   6  -5  123.49   32.40
  -2  -6   5  108.19   29.90
  -2  -6   5   82.79   36.30
  -2  -6   5   72.69   38.40
  -2  -6   5  208.48   42.60
  -2  -6   5  109.39   33.30
   1   6  -5  -25.10   22.80
   1   6  -5    3.10   27.40
   1   6  -5   25.90   30.00
   1   6  -5   -4.00   30.40
   1   6  -5   23.00   26.50
   1   6  -5   -2.70   27.50
  -1  -6   5   21.80   36.10
  -1  -6   5   -4.70   32.60
  -1  -6   5  -29.70   28.70
  -1  -6   5   57.69   31.40
  -1  -6   5  -44.10   23.90
   0   6  -5   17.90   37.80
   0   6  -5   25.10   31.10
   0   6  -5    5.10   25.80
   0   6  -5   41.60   33.20
   0   6  -5   22.60   26.40
   0   6  -5   15.90   37.40
   0  -6   5  -10.90   41.50
   0  -6   5   81.59   38.90
   0  -6   5   43.20   35.00
  -1   6  -5   25.10   50.49
  -1   6  -5   37.40   34.00
  -1   6  -5  -38.90   34.40
  -1   6  -5  -15.00   51.09
  -1   6  -5   61.99   47.50
  -1   6  -5   48.50   34.30
   1  -6   5   38.60   48.80
   1  -6   5   10.10   33.90
   1  -6   5   38.40   56.49
  -2   6  -5   25.40   71.19
  -2   6  -5    3.10   42.80
  -2   6  -5  -22.00   40.00
  -2   6  -5   57.39   42.50
  -2   6  -5   29.30   59.39
   2  -6   5  -54.89   55.99
   2  -6   5   75.29   60.59
   2  -6   5  -24.10   33.00
  -3   6  -5   91.49   56.39
  -3   6  -5   99.69   66.89
  -3   6  -5  100.99  108.09
  -3   6  -5 -123.29   99.99
  -3   6  -5   39.90   50.89
   3  -6   5  135.49   59.59
   3  -6   5   17.40   78.19
   3  -6   5  159.58   76.29
  -4   6  -5   49.90  101.49
  -4   6  -5  278.87  132.89
  -4   6  -5   23.70   71.59
   4  -6   5   57.49   93.19
   4  -6   5  -22.50   88.49
   4  -6   5  -64.29   43.50
   8   5  -5  -26.40   78.89
   8   5  -5 -255.37  103.39
   8   5  -5  -19.00   48.30
   8   5  -5   -3.70   44.30
  -8  -5   5   37.80   82.59
  -8  -5   5   38.30   77.79
   7   5  -5    8.90   36.70
   7   5  -5   45.90   63.09
   7   5  -5   41.00   34.90
  -7  -5   5   -8.10   54.59
  -7  -5   5  -17.70   37.10
  -7  -5   5   20.00   52.79
   6   5  -5   78.69   50.69
   6   5  -5  -15.70   38.00
   6   5  -5   13.60   23.40
  -6  -5   5  -40.20   39.30
  -6  -5   5    3.50   38.80
  -6  -5   5   -0.20   33.90
   5   5  -5  243.58   38.70
   5   5  -5  263.77   41.90
   5   5  -5  144.99   43.40
   5   5  -5  208.58   45.40
  -5  -5   5  200.08   41.60
  -5  -5   5  154.58   40.10
  -5  -5   5  279.87   60.09
  -5  -5   5  219.88   41.90
   4   5  -5   20.20   23.50
   4   5  -5    2.20   17.60
   4   5  -5   -0.10   18.90
   4   5  -5   -5.40   26.50
  -4  -5   5   -1.80   32.20
  -4  -5   5   38.80   32.80
  -4  -5   5   38.10   30.10
  -4  -5   5  -37.40   24.70
  -4  -5   5  -19.70   19.20
   3   5  -5  586.24   56.19
   3   5  -5  507.15   52.29
  -3  -5   5  467.95   52.39
  -3  -5   5  476.85   55.19
  -3  -5   5  444.76   54.39
  -3  -5   5  651.33   61.69
   2   5  -5  868.41   69.89
   2   5  -5  876.31   69.99
   2   5  -5  768.32   68.69
   2   5  -5  965.60   71.99
   2   5  -5 1002.30   70.69
  -2  -5   5  894.61   65.49
  -2  -5   5  924.61   67.89
  -2  -5   5  819.22   72.99
  -2  -5   5  788.92   71.99
  -2  -5   5  816.52   77.79
   1   5  -5  -21.40   42.20
   1   5  -5  -33.10   20.80
   1   5  -5   25.00   17.50
   1   5  -5   26.70   23.30
   1   5  -5   14.70   25.90
   1   5  -5  -11.80   19.00
  -1  -5   5   36.60   28.50
  -1  -5   5    8.00   24.90
  -1  -5   5    1.40   19.20
  -1  -5   5   16.50   25.60
  -1  -5   5   -3.00   22.10
   0   5  -5   90.59   28.20
   0   5  -5   88.19   33.70
   0   5  -5   71.29   28.80
   0   5  -5   23.70   21.70
   0   5  -5   45.30   31.70
   0   5  -5   64.99   35.30
   0  -5   5  126.49   40.40
   0  -5   5   42.00   50.79
   0  -5   5   43.40   26.50
   0  -5   5   56.29   32.20
  -1   5  -5  205.48   56.49
  -1   5  -5  216.28   52.19
  -1   5  -5  218.58   50.69
  -1   5  -5  262.37   52.59
  -1   5  -5  215.78   44.60
  -1   5  -5  295.47   52.39
   1  -5   5  180.98   52.49
   1  -5   5  160.08   38.60
   1  -5   5  194.38   51.39
   1  -5   5  199.48   46.00
   1  -5   5  167.88   49.00
  -2   5  -5   32.20   49.10
  -2   5  -5  -28.30   52.69
  -2   5  -5   -1.40   49.10
  -2   5  -5   16.10   31.40
  -2   5  -5   59.99   35.60
   2  -5   5   -2.40   23.50
   2  -5   5   27.40   48.60
   2  -5   5   17.50   44.80
  -3   5  -5  -42.30   37.30
  -3   5  -5    2.50   68.59
  -3   5  -5   25.60   40.00
  -3   5  -5   36.90   80.89
  -3   5  -5   16.80   36.20
   3  -5   5   27.00   60.09
   3  -5   5   16.60   57.79
   3  -5   5   14.90   27.90
  -4   5  -5  140.19  102.29
  -4   5  -5    6.60   60.69
  -4   5  -5   76.89   54.39
  -4   5  -5  101.99   49.20
   4  -5   5   39.60   36.90
   4  -5   5   25.80   78.29
   4  -5   5  117.39   77.89
  -5   5  -5  193.28   85.19
  -5   5  -5 -361.86  129.39
  -5   5  -5   55.59   49.60
   5  -5   5  103.59   98.29
   5  -5   5  150.08  100.29
   5  -5   5  115.89   46.80
   8   4  -5  279.67  116.19
   8   4  -5  366.16   70.39
   8   4  -5  133.79   56.99
   8   4  -5  162.08   98.79
  -8  -4   5  251.97   83.99
  -8  -4   5  150.48   78.79
   7   4  -5  191.38   47.70
   7   4  -5   14.80   77.49
   7   4  -5   75.19   42.00
   7   4  -5  111.19   63.19
  -7  -4   5  126.69   58.79
  -7  -4   5  136.19   60.59
   6   4  -5  563.24   61.99
   6   4  -5  571.84   87.09
   6   4  -5  646.04  150.08
  -6  -4   5  591.54   77.89
  -6  -4   5  651.83   64.09
   5   4  -5 1259.17  106.49
   5   4  -5 1288.67   90.19
   5   4  -5 1437.76   93.49
   5   4  -5 1273.97  104.19
  -5  -4   5 1471.65  119.19
  -5  -4   5 1257.77   99.79
  -5  -4   5 1443.66   99.69
  -5  -4   5 1328.17  111.09
   4   4  -5  -27.50   17.90
   4   4  -5  -34.30   25.40
   4   4  -5   -7.20   16.40
  -4  -4   5  -12.30   23.80
  -4  -4   5  -12.50   29.50
  -4  -4   5    7.40   20.10
  -4  -4   5   10.00   23.10
   3   4  -5   26.00   17.80
   3   4  -5   50.09   23.50
   3   4  -5   37.50   18.00
   3   4  -5   60.59   27.80
  -3  -4   5   49.60   27.00
  -3  -4   5   83.69   29.00
  -3  -4   5   49.90   23.90
  -3  -4   5   19.90   21.60
   2   4  -5  900.31   85.69
   2   4  -5  608.24   57.09
  -2  -4   5  567.94   56.89
  -2  -4   5  745.13   53.99
  -2  -4   5  676.33   54.89
   1   4  -5   14.20   15.90
   1   4  -5   16.10   16.50
   1   4  -5   25.30   16.90
   1   4  -5  -16.30   19.00
   1   4  -5    8.30   17.00
   1   4  -5   15.30   21.20
  -1  -4   5    2.00   19.00
  -1  -4   5   18.70   23.60
  -1  -4   5   28.40   20.20
  -1  -4   5   18.20   18.20
   0   4  -5  479.65   59.89
   0   4  -5  358.26   55.39
   0   4  -5  397.46   56.29
   0   4  -5  343.57   49.70
   0   4  -5  360.06   53.49
   0  -4   5  401.06   43.80
   0  -4   5  279.07   48.70
   0  -4   5  401.16   41.00
   0  -4   5  295.07   54.59
  -1   4  -5  327.57   55.59
  -1   4  -5  163.68   40.10
  -1   4  -5  204.38   46.00
  -1   4  -5  222.58   49.00
  -1   4  -5  267.57   47.60
  -1   4  -5  263.97   45.80
   1  -4   5  194.68   46.10
   1  -4   5  217.68   42.20
   1  -4   5  204.28   42.90
   1  -4   5  175.48   43.90
   1  -4   5  239.18   51.09
  -2   4  -5 1210.48  104.59
  -2   4  -5 1133.59   90.59
  -2   4  -5  999.40   97.19
  -2   4  -5 1224.38  111.49
  -2   4  -5 1033.60   99.79
  -2   4  -5 1256.47  104.09
   2  -4   5 1147.89  104.19
   2  -4   5  898.01   96.59
   2  -4   5 1064.59  105.99
   2  -4   5 1064.79  103.19
   2  -4   5 1209.28  105.09
   2  -4   5 1074.89   84.99
  -3   4  -5  196.18   65.49
  -3   4  -5   79.69   43.90
  -3   4  -5  109.09   71.49
  -3   4  -5  129.19   37.70
  -3   4  -5  162.98   45.80
  -3   4  -5  166.68   58.09
   3  -4   5  154.28   57.49
   3  -4   5  166.98   51.79
   3  -4   5   65.29   47.10
   3  -4   5  122.69   49.80
  -4   4  -5  402.86   93.09
  -4   4  -5  260.27   74.59
  -4   4  -5  380.86   93.39
  -4   4  -5  349.17   63.99
   4  -4   5  320.77   56.39
   4  -4   5  277.17   67.09
   4  -4   5  361.86   89.99
  -5   4  -5   -8.60   43.10
  -5   4  -5   24.70   61.09
  -5   4  -5 -243.38  167.28
  -5   4  -5    2.30   56.29
   5  -4   5    3.60   68.99
   5  -4   5   68.19   80.49
   5  -4   5   -9.90   34.50
  -6   4  -5    8.20   51.09
  -6   4  -5   28.60   80.49
   6  -4   5   82.69   93.19
   6  -4   5  118.39   97.99
   6  -4   5   12.40   43.60
   8   3  -5    1.80   56.09
   8   3  -5  -71.69   55.99
   8   3  -5  231.38  125.09
   8   3  -5  -24.30   90.89
  -8  -3   5   68.69   80.39
  -8  -3   5  -19.20   78.59
  -8  -3   5   -8.10   66.29
   7   3  -5   92.99   78.89
   7   3  -5   49.90   40.70
   7   3  -5   28.70   42.00
   7   3  -5    7.70   63.59
  -7  -3   5   70.19   61.09
  -7  -3   5   59.69   43.50
  -7  -3   5  -18.40   54.39
   6   3  -5  257.07   57.79
   6   3  -5  189.78   62.09
  -6  -3   5  199.98   33.60
  -6  -3   5  204.38   37.50
  -6  -3   5  293.97   58.09
  -6  -3   5  216.18   49.99
   5   3  -5  690.63   63.79
   5   3  -5  656.33   70.09
   5   3  -5  719.93   63.89
  -5  -3   5  756.72   92.39
  -5  -3   5  684.93   86.79
  -5  -3   5  727.23   72.79
  -5  -3   5  588.34   56.89
  -5  -3   5  644.84   71.39
   4   3  -5 1287.87   95.59
   4   3  -5 1328.37   98.89
   4   3  -5 1294.47   87.59
   4   3  -5 1383.66   88.69
  -4  -3   5 1254.77   96.19
  -4  -3   5 1413.36   96.59
  -4  -3   5 1179.58   91.09
  -4  -3   5 1303.97   98.99
   3   3  -5  936.81   67.09
   3   3  -5 1001.80   74.09
   3   3  -5  948.31   73.49
   3   3  -5 1153.18   70.59
  -3  -3   5  913.61   74.39
  -3  -3   5  991.10   73.49
  -3  -3   5 1023.50   74.99
  -3  -3   5  886.21   72.19
   2   3  -5   51.49   18.30
   2   3  -5   30.90   18.50
   2   3  -5   13.20   17.60
   2   3  -5   22.50   14.60
  -2  -3   5   21.20   16.10
  -2  -3   5    1.20   15.70
  -2  -3   5   41.80   22.60
  -2  -3   5   13.50   16.10
   1   3  -5  143.09   31.90
   1   3  -5  113.39   26.90
   1   3  -5  105.99   17.50
   1   3  -5  184.28   30.60
   1   3  -5   99.59   25.20
  -1  -3   5  127.69   26.10
  -1  -3   5  160.68   31.60
  -1  -3   5  124.49   25.50
  -1  -3   5  116.29   29.30
  -1  -3   5  148.79   22.00
   0   3  -5  498.15   47.10
   0   3  -5  523.55   50.49
   0   3  -5  633.64   56.59
   0   3  -5  586.24   51.39
   0   3  -5  573.24   54.99
   0   3  -5  585.24   49.10
   0  -3   5  543.45   47.50
   0  -3   5  557.14   58.29
   0  -3   5  615.84   57.99
   0  -3   5  611.94   51.09
   0  -3   5  570.24   48.80
  -1   3  -5  141.39   33.90
  -1   3  -5  145.39   35.40
  -1   3  -5  155.58   37.80
  -1   3  -5  161.58   31.20
  -1   3  -5  218.08   49.10
  -1   3  -5  177.28   33.60
   1  -3   5  201.68   37.00
   1  -3   5  135.99   36.40
   1  -3   5  198.18   36.10
   1  -3   5  244.18   47.70
   1  -3   5  193.98   48.90
  -2   3  -5  400.96   65.19
  -2   3  -5  372.36   48.90
  -2   3  -5  406.96   56.79
  -2   3  -5  455.25   68.99
  -2   3  -5  286.27   57.29
  -2   3  -5  435.76   68.99
   2  -3   5  447.26   69.09
   2  -3   5  305.57   57.29
   2  -3   5  519.65   56.79
   2  -3   5  433.86   62.59
   2  -3   5  365.76   45.70
   2  -3   5  438.26   69.09
  -3   3  -5  252.27   59.59
  -3   3  -5  216.88   53.69
  -3   3  -5  121.69   42.20
  -3   3  -5  152.48   34.70
  -3   3  -5  141.59   44.00
  -3   3  -5   48.90   37.30
   3  -3   5  230.78   64.99
   3  -3   5  213.68   49.60
   3  -3   5  252.07   61.89
   3  -3   5  168.48   47.60
   3  -3   5  108.99   36.30
   3  -3   5  140.39   41.80
  -4   3  -5  117.39   45.30
  -4   3  -5  201.48   51.49
  -4   3  -5  141.59   66.99
  -4   3  -5  230.58   82.69
  -4   3  -5  141.99   53.19
   4  -3   5  194.38   66.69
   4  -3   5  193.08   58.89
   4  -3   5  192.58   49.50
   4  -3   5  265.07   63.99
   4  -3   5  219.08   67.09
  -5   3  -5  401.36   63.19
  -5   3  -5  334.87   78.59
  -5   3  -5  297.67   83.49
  -5   3  -5  516.35  109.59
   5  -3   5  283.27   72.89
   5  -3   5  280.97   78.69
  -6   3  -5   99.59   73.09
  -6   3  -5  171.98   57.69
  -6   3  -5  164.98   71.69
   6  -3   5   71.49   71.19
   6  -3   5   71.59   66.39
   6  -3   5  138.39   81.29
   6  -3   5   81.79   38.40
   8   2  -5   80.49   62.39
   8   2  -5   67.19   68.19
   8   2  -5   18.40  102.89
  -8  -2   5   95.89   84.59
  -8  -2   5  -78.79   81.29
  -8  -2   5   42.00   99.89
   7   2  -5   68.69   52.09
   7   2  -5   42.70   41.90
  -7  -2   5  -57.29   52.19
  -7  -2   5  -36.40   55.59
  -7  -2   5  -92.39   50.19
   6   2  -5   24.90   58.19
   6   2  -5   67.29   42.70
   6   2  -5   73.69   46.00
  -6  -2   5    9.30   34.70
  -6  -2   5  161.68   52.39
  -6  -2   5   51.59   48.90
   5   2  -5  272.47   51.09
   5   2  -5  310.07   54.49
   5   2  -5  236.18   59.59
   5   2  -5  243.98   43.00
   5   2  -5  383.76   61.09
  -5  -2   5  403.66   60.99
  -5  -2   5  188.08   54.19
  -5  -2   5  285.07   51.49
  -5  -2   5  233.48   36.80
  -5  -2   5  223.28   58.59
  -5  -2   5  255.97   34.10
   4   2  -5  105.49   26.30
   4   2  -5   79.09   24.30
   4   2  -5   71.29   24.90
   4   2  -5   38.00   28.90
  -4  -2   5   45.60   16.70
  -4  -2   5   37.40   28.30
  -4  -2   5   79.99   32.80
  -4  -2   5   78.19   31.70
  -4  -2   5   55.39   26.50
   3   2  -5  838.22   67.49
   3   2  -5  856.81   62.09
   3   2  -5  864.41   62.49
   3   2  -5  734.63   66.69
  -3  -2   5  883.01   66.89
  -3  -2   5  692.43   63.29
  -3  -2   5  823.92   68.09
  -3  -2   5  778.82   67.59
   2   2  -5  219.78   35.00
   2   2  -5  246.98   36.50
   2   2  -5  262.57   30.60
   2   2  -5  250.87   29.60
  -2  -2   5  196.38   33.40
  -2  -2   5  252.47   36.10
  -2  -2   5  213.18   36.50
  -2  -2   5  238.18   36.90
   1   2  -5   93.59   20.70
   1   2  -5   36.90   16.70
   1   2  -5   80.59   20.30
   1   2  -5   74.09   14.00
   1   2  -5   52.89   21.20
  -1  -2   5   55.09   18.10
  -1  -2   5   32.30   11.40
  -1  -2   5   74.69   20.90
  -1  -2   5   65.09   18.00
  -1  -2   5   38.50   13.80
   0   2  -5   48.20   20.40
   0   2  -5   11.60   16.40
   0   2  -5   24.70   12.40
   0   2  -5    5.70   11.80
   0   2  -5    8.80   11.30
   0   2  -5   13.40   15.50
   0  -2   5   32.50   14.30
   0  -2   5    5.40   15.60
   0  -2   5    2.70   15.70
   0  -2   5   22.30   13.90
   0  -2   5    3.50   11.40
  -1   2  -5  605.04   54.79
  -1   2  -5  630.94   57.09
  -1   2  -5  687.93   59.99
  -1   2  -5  623.34   58.59
   1  -2   5  521.75   58.09
   1  -2   5  732.33   57.59
   1  -2   5  567.44   58.79
  -2   2  -5   -2.90   25.90
  -2   2  -5  -14.40   21.70
  -2   2  -5   25.30   17.70
  -2   2  -5   10.60   11.40
  -2   2  -5    6.80   20.10
  -2   2  -5   20.40   23.00
  -2   2  -5   22.50   23.40
   2  -2   5   -0.50   15.40
   2  -2   5  -15.20   21.60
   2  -2   5   27.80   21.30
   2  -2   5  -17.30   19.70
   2  -2   5    8.40   19.20
   2  -2   5    1.20   21.10
  -3   2  -5   68.29   35.00
  -3   2  -5   49.50   25.30
  -3   2  -5   27.40   25.30
  -3   2  -5   25.60   26.70
  -3   2  -5   14.20   25.30
  -3   2  -5    8.40   32.50
   3  -2   5   56.09   34.00
   3  -2   5   45.60   33.40
   3  -2   5   19.20   25.90
   3  -2   5   22.50   34.80
   3  -2   5  -21.70   19.70
   3  -2   5   31.30   29.50
  -4   2  -5   16.40   30.60
  -4   2  -5  130.59   48.00
  -4   2  -5   57.39   35.90
  -4   2  -5   58.29   55.19
  -4   2  -5   37.10   44.50
  -4   2  -5   59.69   24.20
   4  -2   5   40.10   47.20
   4  -2   5   84.79   33.60
   4  -2   5   32.00   39.30
   4  -2   5   11.30   33.60
   4  -2   5   64.09   38.00
   4  -2   5   18.10   34.50
  -5   2  -5   41.80   28.20
  -5   2  -5  -18.30   36.30
  -5   2  -5   38.20   63.99
  -5   2  -5   16.90   46.90
   5  -2   5   10.50   51.09
   5  -2   5   23.80   41.30
   5  -2   5  101.09   78.09
   5  -2   5   57.89   48.80
  -6   2  -5   67.69   59.49
  -6   2  -5   40.70   40.40
  -6   2  -5  100.99   66.69
   6  -2   5   -0.30   58.79
   6  -2   5  -85.29   46.00
   6  -2   5  -31.80   60.59
   6  -2   5  160.28  130.39
  -7   2  -5   61.09   82.19
  -7   2  -5   14.30   48.60
  -7   2  -5    3.00   84.49
   7  -2   5   15.50   88.49
   7  -2   5   11.80   74.29
   7  -2   5  -42.10   64.99
   7  -2   5   24.60   34.40
   8   1  -5  141.09   74.39
   8   1  -5   79.19  134.69
   8   1  -5  226.48   77.09
  -8  -1   5  319.97   95.29
  -8  -1   5   31.50   96.29
   7   1  -5  278.37  131.49
   7   1  -5  172.58   96.79
   7   1  -5  326.67   76.59
   7   1  -5  376.56   74.99
  -7  -1   5  250.27   69.49
  -7  -1   5  214.18   68.89
  -7  -1   5  297.97   90.99
   6   1  -5  303.67   64.89
   6   1  -5  353.56   74.89
   6   1  -5  393.06   71.39
   6   1  -5  261.47   77.09
  -6  -1   5  339.67   74.69
  -6  -1   5  349.57   70.09
   5   1  -5 1222.38  117.09
   5   1  -5 1209.28  110.09
   5   1  -5 1156.98   96.49
   5   1  -5 1348.47  103.59
   5   1  -5 1201.78  101.39
  -5  -1   5 1362.96  110.79
  -5  -1   5 1127.29   92.69
  -5  -1   5 1343.27  108.69
  -5  -1   5 1519.25  126.99
   4   1  -5  153.78   34.20
   4   1  -5   79.39   29.90
   4   1  -5   75.69   25.00
   4   1  -5   61.79   30.50
   4   1  -5  120.49   34.40
  -4  -1   5   81.99   33.30
  -4  -1   5  129.49   37.90
  -4  -1   5   94.19   34.00
  -4  -1   5   32.40   23.30
  -4  -1   5   68.89   31.40
   3   1  -5  145.79   30.10
   3   1  -5  264.47   41.40
   3   1  -5  218.08   38.20
   3   1  -5  197.78   33.50
   3   1  -5  132.39   34.70
  -3  -1   5  178.18   27.60
  -3  -1   5  216.48   42.20
  -3  -1   5  204.38   40.20
  -3  -1   5  193.38   39.20
  -3  -1   5  198.88   38.70
   2   1  -5   24.00   17.80
   2   1  -5  -15.50   14.80
   2   1  -5   12.30   11.50
   2   1  -5    7.20   11.50
  -2  -1   5   18.90   10.40
  -2  -1   5   21.10   17.00
  -2  -1   5  -27.50   13.80
  -2  -1   5   -8.80   13.00
  -2  -1   5  -19.60   13.70
   1   1  -5  226.78   35.40
   1   1  -5  204.78   34.40
   1   1  -5  275.97   29.50
   1   1  -5  216.28   31.00
  -1  -1   5  159.18   31.90
  -1  -1   5  173.98   21.00
  -1  -1   5  168.08   30.10
  -1  -1   5  234.88   32.40
   0   1  -5  211.78   32.30
   0   1  -5  234.58   25.30
   0   1  -5  234.48   36.40
   0  -1   5  226.98   31.20
   0  -1   5  185.18   31.20
   0  -1   5  216.78   26.60
   0  -1   5  205.88   34.60
   0  -1   5  210.48   30.20
  -1   1  -5 1076.99   71.49
  -1   1  -5 1169.98   77.79
  -1   1  -5 1166.38   78.59
  -1   1  -5 1073.19   65.19
  -1   1  -5 1046.20   73.59
  -1   1  -5  970.40   74.29
   1  -1   5 1143.79   79.69
   1  -1   5 1037.80   72.29
   1  -1   5 1101.29   77.09
   1  -1   5 1088.09   69.69
   1  -1   5  951.60   75.99
  -2   1  -5  531.55   55.79
  -2   1  -5  619.54   55.79
  -2   1  -5  662.13   60.19
  -2   1  -5  635.64   59.89
  -2   1  -5  582.14   57.39
  -2   1  -5  678.53   47.40
  -2   1  -5  723.83   50.89
   2  -1   5  612.44   54.99
   2  -1   5  575.34   49.50
   2  -1   5  544.85   62.99
   2  -1   5  635.04   57.99
   2  -1   5  593.54   60.39
  -3   1  -5 1731.53  121.39
  -3   1  -5 1706.73  105.49
  -3   1  -5 1718.43  101.99
  -3   1  -5 1840.12  125.49
  -3   1  -5 1725.53  121.29
  -3   1  -5 1606.34  121.09
  -3   1  -5 1675.63  115.99
   3  -1   5 1799.02  119.29
   3  -1   5 1623.74  101.29
   3  -1   5 1640.44  123.69
   3  -1   5 1622.74  124.09
   3  -1   5 1714.93  115.79
   3  -1   5 1933.81  123.09
  -4   1  -5   99.89   26.60
  -4   1  -5  112.89   38.00
  -4   1  -5   90.49   41.80
  -4   1  -5   51.59   37.50
  -4   1  -5   99.59   44.40
  -4   1  -5  115.89   32.10
  -4   1  -5  153.88   49.80
   4  -1   5  108.19   41.10
   4  -1   5  135.79   36.50
   4  -1   5   51.29   34.40
   4  -1   5   77.19   36.00
   4  -1   5   82.69   41.20
   4  -1   5   77.99   37.40
  -5   1  -5  713.33  106.39
  -5   1  -5  739.03  107.39
  -5   1  -5  609.44   64.69
  -5   1  -5  734.63  115.19
  -5   1  -5  716.93  112.69
  -5   1  -5  506.35   84.19
   5  -1   5  504.45   85.89
   5  -1   5  499.15   63.49
   5  -1   5  625.64   95.09
   5  -1   5  782.52  101.79
   5  -1   5  724.33   94.19
   5  -1   5  501.75   86.49
  -6   1  -5   38.20   32.60
  -6   1  -5  164.28   84.59
  -6   1  -5   24.90   45.30
  -6   1  -5  -15.20   47.60
   6  -1   5   12.20   48.90
   6  -1   5  157.08   71.89
   6  -1   5    3.90   46.10
   6  -1   5   33.90   53.59
  -7   1  -5    6.50   57.69
  -7   1  -5  -39.20   35.10
  -7   1  -5   36.50   66.99
   7  -1   5   -3.80   55.59
   7  -1   5  -31.30   62.49
   7  -1   5  246.98   99.79
   7  -1   5   21.30   60.89
  -8   1  -5  489.55  113.69
  -8   1  -5  463.45   86.09
   8  -1   5  487.55  124.89
   8  -1   5  325.27  107.09
   8  -1   5  347.67  113.89
   8   0  -5  148.19   94.59
   8   0  -5  521.15  198.08
   8   0  -5   96.39   76.79
  -8   0   5  136.89  102.09
  -8   0   5  216.28  109.99
   7   0  -5   73.09  100.99
   7   0  -5  164.78   64.39
   7   0  -5   14.60   57.99
  -7   0   5   14.30   64.89
  -7   0   5   27.90   57.49
   6   0  -5  112.49   81.89
   6   0  -5  247.58   62.89
   6   0  -5  104.19   64.59
   6   0  -5  375.86   80.49
  -6   0   5  148.99   60.59
  -6   0   5  203.18   64.49
  -6   0   5  250.07   63.19
   5   0  -5  150.68   40.50
   5   0  -5  149.49   47.00
   5   0  -5   91.39   44.60
   5   0  -5  123.49   55.89
   5   0  -5  149.88   42.80
  -5   0   5  138.49   60.39
  -5   0   5  146.69   64.09
  -5   0   5   79.99   37.00
  -5   0   5   64.59   41.90
   4   0  -5  639.54   76.69
   4   0  -5  636.24   68.49
   4   0  -5  737.43   70.99
   4   0  -5  764.92  104.09
   4   0  -5  624.04   63.59
  -4   0   5  717.53   68.79
  -4   0   5  797.42   74.49
  -4   0   5  685.53   89.09
  -4   0   5  761.42   98.09
  -4   0   5  755.52   72.49
   3   0  -5 1423.46  101.49
   3   0  -5 1459.55   98.19
   3   0  -5 1461.95   93.99
   3   0  -5 1404.16  101.19
   3   0  -5 1529.55   99.69
  -3   0   5 1410.46  100.39
  -3   0   5 1355.66  101.29
  -3   0   5 1539.65  102.69
  -3   0   5 1208.98  100.19
   2   0  -5  619.14   55.59
   2   0  -5  725.03   54.49
   2   0  -5  713.23   61.39
   2   0  -5  663.13   51.29
  -2   0   5  628.94   56.69
  -2   0   5  651.53   58.19
  -2   0   5  625.24   56.39
  -2   0   5  651.13   55.69
   1   0  -5  569.94   43.80
   1   0  -5  581.44   49.40
   1   0  -5  576.04   47.90
   1   0  -5  530.05   43.80
  -1   0   5  522.15   47.30
  -1   0   5  593.34   47.00
  -1   0   5  548.25   42.10
  -1   0   5  594.64   50.99
  -1   0   5  555.04   46.50
   0   0  -5 1302.67   76.49
   0   0  -5 1132.49   78.79
   0   0  -5 1230.28   79.59
   0   0  -5 1258.07   74.89
   0   0  -5 1180.58   74.69
   0   0   5 1275.57   75.29
   0   0   5 1206.78   80.49
   0   0   5 1279.57   82.59
   0   0   5 1371.66   77.49
   0   0   5 1354.46   77.09
  -1   0  -5   92.79   25.50
  -1   0  -5  123.49   24.20
  -1   0  -5  106.39   22.20
  -1   0  -5   69.39   17.90
  -1   0  -5  105.19   16.10
  -1   0  -5  139.39   29.30
   1   0   5   70.89   17.40
   1   0   5   68.59   21.40
   1   0   5   98.79   22.10
   1   0   5  117.79   23.50
   1   0   5  100.29   24.10
  -2   0  -5  186.58   34.10
  -2   0  -5  168.38   31.10
  -2   0  -5  169.28   31.50
  -2   0  -5  166.88   29.70
  -2   0  -5  168.98   27.60
  -2   0  -5  164.38   24.30
  -2   0  -5  173.08   36.00
   2   0   5  133.29   19.20
   2   0   5  173.78   31.60
   2   0   5  128.29   30.40
   2   0   5  165.68   31.00
   2   0   5  147.19   29.00
   2   0   5  172.08   34.50
  -3   0  -5 1860.21  120.09
  -3   0  -5 1707.33  117.09
  -3   0  -5 1714.13  131.39
  -3   0  -5 1953.80  120.59
  -3   0  -5 1716.83  113.99
  -3   0  -5 1848.92  107.19
  -3   0  -5 1792.52  101.29
   3   0   5 1618.24  112.89
   3   0   5 1739.83  115.99
   3   0   5 1714.63  120.19
   3   0   5 1710.53  120.19
   3   0   5 1664.03  111.09
   3   0   5 1697.13   97.89
  -4   0  -5  700.53   76.79
  -4   0  -5  834.72   82.49
  -4   0  -5  632.74   80.09
  -4   0  -5  805.82   77.99
  -4   0  -5  610.44   70.29
  -4   0  -5  834.72   77.99
  -4   0  -5  686.93   57.09
   4   0   5  631.04   71.19
   4   0   5  596.84   70.99
   4   0   5  789.92   75.29
   4   0   5  664.53   56.19
   4   0   5  703.13   57.29
   4   0   5  620.04   63.69
   4   0   5  831.42   76.49
  -5   0  -5 2129.19  127.39
  -5   0  -5 1827.02  148.99
  -5   0  -5 1876.31  146.99
  -5   0  -5 1917.11  151.88
  -5   0  -5 1899.41  128.49
  -5   0  -5 2095.29  146.49
  -5   0  -5 2142.79  154.48
   5   0   5 2070.99  125.99
   5   0   5 1832.22  149.29
   5   0   5 1980.20  151.28
   5   0   5 1993.70  144.19
   5   0   5 2277.67  147.39
   5   0   5 2004.20  151.68
   5   0   5 2053.39  124.39
  -6   0  -5  114.09   39.10
  -6   0  -5   77.59   49.20
  -6   0  -5  307.67   86.19
  -6   0  -5  132.29   54.59
   6   0   5  159.78   65.99
   6   0   5  195.28   75.69
   6   0   5  245.08   71.99
   6   0   5  240.98   47.70
   6   0   5  312.87   68.89
  -7   0  -5  -14.60   54.19
  -7   0  -5   24.40   58.89
  -7   0  -5   23.30  110.79
   7   0   5  -20.30   44.50
   7   0   5  -10.50   50.59
   7   0   5  -26.70   49.50
   7   0   5   38.00   52.39
   7   0   5  123.89   70.39
  -8   0  -5   -6.10   88.09
  -8   0  -5   10.90   41.00
  -8   0  -5    5.50   79.89
   8   0   5  -10.40   73.09
   8   0   5   39.40   65.49
   8   0   5  -48.70   68.79
   8   0   5  -40.60   69.49
   8   0   5  176.68  116.59
   7  -1  -5  136.19   65.99
   7  -1  -5  -77.29  135.99
   7  -1  -5   22.60   63.29
  -7   1   5   23.30   73.89
  -7   1   5   44.10   72.89
   6  -1  -5   -0.70   48.30
   6  -1  -5  124.99   74.29
   6  -1  -5  136.39   58.59
  -6   1   5   29.10   67.59
  -6   1   5   63.79   63.99
   5  -1  -5   72.89   58.69
   5  -1  -5   99.19   41.40
   5  -1  -5   75.39   58.69
   5  -1  -5   80.89   38.90
  -5   1   5   23.00   64.89
  -5   1   5  197.78   71.79
  -5   1   5  121.59   48.50
  -5   1   5   16.00   44.90
  -5   1   5   28.60   39.60
   4  -1  -5   50.99   32.60
   4  -1  -5   81.09   31.40
   4  -1  -5  177.78   50.29
   4  -1  -5   -8.50   31.70
   4  -1  -5   79.79   33.20
  -4   1   5   84.39   36.90
  -4   1   5   54.89   40.20
  -4   1   5  115.29   49.30
  -4   1   5   56.89   46.00
  -4   1   5   66.59   36.40
   3  -1  -5   88.79   29.00
   3  -1  -5   33.20   22.10
   3  -1  -5   70.79   25.90
   3  -1  -5   49.40   28.30
   3  -1  -5   53.39   20.40
  -3   1   5   72.59   26.70
  -3   1   5   94.89   30.80
  -3   1   5   29.80   27.10
  -3   1   5    4.20   28.40
   2  -1  -5  163.28   33.30
   2  -1  -5  196.48   38.50
   2  -1  -5  169.68   32.70
   2  -1  -5  148.69   36.40
   2  -1  -5  125.49   24.60
  -2   1   5  136.09   31.70
  -2   1   5  141.79   32.30
  -2   1   5  130.29   33.10
  -2   1   5  131.99   33.10
   1  -1  -5  486.75   41.90
   1  -1  -5  479.05   39.60
   1  -1  -5  459.05   43.70
   1  -1  -5  503.75   50.29
   1  -1  -5  503.15   37.90
  -1   1   5  414.86   43.70
  -1   1   5  517.95   45.10
  -1   1   5  417.96   41.70
  -1   1   5  408.56   41.60
   0  -1  -5    4.10   12.20
   0  -1  -5   13.90   10.50
   0  -1  -5   11.70    9.10
   0  -1  -5   16.30   12.00
   0   1   5    7.20   12.60
   0   1   5   10.80   12.40
   0   1   5    2.90   11.20
   0   1   5    0.70   10.90
   0   1   5  -11.30   10.60
  -1  -1  -5 2616.54  141.79
  -1  -1  -5 2632.94  141.59
  -1  -1  -5 2735.53  142.09
   1   1   5 2585.94  141.39
   1   1   5 2527.75  141.99
   1   1   5 2635.64  143.09
   1   1   5 2599.84  135.99
   1   1   5 2454.05  135.09
  -2  -1  -5  114.19   26.10
  -2  -1  -5  138.59   27.30
  -2  -1  -5   88.89   15.50
  -2  -1  -5  109.89   26.70
  -2  -1  -5   93.59   24.00
  -2  -1  -5  104.89   27.30
   2   1   5  124.99   31.10
   2   1   5   94.39   25.20
   2   1   5  129.19   27.60
   2   1   5   86.89   20.40
  -3  -1  -5  383.66   46.30
  -3  -1  -5  431.36   45.80
  -3  -1  -5  460.75   48.40
  -3  -1  -5  352.26   50.09
  -3  -1  -5  411.56   42.60
  -3  -1  -5  498.35   51.09
  -3  -1  -5  448.76   34.20
   3   1   5  386.96   31.40
   3   1   5  431.86   41.10
   3   1   5  404.76   47.80
   3   1   5  454.15   50.59
   3   1   5  442.76   43.10
   3   1   5  348.77   41.70
  -4  -1  -5   -5.40   24.90
  -4  -1  -5   24.10   26.80
  -4  -1  -5   23.50   14.40
  -4  -1  -5   28.90   26.40
  -4  -1  -5   29.80   21.80
  -4  -1  -5   -4.00   16.10
  -4  -1  -5   21.20   24.50
   4   1   5   21.60   23.30
   4   1   5    9.90   22.50
   4   1   5   35.20   25.30
   4   1   5   -9.30   16.40
   4   1   5   -6.10   21.40
   4   1   5   28.70   26.00
   4   1   5   27.10   15.70
  -5  -1  -5  129.59   36.30
  -5  -1  -5  151.48   47.70
  -5  -1  -5   81.09   40.70
  -5  -1  -5  129.29   42.90
  -5  -1  -5  151.38   46.40
  -5  -1  -5  119.99   43.90
  -5  -1  -5  178.18   33.90
   5   1   5  224.08   42.30
   5   1   5  185.78   48.40
   5   1   5  142.59   44.30
   5   1   5  137.89   39.90
   5   1   5  204.18   34.90
   5   1   5   65.39   39.40
   5   1   5   81.29   42.20
  -6  -1  -5   68.99   45.80
  -6  -1  -5   47.70   39.10
  -6  -1  -5   58.69   27.40
  -6  -1  -5   30.40   31.60
  -6  -1  -5   -9.70   49.50
   6   1   5   31.50   32.80
   6   1   5   32.20   31.60
   6   1   5  109.19   49.30
   6   1   5  -24.30   51.09
   6   1   5  121.69   44.90
   6   1   5   86.99   46.70
  -7  -1  -5  124.19   38.40
  -7  -1  -5  147.39   57.39
   7   1   5   67.39   49.80
   7   1   5  111.59   57.09
   7   1   5  111.69   66.49
   7   1   5  118.69   56.19
   7   1   5   50.59   45.70
   7   1   5  114.09   59.49
   7   1   5    6.40   76.29
  -8  -1  -5   34.10   74.89
  -8  -1  -5    2.30   38.20
  -8  -1  -5   87.69   73.39
   8   1   5  219.18   99.19
   8   1   5  -34.20   63.89
   8   1   5   14.20   66.29
   8   1   5  -31.90   63.19
   7  -2  -5  164.98   76.99
   7  -2  -5  191.08   99.79
  -7   2   5   67.39   88.29
  -7   2   5  307.87  107.89
   6  -2  -5  158.18   65.39
   6  -2  -5  167.78   76.89
  -6   2   5   65.49   69.99
  -6   2   5  140.59   75.29
   5  -2  -5  784.72  102.49
   5  -2  -5  752.12  102.99
  -5   2   5  609.54   87.49
  -5   2   5  663.73   74.49
  -5   2   5  937.81  128.69
  -5   2   5  761.12  106.59
  -5   2   5  814.52  110.59
   4  -2  -5  177.08   46.10
   4  -2  -5  105.59   41.60
   4  -2  -5  104.09   46.40
   4  -2  -5  153.58   57.29
   4  -2  -5  211.08   60.79
  -4   2   5  177.58   45.70
  -4   2   5  130.59   48.50
  -4   2   5  115.89   57.29
  -4   2   5  103.79   29.40
  -4   2   5  140.99   43.80
  -4   2   5   45.80   61.49
   3  -2  -5  -52.59   27.90
   3  -2  -5   27.40   29.50
   3  -2  -5   11.20   21.30
   3  -2  -5   35.40   30.70
   3  -2  -5   13.10   21.70
  -3   2   5   10.90   25.30
  -3   2   5    6.60   15.90
  -3   2   5   22.60   33.20
  -3   2   5   15.80   33.60
  -3   2   5   12.80   28.50
  -3   2   5    2.90   12.70
   2  -2  -5   40.50   21.80
   2  -2  -5   24.40   19.40
   2  -2  -5   40.60   24.90
   2  -2  -5   30.20   21.60
  -2   2   5   27.30   22.40
  -2   2   5   36.60   23.50
  -2   2   5   55.19   18.30
  -2   2   5   40.10   24.50
  -2   2   5   32.40   26.00
   1  -2  -5  123.09   27.70
   1  -2  -5  178.08   31.60
   1  -2  -5  141.79   29.20
   1  -2  -5  110.79   21.50
   1  -2  -5   98.39   27.80
  -1   2   5  100.89   19.30
  -1   2   5  132.39   32.40
  -1   2   5  115.09   30.40
  -1   2   5  102.49   25.20
  -1   2   5  107.89   25.30
   0  -2  -5 1119.39   70.29
   0  -2  -5 1142.19   65.49
   0  -2  -5 1087.79   69.19
   0  -2  -5 1185.18   75.79
   0   2   5 1187.98   76.19
   0   2   5 1214.48   74.49
   0   2   5 1180.68   73.49
   0   2   5 1035.70   72.59
  -1  -2  -5   97.09   19.50
  -1  -2  -5  106.89   18.80
  -1  -2  -5  105.09   19.10
   1   2   5  157.88   26.60
   1   2   5   91.99   20.40
  -2  -2  -5   33.20   13.50
  -2  -2  -5   27.00   20.00
  -2  -2  -5   37.00   19.00
  -2  -2  -5   12.10   13.80
  -2  -2  -5   36.60   15.10
  -2  -2  -5   17.90   15.50
   2   2   5   29.90   15.20
   2   2   5   38.90   11.70
   2   2   5   32.80   17.30
   2   2   5   19.30   15.50
   2   2   5   15.90   10.90
  -3  -2  -5  928.91   67.79
  -3  -2  -5  972.30   73.29
  -3  -2  -5  909.41   68.99
  -3  -2  -5  919.31   66.79
  -3  -2  -5  824.42   68.29
  -3  -2  -5  820.32   66.19
   3   2   5  927.71   66.39
   3   2   5  957.40   67.09
   3   2   5  840.12   69.69
   3   2   5  905.51   70.69
   3   2   5  797.72   61.79
   3   2   5  862.91   69.29
  -4  -2  -5 2255.27  138.49
  -4  -2  -5 2076.59  136.09
  -4  -2  -5 2193.48  114.19
  -4  -2  -5 2230.68  140.69
  -4  -2  -5 2296.47  137.59
  -4  -2  -5 2049.70  137.19
  -4  -2  -5 2330.37  139.19
   4   2   5 2117.99  139.29
   4   2   5 2353.66  133.89
   4   2   5 2209.08  141.29
   4   2   5 1895.61  136.99
   4   2   5 2360.06  135.39
   4   2   5 2205.38  114.69
   4   2   5 2347.57  136.39
  -5  -2  -5  109.49   40.30
  -5  -2  -5  106.89   36.10
  -5  -2  -5   49.50   33.10
  -5  -2  -5   92.39   21.10
  -5  -2  -5   58.29   40.70
  -5  -2  -5   84.09   35.60
  -5  -2  -5   49.30   26.40
   5   2   5  127.49   37.30
   5   2   5   39.60   30.20
   5   2   5   62.49   36.70
   5   2   5  104.79   33.80
   5   2   5   85.59   37.80
   5   2   5   82.29   29.80
   5   2   5   58.79   21.10
  -6  -2  -5    9.30   37.00
  -6  -2  -5   17.40   32.80
  -6  -2  -5   24.60   29.20
  -6  -2  -5   51.29   47.30
  -6  -2  -5   52.89   47.10
  -6  -2  -5   14.30   38.20
  -6  -2  -5   27.30   20.70
   6   2   5   23.50   38.30
   6   2   5   -6.10   37.80
   6   2   5   35.40   40.30
   6   2   5   28.10   31.20
   6   2   5   85.89   39.50
   6   2   5   44.60   25.10
   6   2   5   23.60   28.50
  -7  -2  -5  -16.10   49.80
  -7  -2  -5   20.40   48.70
  -7  -2  -5   74.39   29.20
   7   2   5   15.80   57.99
   7   2   5  -27.00   41.00
   7   2   5   20.00   34.80
   7   2   5  -20.50   46.80
   7   2   5   11.00   49.20
   7   2   5    3.30   45.40
   7   2   5   26.70   45.70
  -8  -2  -5  195.28   73.89
  -8  -2  -5  119.09   80.59
   8   2   5  199.28   69.59
   8   2   5  215.88   71.49
   8   2   5  198.68   46.70
   8   2   5  210.08   71.69
   8   2   5  111.89   78.09
   8   2   5  214.88  102.19
  -9  -2  -5   65.69   90.09
  -9  -2  -5  -85.99   98.29
   9   2   5   -4.40   72.89
   9   2   5  -30.90  149.88
   6  -3  -5   55.09   73.89
   6  -3  -5   49.80   60.19
  -6   3   5    6.10   65.89
  -6   3   5  -16.00   40.60
  -6   3   5   22.80   78.89
   5  -3  -5   30.90   50.19
  -5   3   5  101.69   40.70
  -5   3   5   81.19   51.89
  -5   3   5    2.90   84.69
  -5   3   5   60.29   60.49
   4  -3  -5   63.99   61.49
   4  -3  -5  104.29   40.70
   4  -3  -5   72.29   41.10
  -4   3   5   42.20   83.69
  -4   3   5   71.09   45.80
  -4   3   5   48.00   25.10
  -4   3   5   59.49   57.89
  -4   3   5   83.09   46.10
  -4   3   5   50.99   46.70
   3  -3  -5 1144.49   95.99
   3  -3  -5 1278.07   95.49
   3  -3  -5 1221.28  100.39
   3  -3  -5  989.60  100.59
  -3   3   5 1234.98   91.99
  -3   3   5 1152.08   98.89
  -3   3   5 1115.69   77.39
  -3   3   5 1207.58  114.09
  -3   3   5 1345.37  102.29
   2  -3  -5   23.60   21.70
   2  -3  -5   15.90   26.20
   2  -3  -5   14.60   26.00
   2  -3  -5   13.30   19.70
   2  -3  -5  -11.50   26.60
  -2   3   5   35.50   18.80
  -2   3   5    6.90   29.80
  -2   3   5   22.40   23.50
  -2   3   5   18.30   15.00
  -2   3   5    4.00   22.20
  -2   3   5   14.90   27.30
   1  -3  -5 2340.37  146.59
   1  -3  -5 2420.66  141.89
   1  -3  -5 2431.86  137.19
   1  -3  -5 2642.94  150.38
   1  -3  -5 2492.25  141.49
  -1   3   5 2614.44  138.29
  -1   3   5 2553.14  146.59
  -1   3   5 2330.27  147.69
  -1   3   5 2473.35  148.59
  -1   3   5 2710.53  147.89
   0  -3  -5  251.27   27.00
   0  -3  -5  267.87   39.20
   0  -3  -5  268.37   30.90
   0  -3  -5  252.57   28.40
   0  -3  -5  268.97   39.40
   0   3   5  197.38   32.80
   0   3   5  293.77   41.30
   0   3   5  283.67   41.10
   0   3   5  241.58   26.40
   0   3   5  260.87   36.90
  -1  -3  -5 1924.21  108.49
  -1  -3  -5 2044.40  112.49
  -1  -3  -5 1856.61   94.99
  -1  -3  -5 1890.31  107.39
  -1  -3  -5 1809.92  102.19
   1   3   5 1672.13  119.69
   1   3   5 1925.91  105.39
   1   3   5 1940.21  114.79
   1   3   5 1822.52  107.69
   1   3   5 1986.70  105.49
  -2  -3  -5   63.19   17.20
  -2  -3  -5   68.29   17.80
  -2  -3  -5   41.40   15.20
   2   3   5   23.20   15.50
   2   3   5   40.40   14.40
  -3  -3  -5  538.25   47.50
  -3  -3  -5  596.94   56.59
  -3  -3  -5  526.15   48.90
  -3  -3  -5  567.24   54.49
  -3  -3  -5  624.44   50.29
   3   3   5  760.42   67.99
   3   3   5  603.04   56.49
   3   3   5  557.84   50.69
   3   3   5  603.74   50.19
   3   3   5  521.05   52.09
   3   3   5  576.34   43.80
  -4  -3  -5 3082.09  179.18
  -4  -3  -5 3090.99  169.88
  -4  -3  -5 2974.90  181.08
  -4  -3  -5 3371.06  173.58
  -4  -3  -5 3032.30  175.58
   4   3   5 3028.00  176.98
   4   3   5 3043.50  175.98
   4   3   5 3112.69  167.68
   4   3   5 2893.81  177.48
   4   3   5 3156.78  169.28
   4   3   5 3112.99  176.88
  -5  -3  -5 1591.04  106.69
  -5  -3  -5 1357.56  106.79
  -5  -3  -5 1391.76  107.89
  -5  -3  -5 1310.97  102.99
  -5  -3  -5 1490.55  109.49
  -5  -3  -5 1499.15  108.69
   5   3   5 1440.56   82.49
   5   3   5 1417.16  101.29
   5   3   5 1243.08  104.59
   5   3   5 1407.86   98.69
   5   3   5 1410.16  107.49
   5   3   5 1405.76  106.79
   5   3   5 1369.06  106.39
  -6  -3  -5  627.74   82.99
  -6  -3  -5  679.23   85.29
  -6  -3  -5  558.94   80.79
  -6  -3  -5  571.54   76.79
  -6  -3  -5  642.24   87.09
  -6  -3  -5  551.54   80.09
   6   3   5  551.44   87.09
   6   3   5  449.06   75.69
   6   3   5  620.44   85.89
   6   3   5  519.35   77.99
   6   3   5  508.95   49.60
   6   3   5  423.16   63.59
   6   3   5  518.75   73.09
  -7  -3  -5   39.20   47.90
  -7  -3  -5   43.90   45.10
   7   3   5  -13.80   42.30
   7   3   5  -50.89   34.50
   7   3   5   21.20   32.80
   7   3   5    7.60   51.59
   7   3   5   41.50   39.80
   7   3   5  -19.00   71.59
  -8  -3  -5  229.88   75.69
  -8  -3  -5   92.49   62.59
   8   3   5    3.30   77.99
   8   3   5  166.68   70.39
   8   3   5   33.90   52.59
   8   3   5    1.20   51.39
   8   3   5  123.29   60.69
   8   3   5   23.40   58.29
   8   3   5  131.39   46.20
  -9  -3  -5  171.78   95.69
  -9  -3  -5  167.78   95.89
   9   3   5  246.38   81.19
   9   3   5   21.70   99.29
   9   3   5  237.58  134.59
   6  -4  -5   18.10   88.49
   6  -4  -5 -116.19   75.99
  -6   4   5  -71.79  154.48
  -6   4   5   41.10  104.39
  -6   4   5  169.68   98.49
   5  -4  -5  105.49   66.69
   5  -4  -5   45.00   65.29
  -5   4   5    9.90   63.19
  -5   4   5   65.29   43.70
  -5   4   5   -2.40   58.49
  -5   4   5    2.50  126.39
   4  -4  -5   25.50   49.90
   4  -4  -5   21.90   49.30
  -4   4   5  -60.79   85.19
  -4   4   5   -8.50   29.60
  -4   4   5  -73.09   46.10
  -4   4   5   17.70   74.59
  -4   4   5  -21.90   48.30
   3  -4  -5    9.70   34.60
   3  -4  -5   -0.70   33.10
   3  -4  -5   13.20   30.00
   3  -4  -5   49.10   49.90
   3  -4  -5   22.00   55.89
  -3   4   5   54.29   49.20
  -3   4   5  -28.00   27.40
  -3   4   5    0.40   55.19
  -3   4   5   -1.50   56.39
  -3   4   5    4.50   22.90
  -3   4   5   23.40   36.50
  -3   4   5   36.70   37.50
   2  -4  -5    5.00   36.60
   2  -4  -5   29.70   28.00
   2  -4  -5   16.50   37.20
   2  -4  -5    4.50   21.30
   2  -4  -5    4.60   26.40
  -2   4   5   -7.80   33.50
  -2   4   5   18.30   19.00
  -2   4   5    8.40   24.80
  -2   4   5   38.60   29.40
  -2   4   5  -19.60   38.20
  -2   4   5   44.70   23.60
   1  -4  -5  531.75   50.49
   1  -4  -5  518.75   53.29
   1  -4  -5  608.64   72.79
   1  -4  -5  549.15   59.99
   1  -4  -5  470.25   51.79
  -1   4   5  573.44   52.39
  -1   4   5  633.94   59.69
  -1   4   5  526.05   59.59
  -1   4   5  467.15   64.39
  -1   4   5  485.25   60.19
  -1   4   5  581.34   57.99
   0  -4  -5  620.44   51.99
   0  -4  -5  541.75   45.80
   0  -4  -5  619.04   51.39
   0  -4  -5  633.04   57.89
   0  -4  -5  573.04   53.89
   0  -4  -5  622.54   49.50
   0   4   5  630.14   49.80
   0   4   5  613.54   52.59
   0   4   5  611.84   56.99
   0   4   5  734.93   56.09
   0   4   5  534.55   53.49
   0   4   5  628.64   57.39
  -1  -4  -5  603.54   44.80
  -1  -4  -5  596.54   42.20
  -1  -4  -5  633.04   65.99
  -1  -4  -5  607.74   51.09
  -1  -4  -5  674.63   46.90
  -1  -4  -5  641.64   51.49
   1   4   5  648.64   50.49
   1   4   5  695.03   44.00
   1   4   5  572.64   48.30
   1   4   5  710.93   52.59
   1   4   5  693.73   52.09
  -2  -4  -5  302.37   32.80
  -2  -4  -5  326.67   47.80
  -2  -4  -5  310.07   32.10
   2   4   5  316.47   32.50
   2   4   5  295.77   30.00
   2   4   5  381.16   44.70
   2   4   5  338.57   31.30
  -3  -4  -5   67.69   22.90
  -3  -4  -5   73.09   19.00
  -3  -4  -5   84.89   22.20
  -3  -4  -5   83.09   19.80
  -3  -4  -5   50.99   17.30
   3   4   5   50.09   18.00
   3   4   5   88.69   24.40
   3   4   5  166.08   36.70
   3   4   5   56.09   18.50
   3   4   5   82.29   18.20
   3   4   5  118.49   19.10
  -4  -4  -5  137.69   35.30
  -4  -4  -5  188.28   33.10
  -4  -4  -5  150.48   27.90
  -4  -4  -5  176.68   33.50
  -4  -4  -5  150.38   43.40
  -4  -4  -5  196.48   32.40
   4   4   5  123.99   33.80
   4   4   5  176.28   27.90
   4   4   5  135.89   35.00
   4   4   5  144.59   30.60
   4   4   5  194.98   35.70
  -5  -4  -5   -1.20   22.90
  -5  -4  -5   31.00   29.30
  -5  -4  -5   26.30   24.60
  -5  -4  -5   20.40   30.50
  -5  -4  -5   40.20   23.70
  -5  -4  -5   -3.10   23.70
   5   4   5    0.00   23.30
   5   4   5   22.80   22.10
   5   4   5   17.90   28.50
   5   4   5   53.49   29.80
   5   4   5   31.40   23.10
   5   4   5   23.30   20.00
  -6  -4  -5  217.58   51.89
  -6  -4  -5  172.58   47.10
  -6  -4  -5  128.39   43.70
  -6  -4  -5  159.58   48.30
  -6  -4  -5  112.99   44.20
  -6  -4  -5  156.58   48.10
   6   4   5  151.28   50.09
   6   4   5  160.08   43.50
   6   4   5  105.09   23.10
   6   4   5   98.19   31.90
   6   4   5  185.38   44.30
   6   4   5  158.88   42.70
   6   4   5  115.99   38.30
   6   4   5  118.69   35.90
  -7  -4  -5  110.79   51.89
   7   4   5   17.00   39.00
   7   4   5  102.19   45.50
   7   4   5  117.19   32.20
   7   4   5   66.39   41.40
   7   4   5   49.80   38.70
  -8  -4  -5  189.18   76.39
  -8  -4  -5  169.88   67.99
   8   4   5   37.70   57.59
   8   4   5  157.58   61.89
   8   4   5  151.98   50.79
   8   4   5  282.57   57.19
   8   4   5  321.27   72.99
   8   4   5  198.88   62.59
   8   4   5   93.09   58.99
  -9  -4  -5  141.79   90.69
  -9  -4  -5   32.70   92.69
   9   4   5  132.89   75.49
   9   4   5  117.99   69.69
   9   4   5  242.08   57.29
   9   4   5  177.18   81.79
   9   4   5  180.68  109.79
   9   4   5   80.89   81.69
   9   4   5  196.68   96.49
   5  -5  -5    0.10   77.89
   5  -5  -5   99.59   80.99
  -5   5   5   31.80   82.39
  -5   5   5  -30.30   76.49
  -5   5   5 -147.39  251.17
  -5   5   5   -4.00   49.20
   4  -5  -5   11.70   54.49
   4  -5  -5  105.69   63.79
  -4   5   5  118.39   94.39
  -4   5   5   66.19   58.19
  -4   5   5    4.90   36.50
  -4   5   5   32.70  121.79
  -4   5   5  -20.70   56.39
   3  -5  -5  -18.60   42.70
   3  -5  -5   33.30   48.50
  -3   5   5   64.99   39.60
  -3   5   5   45.80   43.40
  -3   5   5  128.29   69.29
  -3   5   5   41.40   32.50
  -3   5   5  -44.70   74.09
   2  -5  -5   15.00   35.50
   2  -5  -5   82.89   56.09
   2  -5  -5  -23.40   27.70
   2  -5  -5   27.60   47.50
   2  -5  -5   56.69   34.40
  -2   5   5   -5.60   32.80
  -2   5   5    2.60   25.20
  -2   5   5   51.89   54.19
  -2   5   5    8.70   46.40
  -2   5   5  -58.59   33.70
  -2   5   5   48.60   33.10
   1  -5  -5   75.69   40.20
   1  -5  -5   45.20   26.50
   1  -5  -5   57.89   22.60
   1  -5  -5   62.49   30.20
   1  -5  -5   21.60   23.50
  -1   5   5   55.59   25.80
  -1   5   5   36.40   37.60
  -1   5   5   50.69   28.10
  -1   5   5   39.40   22.30
  -1   5   5   99.39   33.50
  -1   5   5   76.39   42.40
   0  -5  -5   29.80   20.00
   0  -5  -5   72.59   29.30
   0  -5  -5   27.40   19.10
   0  -5  -5   49.00   19.20
   0  -5  -5   44.20   25.10
   0   5   5   55.49   23.80
   0   5   5   37.00   30.00
   0   5   5   27.70   20.60
   0   5   5   31.10   28.50
   0   5   5   49.90   22.20
   0   5   5   31.70   17.50
  -1  -5  -5   74.49   19.10
  -1  -5  -5   61.59   17.00
  -1  -5  -5   48.40   18.00
  -1  -5  -5   76.09   22.70
  -1  -5  -5   30.20   19.20
  -1  -5  -5   93.59   26.10
   1   5   5   58.69   19.80
   1   5   5   47.60   24.60
   1   5   5   86.29   23.60
   1   5   5   93.69   22.70
   1   5   5   81.49   23.40
   1   5   5   56.09   18.90
  -2  -5  -5  -15.20   15.50
  -2  -5  -5    0.90   10.30
  -2  -5  -5   11.20   14.60
  -2  -5  -5    3.20   12.10
  -2  -5  -5   10.90   19.10
   2   5   5   -8.60   18.80
   2   5   5   37.70   15.90
   2   5   5   -6.90   19.70
   2   5   5    8.20   12.70
   2   5   5    5.60   13.90
   2   5   5   -3.40   10.50
   2   5   5   -9.60   12.80
  -3  -5  -5  190.48   42.10
  -3  -5  -5  183.38   27.80
  -3  -5  -5  180.28   24.90
  -3  -5  -5  201.88   27.60
   3   5   5  223.58   39.90
   3   5   5  171.88   25.80
   3   5   5  167.98   23.80
   3   5   5  190.08   27.90
   3   5   5  205.38   38.80
   3   5   5  162.18   25.70
   3   5   5  207.28   41.80
  -4  -5  -5  473.35   42.30
  -4  -5  -5  483.15   44.80
  -4  -5  -5  435.56   45.60
  -4  -5  -5  513.85   69.89
   4   5   5  565.04   42.00
   4   5   5  480.75   65.39
   4   5   5  528.55   48.00
   4   5   5  391.76   58.79
   4   5   5  584.64   48.40
   4   5   5  619.04   64.29
   4   5   5  545.75   41.50
  -5  -5  -5   -8.60   23.90
  -5  -5  -5   -3.40   22.00
  -5  -5  -5   12.50   22.10
  -5  -5  -5   69.29   34.70
  -5  -5  -5   14.00   24.90
  -5  -5  -5   12.60   25.80
   5   5   5    5.70   21.10
   5   5   5  -26.50   31.50
   5   5   5   41.60   22.60
   5   5   5    0.30   25.30
   5   5   5  -15.90   16.60
   5   5   5   26.60   27.80
  -6  -5  -5  -33.70   32.70
  -6  -5  -5  -24.00   39.20
  -6  -5  -5   -4.70   32.50
  -6  -5  -5   29.60   29.70
  -6  -5  -5    1.90   36.80
  -6  -5  -5   51.49   42.00
   6   5   5  -25.20   33.00
   6   5   5   13.50   20.80
   6   5   5  -14.40   29.70
   6   5   5    2.40   26.60
   6   5   5   16.10   44.50
   6   5   5   15.00   26.70
   6   5   5   21.20   28.30
  -7  -5  -5   -5.70   39.70
  -7  -5  -5  111.89   48.70
  -7  -5  -5   -4.90   36.20
   7   5   5   24.20   37.40
   7   5   5   94.29   39.60
   7   5   5   41.50   31.40
   7   5   5   48.40   37.40
   7   5   5   85.99   28.20
   7   5   5  118.39   47.50
   7   5   5    6.60   36.20
  -8  -5  -5   43.00   61.19
  -8  -5  -5   45.70   60.89
   8   5   5   35.20   49.20
   8   5   5   22.40   44.90
   8   5   5   94.79   48.40
   8   5   5  -15.80   58.49
   8   5   5    7.90   40.90
   8   5   5  -26.00   58.59
   8   5   5   62.99   50.49
  -9  -5  -5   44.40   88.59
  -9  -5  -5   82.59  126.19
   9   5   5  -86.69   60.19
   9   5   5   27.20   64.19
   9   5   5  -69.49   66.49
   9   5   5  173.68   88.49
   9   5   5  101.39   71.19
   4  -6  -5  106.39   91.69
   4  -6  -5   95.99   81.09
  -4   6   5   49.40   71.59
  -4   6   5  -55.79  126.79
  -4   6   5   86.89   46.70
  -4   6   5  126.19   74.89
   3  -6  -5   14.70   58.39
   3  -6  -5   32.00   55.39
  -3   6   5   63.59   54.39
  -3   6   5  111.69   42.10
  -3   6   5  126.79  109.19
  -3   6   5   84.19   91.59
  -3   6   5   85.69   60.49
   2  -6  -5    0.70   25.70
   2  -6  -5   45.90   44.50
   2  -6  -5  -25.80   42.50
  -2   6   5   23.20   34.30
  -2   6   5  -15.80   46.40
  -2   6   5   67.29   57.89
  -2   6   5   21.10   40.40
  -2   6   5  145.89   69.39
  -2   6   5   30.80   36.70
   1  -6  -5  164.48   34.30
   1  -6  -5  214.28   47.80
   1  -6  -5  153.48   42.90
   1  -6  -5  205.28   48.90
   1  -6  -5  202.38   60.59
  -1   6   5  178.38   48.70
  -1   6   5  258.77   49.99
  -1   6   5  286.27   71.39
  -1   6   5  160.78   38.60
  -1   6   5  201.08   56.39
  -1   6   5  188.78   45.40
   0  -6  -5 1100.49   82.59
   0  -6  -5 1103.59   81.49
   0  -6  -5 1157.48   83.69
   0  -6  -5 1165.48   81.49
   0  -6  -5 1141.59   97.69
   0  -6  -5 1146.29   93.69
   0   6   5  949.90   93.89
   0   6   5 1122.49   85.59
   0   6   5 1158.28   97.19
   0   6   5 1149.98   86.19
   0   6   5 1051.59   83.39
   0   6   5 1021.50   93.79
  -1  -6  -5  185.18   32.20
  -1  -6  -5  228.28   33.10
  -1  -6  -5  209.78   30.10
  -1  -6  -5  274.07   42.70
  -1  -6  -5  186.78   43.00
  -1  -6  -5  284.07   48.60
   1   6   5  247.28   38.30
   1   6   5  263.67   39.50
   1   6   5  135.99   36.90
   1   6   5  105.99   37.50
   1   6   5  151.58   37.90
  -2  -6  -5  117.69   20.00
  -2  -6  -5  139.39   22.50
  -2  -6  -5  160.48   28.30
  -2  -6  -5   79.09   27.20
  -2  -6  -5  147.79   41.10
   2   6   5  151.68   29.10
   2   6   5  121.79   25.00
   2   6   5   98.09   23.70
   2   6   5  112.69   22.90
   2   6   5   93.49   27.80
   2   6   5  143.69   39.50
   2   6   5  127.89   37.40
  -3  -6  -5  411.46   36.10
  -3  -6  -5  443.66   39.00
  -3  -6  -5  513.15   67.09
  -3  -6  -5  473.85   36.60
  -3  -6  -5  393.06   33.50
   3   6   5  290.67   49.10
   3   6   5  498.05   38.10
   3   6   5  395.06   52.69
   3   6   5  420.96   60.29
   3   6   5  459.45   38.80
   3   6   5  386.86   36.70
   3   6   5  485.55   40.10
  -4  -6  -5  409.66   47.60
  -4  -6  -5  408.76   35.40
  -4  -6  -5  309.27   36.70
  -4  -6  -5  492.15   68.99
  -4  -6  -5  405.76   32.50
   4   6   5  374.06   37.60
   4   6   5  413.96   65.09
   4   6   5  401.96   60.39
   4   6   5  393.36   32.50
   4   6   5  343.67   37.30
   4   6   5  402.96   33.70
   4   6   5  385.06   62.09
  -5  -6  -5 1774.92   95.09
  -5  -6  -5 1637.54  102.49
  -5  -6  -5 1667.73   97.69
  -5  -6  -5 1803.72  136.99
   5   6   5 1474.85  118.49
   5   6   5 1815.52   96.09
   5   6   5 1705.83  105.29
   5   6   5 1712.13  105.49
   5   6   5 1824.22   95.59
   5   6   5 1627.84  141.29
   5   6   5 1944.71  135.89
  -6  -6  -5    7.40   44.70
  -6  -6  -5   -1.40   49.60
  -6  -6  -5   -0.30   31.30
  -6  -6  -5   -1.70   28.00
  -6  -6  -5   59.19   44.60
   6   6   5   21.30   25.10
   6   6   5   25.20   32.90
   6   6   5   25.90   31.60
   6   6   5   -4.30   42.30
   6   6   5   -0.40   24.40
  -7  -6  -5  267.57   56.79
  -7  -6  -5  278.67   64.29
  -7  -6  -5  272.57   54.19
  -7  -6  -5  140.49   51.59
   7   6   5  131.69   39.30
   7   6   5  233.48   41.20
   7   6   5  211.88   46.00
   7   6   5  223.08   58.09
   7   6   5  173.38   43.60
   7   6   5  167.38   45.40
   7   6   5   97.09   59.49
  -8  -6  -5  416.96   73.59
  -8  -6  -5  270.47   69.59
   8   6   5  330.37   63.29
   8   6   5  326.87   63.09
   8   6   5  179.18   52.89
   8   6   5   85.79   51.09
   8   6   5  355.86   78.49
   8   6   5  216.58   56.69
   8   6   5  249.97   47.10
  -9  -6  -5  321.17   91.29
  -9  -6  -5  395.56  105.99
   9   6   5  220.88   77.99
   9   6   5   66.29   60.29
   9   6   5   58.09   79.99
   9   6   5  213.08   67.29
   9   6   5  158.98   64.79
   9   6   5  216.78   81.59
   3  -7  -5  -21.00   81.99
   3  -7  -5   19.70   72.59
  -3   7   5   12.70   54.49
  -3   7   5 -244.18  136.59
  -3   7   5  175.38  113.59
  -3   7   5  103.09   62.99
  -3   7   5    0.80   64.19
   2  -7  -5   -5.60   55.09
   2  -7  -5   -3.90   57.49
  -2   7   5 -119.09   76.69
  -2   7   5   30.40   92.09
  -2   7   5   33.20   45.80
  -2   7   5    5.80   40.80
  -2   7   5  -26.80   70.39
  -2   7   5   31.50   49.40
   1  -7  -5   -4.70   39.10
   1  -7  -5  -30.00   32.50
   1  -7  -5  -40.70   40.20
  -1   7   5   90.59   56.99
  -1   7   5  -89.09  108.49
  -1   7   5  -18.30   58.69
  -1   7   5   38.10   34.90
  -1   7   5   72.59   32.90
  -1   7   5    6.60   35.60
   0  -7  -5 1278.67  122.09
   0  -7  -5 1431.76  102.99
   0  -7  -5 1335.17  101.69
   0  -7  -5 1635.74  101.49
   0  -7  -5 1412.26  101.49
   0   7   5 1442.26  104.19
   0   7   5 1285.87  102.29
   0   7   5 1202.18  124.79
   0   7   5 1329.07  115.59
   0   7   5 1387.46  119.79
  -1  -7  -5  390.36   45.00
  -1  -7  -5  437.26   57.99
  -1  -7  -5  310.77   48.40
  -1  -7  -5  440.46   45.70
  -1  -7  -5  397.26   60.09
  -1  -7  -5  419.06   63.89
   1   7   5  426.76   55.89
   1   7   5  385.86   47.00
   1   7   5  244.58   58.69
   1   7   5  418.76   62.29
   1   7   5  363.56   49.90
   1   7   5  378.26   59.59
  -2  -7  -5   20.10   16.20
  -2  -7  -5    8.50   31.80
  -2  -7  -5   30.50   29.20
  -2  -7  -5   12.00   27.40
   2   7   5   11.20   25.50
   2   7   5   26.50   35.20
   2   7   5   57.79   27.80
   2   7   5   18.60   19.00
   2   7   5   11.50   17.20
   2   7   5   15.40   23.80
   2   7   5   22.00   34.40
  -3  -7  -5   39.30   14.20
  -3  -7  -5  -12.00   19.40
  -3  -7  -5   20.20   31.00
   3   7   5   16.60   19.10
   3   7   5   26.40   35.20
   3   7   5   -5.00   13.70
   3   7   5   23.70   28.30
   3   7   5  -17.30   14.90
   3   7   5   20.60   19.10
   3   7   5  -32.10   29.40
   3   7   5   26.90   19.90
  -4  -7  -5  282.57   55.39
   4   7   5  214.68   52.49
   4   7   5  323.87   29.30
   4   7   5  269.57   26.60
   4   7   5  194.88   49.10
   4   7   5  322.97   55.89
   4   7   5  270.77   28.50
  -5  -7  -5   18.50   35.30
   5   7   5    2.80   14.00
   5   7   5  -46.70   42.50
   5   7   5    5.00   37.50
   5   7   5   -9.80   14.00
   5   7   5   20.40   18.00
  -6  -7  -5   88.09   21.70
  -6  -7  -5   70.89   21.50
  -6  -7  -5   45.90   43.50
   6   7   5   87.09   40.60
   6   7   5  103.29   21.80
   6   7   5   63.99   25.50
   6   7   5   95.39   23.40
   6   7   5  109.29   28.10
  -7  -7  -5   83.59   34.60
  -7  -7  -5   92.29   38.50
  -7  -7  -5   59.09   52.09
   7   7   5   36.10   33.40
   7   7   5  137.69   51.49
   7   7   5   77.09   48.20
   7   7   5   81.49   33.60
   7   7   5   73.59   29.90
  -8  -7  -5  107.29   58.89
  -8  -7  -5  261.87   59.29
   8   7   5  141.39   46.50
   8   7   5  167.18   46.80
   8   7   5  149.19   54.99
   8   7   5  241.98   51.09
   9   7   5  235.48   79.39
   9   7   5  196.08   63.09
   2  -8  -5   65.49   67.39
   2  -8  -5   86.49   93.79
  -2   8   5  -78.69   57.49
  -2   8   5   66.89  130.59
  -2   8   5  -11.10   49.20
  -2   8   5 -108.19  103.69
  -2   8   5  -35.80   58.59
   1  -8  -5   38.40   52.39
   1  -8  -5  -33.60   55.99
  -1   8   5   45.80   46.00
  -1   8   5   13.40   47.30
  -1   8   5   57.19   91.99
  -1   8   5  -43.40   98.79
  -1   8   5  -21.10   43.70
   0  -8  -5  -20.10   45.10
   0  -8  -5  -15.00   41.80
   0  -8  -5   42.90   38.80
   0  -8  -5   -5.20   36.70
   0   8   5  -11.00   39.00
   0   8   5   -3.30   54.69
   0   8   5   78.99   39.40
   0   8   5  -46.20   34.80
   0   8   5   43.30   62.69
  -1  -8  -5  -29.30   36.30
  -1  -8  -5   13.80   32.20
  -1  -8  -5  -75.39   52.09
  -1  -8  -5    2.80   27.10
  -1  -8  -5  -45.10   32.50
   1   8   5  -11.80   39.90
   1   8   5    2.70   28.00
   1   8   5  -96.29   42.90
   1   8   5   41.20   35.20
   1   8   5   -2.90   27.30
  -2  -8  -5  -52.49   33.50
  -2  -8  -5  -14.70   20.40
  -2  -8  -5   -7.30   18.30
  -2  -8  -5  -16.10   28.10
  -2  -8  -5  -57.89   32.80
   2   8   5  -40.00   33.40
   2   8   5  -30.30   29.30
   2   8   5  -36.00   22.00
   2   8   5   39.90   34.60
   2   8   5    8.90   21.80
  -3  -8  -5    9.00   38.10
   3   8   5   41.60   21.20
   3   8   5   68.69   24.30
   3   8   5   50.19   17.70
   3   8   5   47.80   18.30
   3   8   5   69.69   36.30
  -4  -8  -5  -31.90   36.40
   4   8   5    6.30   33.00
   4   8   5  -51.79   48.40
   4   8   5   63.79   27.50
  -5  -8  -5   78.29   47.60
   5   8   5   31.50   40.80
  -6  -8  -5   76.79   46.40
   6   8   5    6.80   40.10
   7   8   5   15.90   42.50
   7   8   5  -10.60   18.20
   7   8   5  -24.00   20.50
   8   8   5   52.69   32.10
   8   8   5   44.30   54.49
   8   8   5   34.90   30.40
   8   8   5   68.99   34.70
   8   8   5   83.39   33.80
   1  -9  -5   -6.30   72.49
   1  -9  -5   99.29   84.79
  -1   9   5   53.19   99.89
  -1   9   5  126.09  125.59
  -1   9   5   58.19   55.59
  -1   9   5   25.90   61.99
   0  -9  -5  -22.60   50.89
   0  -9  -5  102.49   61.79
   0   9   5   24.70   43.70
   0   9   5  131.79   76.99
   0   9   5   45.90   54.79
   0   9   5   50.09   85.79
   0   9   5    9.80   45.60
  -1  -9  -5  204.08   53.79
  -1  -9  -5  264.07   52.69
   1   9   5  197.18   62.69
   1   9   5   98.89   65.99
   1   9   5  269.77   57.49
   1   9   5  149.79   42.00
   1   9   5  261.17   48.70
  -2  -9  -5   30.30   40.30
  -2  -9  -5   73.29   45.80
  -2  -9  -5    7.60   24.00
   2   9   5   61.29   29.30
   2   9   5   16.30   27.50
   2   9   5    5.10   39.00
   2   9   5  132.59   42.90
   2   9   5   76.69   39.60
  -3  -9  -5  297.27   64.49
   3   9   5  323.87   69.69
   3   9   5  278.57   51.29
   4   9   5   73.29   43.10
   4   9   5  -26.70   34.00
  -5  -9  -5  157.78   60.79
   5   9   5  182.88   43.10
   5   9   5  139.49   62.39
  -6  -9  -5   59.09   62.69
   6   9   5   28.30   48.20
   7   9   5   72.59   51.29
   8   9   5  170.28   67.49
  -1 -10  -5   92.59   52.49
   1  10   5  111.89   71.09
   1  10   5  262.17   54.29
   1  10   5  195.08   51.39
   1  10   5  102.99   64.19
  -2 -10  -5   85.29   58.39
   2  10   5   -3.70   32.20
   2  10   5  -68.99   41.40
   2  10   5   47.10   46.00
   2  10   5  -41.00   32.60
  -3 -10  -5  111.89   68.89
   3  10   5   51.39   68.79
   3  10   5   71.79   53.09
  -4 -10  -5   64.59   57.49
   4  10   5   81.39   68.59
   4  10   5   87.09   47.30
   5  10   5   49.40   46.20
   5  10   5  -61.79   58.49
   6  10   5   21.50   56.89
   6  10   5   28.90   46.00
   7  10   5   74.19   64.39
   4  11   5  127.19   76.19
   4  11   5   40.00   65.79
   5   9  -6  -61.89   60.59
   5   9  -6   54.89   53.29
   5   9  -6   36.30   42.50
   5   9  -6  -24.20   62.19
   5   9  -6  -41.30   48.40
  -5  -9   6  -51.49   64.59
   4   9  -6   64.69   92.99
   4   9  -6    1.60   49.40
   4   9  -6  -79.29   52.99
   4   9  -6   87.19   51.29
   4   9  -6   11.00   43.60
  -4  -9   6  132.49  107.79
[truncated: 350,631 more chars]
