# Supplementary material for: rac-(2aS,2a1 R,3aR,3a1 S,5aS,6aR)-2a-Allyl-2,4-di­chloro-2a,2a1,3a1,5a,6,6a-hexa­hydro-3aH-3-oxadi­cyclo­penta­[cd,gh]penta­len-3a-ol
Source: IUCrdata. 2021 Dec 16;6(Pt 12):x211260. doi: 10.1107/S2414314621012608 (PMC9462309; doi:10.1107/S2414314621012608)
Supplement: Supplementary file 2 [file x-06-x211260-Isup2.hkl]

data_I                                                                          
_shelx_title ' srk_sa_335_0m_a.res in P-1'                                      
_shelx_refln_list_code          4                                               
_shelx_F_calc_maximum       82.84                                               
_exptl_crystal_F_000       296.00                                               
_reflns_d_resolution_high  0.8411                                               
                                                                                
loop_                                                                           
 _space_group_symop_operation_xyz                                               
 'x, y, z'                                                                      
 '-x, -y, -z'                                                                   
                                                                                
_cell_length_a     7.2687                                                       
_cell_length_b     8.3648                                                       
_cell_length_c    11.7460                                                       
_cell_angle_alpha  80.448                                                       
_cell_angle_beta   83.441                                                       
_cell_angle_gamma  65.285                                                       
                                                                                
_shelx_F_squared_multiplier     1.000                                           
                                                                                
loop_                                                                           
 _refln_index_h                                                                 
 _refln_index_k                                                                 
 _refln_index_l                                                                 
 _refln_F_squared_calc                                                          
 _refln_F_squared_meas                                                          
 _refln_F_squared_sigma                                                         
 _refln_observed_status                                                         
   1   0   0        166.64        162.08         3.86 o                         
   2   0   0          0.18         -1.65         1.62 o                         
   3   0   0         15.18         26.86         3.27 o                         
   4   0   0         49.25         77.03         6.13 o                         
   5   0   0        635.34        600.41        15.83 o                         
   6   0   0         55.72         66.47         8.01 o                         
   7   0   0        106.83        121.46        17.83 o                         
  -7   1   0         77.46         42.17        15.39 o                         
  -6   1   0          6.72          1.02        11.10 o                         
  -5   1   0        754.66        684.80        18.87 o                         
  -4   1   0        910.62        863.99        19.92 o                         
  -3   1   0        371.47        355.53        10.28 o                         
  -2   1   0         25.75         42.16         3.31 o                         
  -1   1   0          5.77          5.65         1.40 o                         
   0   1   0       3191.82       3106.82        48.11 o                         
   1   1   0        109.55        118.65         2.72 o                         
   2   1   0         87.87        102.10         3.90 o                         
   3   1   0        115.82        219.58         6.97 o                         
   4   1   0       1208.08       1327.64        23.01 o                         
   5   1   0        202.09        219.23        10.38 o                         
   6   1   0         25.73         32.39         6.85 o                         
   7   1   0          1.48          7.91        11.09 o                         
   8   1   0          4.90        -18.33        19.13 o                         
  -6   2   0          1.05        -15.46        12.97 o                         
  -5   2   0        307.42        344.58        17.91 o                         
  -4   2   0         48.90         45.73         7.62 o                         
  -3   2   0          0.01         -0.44         3.37 o                         
  -2   2   0        399.20        441.18        12.61 o                         
  -1   2   0        601.00        626.00        12.19 o                         
   0   2   0        694.51        652.75        11.48 o                         
   1   2   0       1792.15       1701.41        34.39 o                         
   2   2   0        183.73        187.48         6.93 o                         
   3   2   0       2078.16       2123.53        31.55 o                         
   4   2   0        183.47        217.44         8.24 o                         
   5   2   0        260.86        307.77        12.16 o                         
   6   2   0         94.30        117.13         9.30 o                         
   7   2   0        103.91        126.04        13.03 o                         
   8   2   0          0.25         -5.39        17.07 o                         
  -6   3   0         12.22          8.97        15.59 o                         
  -5   3   0          0.37         -2.52        11.91 o                         
  -4   3   0        685.62        611.33        17.95 o                         
  -3   3   0        196.96        242.59        11.83 o                         
  -2   3   0        278.25        285.52        11.50 o                         
  -1   3   0       1697.06       1691.82        32.02 o                         
   0   3   0       3300.45       3371.04        47.72 o                         
   1   3   0       4352.78       4175.91        58.98 o                         
   2   3   0        547.33        500.67        10.79 o                         
   3   3   0        128.82        137.70         4.84 o                         
   4   3   0         41.89         67.84         4.23 o                         
   5   3   0         36.18         86.63         6.42 o                         
   6   3   0        232.33        258.30        12.05 o                         
   7   3   0        101.66        118.05        11.91 o                         
   8   3   0        542.66        581.51        27.68 o                         
  -5   4   0        207.07        190.87        21.09 o                         
  -4   4   0        759.81        675.34        26.94 o                         
  -3   4   0        457.41        489.06        18.28 o                         
  -2   4   0         96.38        112.83         7.70 o                         
  -1   4   0        609.30        681.00        15.12 o                         
   0   4   0        120.20        123.41         6.95 o                         
   1   4   0        446.01        445.61         8.40 o                         
   2   4   0        337.03        295.03        10.82 o                         
   3   4   0         33.43         39.81         2.43 o                         
   4   4   0        463.06        460.85        10.52 o                         
   5   4   0       1063.49       1027.20        18.53 o                         
   6   4   0         91.65         96.66         7.46 o                         
   7   4   0         47.22         30.50         9.75 o                         
   8   4   0          9.27         -0.30        13.06 o                         
  -4   5   0         35.99         36.38        12.97 o                         
  -3   5   0        466.39        510.94        22.99 o                         
  -2   5   0        196.28        190.48        12.04 o                         
  -1   5   0        113.03        131.22         8.28 o                         
   0   5   0        272.54        278.05         9.86 o                         
   1   5   0        129.50        144.53         6.10 o                         
   2   5   0         97.36         98.27         4.51 o                         
   3   5   0         50.22         57.19         6.97 o                         
   4   5   0        486.40        481.10        11.45 o                         
   5   5   0         70.34         72.01         4.93 o                         
   6   5   0         51.75         43.66         6.03 o                         
   7   5   0         17.05         17.21         7.52 o                         
   8   5   0         97.39        104.22        13.50 o                         
  -4   6   0          0.13        -23.34        15.56 o                         
  -3   6   0         86.30         94.21        12.81 o                         
  -2   6   0          0.10          8.65         9.63 o                         
  -1   6   0        248.86        287.62        13.84 o                         
   0   6   0        804.98        765.60        17.21 o                         
   1   6   0         34.73         36.60         4.70 o                         
   2   6   0        231.08        241.84         7.40 o                         
   3   6   0        446.17        463.42        18.77 o                         
   4   6   0          5.16         25.74         8.50 o                         
   5   6   0         28.22         30.58         4.65 o                         
   6   6   0          0.06          2.50         4.86 o                         
   7   6   0         32.29         47.15         8.39 o                         
   8   6   0        533.17        488.09        21.88 o                         
  -2   7   0        144.04        152.14        16.08 o                         
  -1   7   0         41.72         30.68        10.49 o                         
   0   7   0        208.84        229.29        15.19 o                         
   1   7   0        138.37        167.83         9.32 o                         
   2   7   0        202.28        203.85         9.33 o                         
   3   7   0        225.86        251.64        19.04 o                         
   4   7   0        398.34        373.67        20.55 o                         
   5   7   0         60.66         55.48        14.15 o                         
   6   7   0        387.89        371.33        17.49 o                         
   7   7   0        327.13        321.89        13.42 o                         
  -1   8   0        143.11        151.39        14.97 o                         
   0   8   0          2.95         -1.63         9.09 o                         
   1   8   0          4.58         11.85         8.40 o                         
   2   8   0        109.94        110.76         6.89 o                         
   3   8   0        157.18        168.87        24.69 o                         
   4   8   0         38.31         44.91        12.44 o                         
   5   8   0         70.73        105.27        17.88 o                         
   6   8   0         56.39         63.63        17.15 o                         
   7   8   0         52.04         -6.53        26.04 o                         
   1   9   0         18.08         13.20        10.33 o                         
   2   9   0          2.55         14.17         7.39 o                         
   3   9   0          7.18         19.06        16.64 o                         
   4   9   0         42.39         51.31        15.03 o                         
   5   9   0         13.81         13.81        14.52 o                         
   6   9   0          2.41         40.90        25.23 o                         
  -6  -9   1        148.03         81.10        18.28 o                         
  -5  -9   1          0.12         -6.55        13.95 o                         
  -4  -9   1         21.83          7.23        13.35 o                         
  -3  -9   1         67.85         44.95        17.07 o                         
  -2  -9   1          0.97         -0.46         6.74 o                         
  -1  -9   1          0.02          2.51        11.36 o                         
  -7  -8   1         44.37         47.03        15.68 o                         
  -6  -8   1          0.98         -4.60        12.66 o                         
  -5  -8   1         11.39          8.56        11.34 o                         
  -4  -8   1         74.35         62.38        17.50 o                         
  -3  -8   1        254.72        301.35        33.30 o                         
  -2  -8   1        542.31        555.45        17.67 o                         
  -1  -8   1        420.23        420.14        25.18 o                         
   0  -8   1         49.57         52.79        11.86 o                         
   1  -8   1         55.22         49.16        14.72 o                         
  -7  -7   1        134.49        164.74         9.39 o                         
  -6  -7   1        307.65        306.87        12.29 o                         
  -5  -7   1         50.84         47.86        11.91 o                         
  -4  -7   1        451.12        463.10        22.67 o                         
  -3  -7   1         15.64          9.69         4.92 o                         
  -2  -7   1         54.24         58.95         4.54 o                         
  -1  -7   1         71.46         76.90         8.18 o                         
   0  -7   1         15.30          6.68         6.81 o                         
   1  -7   1         25.65         14.54         9.99 o                         
   2  -7   1         91.57         64.16        13.37 o                         
  -8  -6   1         20.79         29.47        11.62 o                         
  -7  -6   1         23.90         35.15         9.25 o                         
  -6  -6   1          5.80          8.32         5.01 o                         
  -5  -6   1        140.15        139.87         5.95 o                         
  -4  -6   1        122.41        121.62         6.51 o                         
  -3  -6   1         16.11         17.04         3.01 o                         
  -2  -6   1         64.67         76.70         5.32 o                         
  -1  -6   1        188.21        206.35         9.20 o                         
   0  -6   1          6.52          5.68         4.69 o                         
   1  -6   1        192.75        196.08        11.53 o                         
   2  -6   1        180.53        240.51        19.07 o                         
   3  -6   1          1.50         -6.86        10.25 o                         
  -8  -5   1         54.12         45.40        12.14 o                         
  -7  -5   1          3.58          6.35         7.65 o                         
  -6  -5   1        605.45        578.56        14.46 o                         
  -5  -5   1         55.88         69.53         5.70 o                         
  -4  -5   1          0.25         -0.87         2.47 o                         
  -3  -5   1        633.97        600.18        13.04 o                         
  -2  -5   1        403.14        365.03         7.78 o                         
  -1  -5   1       1273.05       1260.16        24.32 o                         
   0  -5   1       1262.54       1267.78        22.74 o                         
   1  -5   1         40.31         37.23         5.45 o                         
   2  -5   1          0.12         -4.32         5.55 o                         
   3  -5   1         14.47         16.07         8.36 o                         
   4  -5   1          4.97         -6.54         9.78 o                         
  -8  -4   1         15.28         11.71        13.79 o                         
  -7  -4   1        224.14        255.25        16.80 o                         
  -6  -4   1       1015.74       1008.62        21.02 o                         
  -5  -4   1        561.52        522.97        12.32 o                         
  -4  -4   1        344.21        323.15        10.23 o                         
  -3  -4   1        241.65        241.54         7.27 o                         
  -2  -4   1          5.32         13.30         3.11 o                         
  -1  -4   1        517.69        514.67        12.38 o                         
   0  -4   1        761.52        763.40        15.52 o                         
   1  -4   1         87.43         98.56         6.47 o                         
   2  -4   1        136.21        136.92         8.75 o                         
   3  -4   1          1.74         14.44         6.39 o                         
   4  -4   1        652.32        640.31        24.35 o                         
   5  -4   1          3.53        -15.19        10.13 o                         
  -8  -3   1         14.99          8.92        14.92 o                         
  -7  -3   1         18.49         13.83        12.39 o                         
  -6  -3   1          7.50          5.06         6.15 o                         
  -5  -3   1         43.55         48.67         5.43 o                         
  -4  -3   1         17.08         22.22         3.13 o                         
  -3  -3   1         91.54        103.66         4.35 o                         
  -2  -3   1         39.33         48.01         2.48 o                         
  -1  -3   1        330.61        369.19         8.11 o                         
   0  -3   1          9.37         15.22         2.25 o                         
   1  -3   1         20.58         19.62         3.14 o                         
   2  -3   1       1652.79       1702.83        29.60 o                         
   3  -3   1         39.21         33.91         5.59 o                         
   4  -3   1        354.85        341.59        14.98 o                         
   5  -3   1          0.17        -10.95        16.40 o                         
   6  -3   1          0.27         12.69        14.56 o                         
  -8  -2   1        391.47        419.82        32.56 o                         
  -7  -2   1         24.50         24.28        11.50 o                         
  -6  -2   1        468.26        482.60        17.73 o                         
  -5  -2   1        159.00        191.97         9.47 o                         
  -4  -2   1        110.15        138.35         6.77 o                         
  -3  -2   1       1603.69       1680.09        28.15 o                         
  -2  -2   1         40.09         40.70         2.50 o                         
  -1  -2   1       3538.93       3397.75        55.94 o                         
   0  -2   1       2521.06       2404.58        35.64 o                         
   1  -2   1        135.25        137.00         6.27 o                         
   2  -2   1          5.19          0.67         2.57 o                         
   3  -2   1        384.99        358.32        11.55 o                         
   4  -2   1        335.39        374.51        13.50 o                         
   5  -2   1         10.10         14.95         8.09 o                         
   6  -2   1        530.63        587.83        36.85 o                         
  -8  -1   1         99.62        128.88        24.47 o                         
  -7  -1   1        386.15        407.08        24.19 o                         
  -6  -1   1        130.25        150.51        11.22 o                         
  -5  -1   1        937.53        886.11        19.96 o                         
  -4  -1   1       2453.73       2481.84        41.07 o                         
  -3  -1   1        635.03        640.10        13.33 o                         
  -2  -1   1          1.65          2.80         1.36 o                         
  -1  -1   1        710.50        680.50        13.41 o                         
   0  -1   1        411.40        406.53         7.09 o                         
   1  -1   1       4991.35       4848.57        66.51 o                         
   2  -1   1       2032.69       2038.31        33.45 o                         
   3  -1   1        118.44        131.06         7.28 o                         
   4  -1   1        557.44        508.81        14.68 o                         
   5  -1   1       1570.31       1434.32        28.26 o                         
   6  -1   1        137.10        163.83        15.84 o                         
   7  -1   1         24.26         34.94        15.17 o                         
  -7   0   1          4.53          8.88        13.35 o                         
  -6   0   1          6.30          5.50         7.79 o                         
  -5   0   1         15.79         29.15         5.63 o                         
  -4   0   1        916.85        940.04        20.12 o                         
  -3   0   1        248.63        251.57         7.97 o                         
  -2   0   1        224.73        237.10         6.33 o                         
  -1   0   1       1806.69       1735.90        27.08 o                         
   1   0   1       1273.53       1303.48        17.65 o                         
   2   0   1        776.63        799.75        13.08 o                         
   3   0   1         68.67         86.96         5.23 o                         
   4   0   1        170.96        200.03         9.83 o                         
   5   0   1        324.12        394.93        14.59 o                         
   6   0   1         93.65         98.02         9.69 o                         
   7   0   1        131.27        142.65        14.98 o                         
  -7   1   1        103.20         92.19        22.88 o                         
  -6   1   1        172.27        168.39        14.34 o                         
  -5   1   1         85.91         94.98         9.15 o                         
  -4   1   1         25.62         19.73         6.05 o                         
  -3   1   1         30.65         25.91         4.65 o                         
  -2   1   1       1844.50       1849.91        32.19 o                         
  -1   1   1        344.81        355.45         7.69 o                         
   0   1   1       1381.73       1284.68        22.07 o                         
   1   1   1       4354.08       4323.36        57.55 o                         
   2   1   1       3255.07       3328.24        42.97 o                         
   3   1   1       2777.55       2908.75        41.23 o                         
   4   1   1         17.94         58.05         5.30 o                         
   5   1   1          0.51         -2.75         4.28 o                         
   6   1   1          0.60          6.18         5.86 o                         
   7   1   1        642.40        661.02        29.16 o                         
   8   1   1        459.87        478.73        37.63 o                         
  -6   2   1        185.62        198.80        18.09 o                         
  -5   2   1        327.93        354.69        16.48 o                         
  -4   2   1        467.04        461.48        16.92 o                         
  -3   2   1        967.48        939.00        21.74 o                         
  -2   2   1        905.25        856.17        19.31 o                         
  -1   2   1          0.11         -0.69         1.65 o                         
   0   2   1        242.41        222.78         5.09 o                         
   1   2   1         11.52         79.59         5.92 o                         
   2   2   1       3688.28       3676.87        55.06 o                         
   3   2   1       2730.65       2630.19        35.58 o                         
   4   2   1       2437.85       2516.91        37.57 o                         
   5   2   1        126.02        127.64         8.06 o                         
   6   2   1        493.20        503.25        16.99 o                         
   7   2   1         14.58         -8.43         9.62 o                         
   8   2   1         42.68         50.94        16.31 o                         
  -6   3   1         10.98         31.23        15.62 o                         
  -5   3   1          0.59        -12.62        11.20 o                         
  -4   3   1        342.47        328.99        22.56 o                         
  -3   3   1        279.26        328.95        15.23 o                         
  -2   3   1         49.88         75.22         5.94 o                         
  -1   3   1        438.13        488.58        12.63 o                         
   0   3   1        198.38        196.40         6.99 o                         
   1   3   1       1654.35       1629.25        21.51 o                         
   2   3   1         35.95         37.10         4.57 o                         
   3   3   1         32.03         37.71         3.16 o                         
   4   3   1       1294.03       1360.90        21.79 o                         
   5   3   1         37.24         59.83         5.25 o                         
   6   3   1        935.75        882.18        19.06 o                         
   7   3   1          1.53         -2.26         8.73 o                         
   8   3   1          5.06         21.55        13.79 o                         
  -5   4   1         38.40         21.97        17.15 o                         
  -4   4   1          0.08         19.70        10.21 o                         
  -3   4   1        387.60        400.25        15.76 o                         
  -2   4   1          1.48          3.46         4.38 o                         
  -1   4   1          0.15         -4.58         3.05 o                         
   0   4   1        243.16        226.64         7.91 o                         
   1   4   1        144.47        175.28         4.66 o                         
   2   4   1         51.84         62.99         6.07 o                         
   3   4   1        988.17       1038.40        19.26 o                         
   4   4   1        580.91        546.38        11.01 o                         
   5   4   1        113.18        129.48         6.67 o                         
   6   4   1          6.80          6.21         5.01 o                         
   7   4   1         22.03         25.55         9.43 o                         
   8   4   1        170.37        218.01        19.75 o                         
  -4   5   1        230.82        248.62        21.69 o                         
  -3   5   1          1.23         11.41         8.49 o                         
  -2   5   1        827.84        777.21        22.90 o                         
  -1   5   1        131.40        155.64         9.29 o                         
   0   5   1        297.18        318.46         9.41 o                         
   1   5   1        539.64        542.91        10.32 o                         
   2   5   1        474.04        450.36        16.96 o                         
   3   5   1        262.69        235.94        12.72 o                         
   4   5   1       2073.59       2090.06        37.96 o                         
   5   5   1        632.98        635.72        12.92 o                         
   6   5   1        150.12        149.93         7.69 o                         
   7   5   1         42.06         39.29         9.32 o                         
   8   5   1          2.53         14.73        10.52 o                         
  -4   6   1         64.52        103.09        19.43 o                         
  -3   6   1         57.38         60.94        12.00 o                         
  -2   6   1         18.65         16.28         8.86 o                         
  -1   6   1        399.35        431.24        16.70 o                         
   0   6   1        680.76        666.42        15.68 o                         
   1   6   1         19.11         18.30         3.80 o                         
   2   6   1        221.99        205.87         7.20 o                         
   3   6   1        238.59        304.41        16.86 o                         
   4   6   1        208.34        246.96        15.94 o                         
   5   6   1        656.12        642.42        71.55 o                         
   6   6   1          1.02         -6.18         4.43 o                         
   7   6   1         68.41         69.28         8.35 o                         
   8   6   1        179.95        203.08        21.89 o                         
  -3   7   1         58.00         47.98        17.45 o                         
  -2   7   1          2.74         -4.91        10.43 o                         
  -1   7   1         16.66         25.16         8.93 o                         
   0   7   1         42.51         57.15         7.56 o                         
   1   7   1          0.64         10.22         5.08 o                         
   2   7   1         43.98         61.66         7.01 o                         
   3   7   1          0.19         -2.56         6.90 o                         
   4   7   1        117.47        120.94        14.95 o                         
   5   7   1         68.85         56.91        18.45 o                         
   6   7   1          2.75         -7.99        15.62 o                         
   7   7   1         78.97         92.71         7.94 o                         
   8   7   1         30.21         24.65         9.89 o                         
  -1   8   1         51.39         66.11        15.39 o                         
   0   8   1          7.06         14.71         8.95 o                         
   1   8   1         53.29         52.94         8.34 o                         
   2   8   1        276.85        290.42        16.21 o                         
   3   8   1          6.09         13.24        10.28 o                         
   4   8   1        343.79        341.70        23.88 o                         
   5   8   1        416.20        452.87        31.98 o                         
   6   8   1        235.57        208.31        27.89 o                         
   7   8   1          3.25         44.81        27.86 o                         
   0   9   1         47.40         27.11        13.20 o                         
   1   9   1        194.23        167.31        15.39 o                         
   2   9   1         14.60         16.86         7.42 o                         
   3   9   1         11.23         14.78        13.45 o                         
   4   9   1          3.58          6.92        13.04 o                         
   5   9   1         22.11         -1.54        17.79 o                         
   6   9   1        109.82        120.38        22.05 o                         
  -5  -9   2        217.96        208.55        29.88 o                         
  -4  -9   2         14.05          6.42        13.30 o                         
  -3  -9   2          4.10          5.51         8.92 o                         
  -2  -9   2         32.23         35.10        13.01 o                         
  -1  -9   2        107.43         90.78        17.57 o                         
  -6  -8   2          2.58         -6.66        24.02 o                         
  -5  -8   2        198.29        182.72        32.24 o                         
  -4  -8   2        195.12        188.95        14.71 o                         
  -3  -8   2          4.81          1.81         5.65 o                         
  -2  -8   2          6.86          0.73         5.91 o                         
  -1  -8   2         13.25         25.89         8.05 o                         
   0  -8   2          2.71          4.48        10.23 o                         
   1  -8   2        161.62        157.73        16.53 o                         
  -7  -7   2        202.41        205.52        12.32 o                         
  -6  -7   2          3.17          9.56         6.24 o                         
  -5  -7   2         34.26         33.31         5.72 o                         
  -4  -7   2        367.24        363.60        13.51 o                         
  -3  -7   2        395.13        365.35        11.11 o                         
  -2  -7   2          7.66         15.88         4.82 o                         
  -1  -7   2          0.44          8.73         5.31 o                         
   0  -7   2        206.89        221.25        13.75 o                         
   1  -7   2         61.83         61.65        11.04 o                         
   2  -7   2          9.75         -5.39        11.64 o                         
  -8  -6   2        170.13        179.58        16.85 o                         
  -7  -6   2        521.35        549.77        20.65 o                         
  -6  -6   2         48.28         50.61         8.02 o                         
  -5  -6   2        306.97        299.29         9.94 o                         
  -4  -6   2        759.11        719.58        24.36 o                         
  -3  -6   2         34.66         44.11         3.74 o                         
  -2  -6   2          1.41          1.30         3.26 o                         
  -1  -6   2         10.99          8.58         4.51 o                         
   0  -6   2        132.47        130.86         8.24 o                         
   1  -6   2        382.12        394.95        15.92 o                         
   2  -6   2        221.10        231.58        21.35 o                         
   3  -6   2        126.45        138.26        15.46 o                         
  -8  -5   2         25.86         30.06        17.48 o                         
  -7  -5   2          0.02          9.38         8.96 o                         
  -6  -5   2          5.31         12.56         5.64 o                         
  -5  -5   2        106.52        127.23         7.83 o                         
  -4  -5   2        104.31        104.96         5.50 o                         
  -3  -5   2         72.96         75.40         4.52 o                         
  -2  -5   2         23.77         26.44         3.14 o                         
  -1  -5   2        307.45        267.56         7.82 o                         
   0  -5   2        205.64        228.11         9.55 o                         
   1  -5   2         30.71         40.22         5.62 o                         
   2  -5   2         36.70         42.19         7.32 o                         
   3  -5   2        241.31        245.90        19.68 o                         
   4  -5   2         29.34         33.25        11.60 o                         
  -8  -4   2         60.63         63.20        17.69 o                         
  -7  -4   2        111.19        121.48        14.41 o                         
  -6  -4   2        149.63        139.83         9.20 o                         
  -5  -4   2        285.36        282.00         9.66 o                         
  -4  -4   2         25.24         25.86         4.22 o                         
  -3  -4   2         92.82        109.73         5.52 o                         
  -2  -4   2        184.32        173.74         6.81 o                         
  -1  -4   2        343.64        336.78         8.62 o                         
   0  -4   2         58.21         68.59         4.77 o                         
   1  -4   2        134.88        143.08         7.56 o                         
   2  -4   2        113.42        100.76         7.70 o                         
   3  -4   2        162.03        165.59        10.99 o                         
   4  -4   2          4.19        -15.35        10.24 o                         
   5  -4   2          4.29         25.00        11.08 o                         
  -8  -3   2         55.38         66.32        17.35 o                         
  -7  -3   2        311.42        363.90        20.13 o                         
  -6  -3   2        153.59        166.46        11.18 o                         
  -5  -3   2        334.25        321.32        10.28 o                         
  -4  -3   2       1289.14       1244.31        21.73 o                         
  -3  -3   2       1077.49       1102.28        23.56 o                         
  -2  -3   2          8.83          6.48         1.91 o                         
  -1  -3   2         18.14         19.81         2.16 o                         
   0  -3   2        415.41        456.90        10.59 o                         
   1  -3   2       1106.65       1056.20        22.71 o                         
   2  -3   2       1806.21       1801.02        31.08 o                         
   3  -3   2        622.65        595.73        16.18 o                         
   4  -3   2        839.58        775.07        21.75 o                         
   5  -3   2        134.80        130.23        13.81 o                         
   6  -3   2         71.95         30.50        17.55 o                         
  -8  -2   2        211.16        224.72        22.74 o                         
  -7  -2   2         36.84         32.82        12.84 o                         
  -6  -2   2          0.23          1.81         7.18 o                         
  -5  -2   2         25.13         26.39         5.49 o                         
  -4  -2   2        155.82        159.59         6.95 o                         
  -3  -2   2       2519.03       2515.02        42.10 o                         
  -2  -2   2       1224.45       1242.18        24.80 o                         
   0  -2   2       4557.17       4562.40        65.27 o                         
   1  -2   2         68.10         63.04         4.25 o                         
   2  -2   2        254.76        270.78         9.10 o                         
   3  -2   2       1649.70       1626.69        30.92 o                         
   4  -2   2          2.85         -6.11         5.57 o                         
   5  -2   2         22.28         22.74         7.83 o                         
   6  -2   2        190.57        165.43        18.33 o                         
  -7  -1   2         56.61         70.73        15.09 o                         
  -6  -1   2         21.94         32.85         8.27 o                         
  -5  -1   2         32.76         29.89         6.96 o                         
  -4  -1   2        101.38        115.12         7.64 o                         
  -3  -1   2          3.29          2.22         2.68 o                         
  -2  -1   2        333.43        331.37         8.27 o                         
  -1  -1   2        673.04        668.44        13.22 o                         
   0  -1   2        319.97        291.92         6.04 o                         
   1  -1   2        378.10        406.57         8.52 o                         
   2  -1   2        325.03        431.84        10.26 o                         
   3  -1   2        434.12        442.86        11.09 o                         
   4  -1   2        102.62        115.88         7.66 o                         
   5  -1   2         43.93         39.82         7.28 o                         
   6  -1   2          3.57          2.86         8.61 o                         
   7  -1   2          1.73          9.94        12.85 o                         
  -7   0   2         57.89         66.01        18.77 o                         
  -6   0   2          2.21         14.81         8.45 o                         
  -5   0   2       1050.51        996.17        23.57 o                         
  -4   0   2        399.55        399.38        12.72 o                         
  -3   0   2        345.72        298.88         9.24 o                         
  -2   0   2       1783.52       1804.56        28.84 o                         
  -1   0   2         34.78         38.19         2.92 o                         
   0   0   2        615.54        557.11         9.76 o                         
   1   0   2        424.32        428.77         7.61 o                         
   2   0   2        493.69        518.38         9.65 o                         
   3   0   2       4268.47       4432.94        61.79 o                         
   4   0   2       1066.84       1074.52        20.64 o                         
   5   0   2        454.91        459.04        14.33 o                         
   6   0   2         59.85         74.08         9.07 o                         
   7   0   2        156.15        177.19        17.16 o                         
  -7   1   2        257.75        227.98        20.53 o                         
  -6   1   2        172.26        176.87        16.81 o                         
  -5   1   2         39.16         37.56         8.74 o                         
  -4   1   2        564.71        520.27        15.59 o                         
  -3   1   2         15.05         10.09         3.55 o                         
  -2   1   2       2971.03       2908.73        45.04 o                         
  -1   1   2       6862.31       6440.14        95.37 o                         
   0   1   2       4493.55       4237.93        62.19 o                         
   1   1   2       1056.52       1043.81        18.15 o                         
   2   1   2         68.98         78.66         3.40 o                         
   3   1   2        720.99        838.59        14.51 o                         
   4   1   2        141.90        203.72         8.53 o                         
   5   1   2        142.52        157.77         8.94 o                         
   6   1   2        175.59        200.63        12.81 o                         
   7   1   2        308.47        334.47        19.21 o                         
   8   1   2        268.90        289.18        22.97 o                         
  -6   2   2         80.36         68.28        19.22 o                         
  -5   2   2         13.15         19.42         8.73 o                         
  -4   2   2          0.14         -3.06         5.82 o                         
  -3   2   2          2.50          5.20         4.64 o                         
  -2   2   2        332.47        310.30         8.86 o                         
  -1   2   2         66.68         77.10         4.47 o                         
   0   2   2        895.42        913.23        15.13 o                         
   2   2   2        373.86        385.32         7.58 o                         
   3   2   2         89.60        122.77         5.45 o                         
   4   2   2        687.63        742.79        15.43 o                         
   5   2   2         29.72         30.82         5.09 o                         
   6   2   2         10.44         13.25         6.40 o                         
   7   2   2         41.40         37.00        10.49 o                         
   8   2   2          7.91          5.59        15.17 o                         
  -6   3   2          1.31        -20.71        27.71 o                         
  -5   3   2        115.52        149.09        17.35 o                         
  -4   3   2        591.44        564.07        21.19 o                         
  -3   3   2         14.07         18.41         5.87 o                         
  -2   3   2         76.45         79.79         6.52 o                         
  -1   3   2        222.24        218.66         7.92 o                         
   0   3   2        797.73        805.09        15.07 o                         
   1   3   2       1391.92       1343.71        19.75 o                         
   2   3   2        364.04        339.38         6.00 o                         
   3   3   2         23.82         18.73         2.35 o                         
   4   3   2        939.50       1018.11        17.68 o                         
   5   3   2        939.97        937.97        19.88 o                         
   6   3   2         88.33        107.88         7.66 o                         
   7   3   2          0.45          5.41         8.50 o                         
   8   3   2         43.18         34.08        16.13 o                         
  -5   4   2        121.62        105.77        23.66 o                         
  -4   4   2         36.58         48.24        11.53 o                         
  -3   4   2        313.86        321.73        15.86 o                         
  -2   4   2        285.95        316.69        12.50 o                         
  -1   4   2       2398.90       2377.04        37.57 o                         
   0   4   2       1283.41       1274.23        21.42 o                         
   1   4   2         59.80         51.94         3.06 o                         
   2   4   2         10.00         11.02         1.63 o                         
   3   4   2        137.91        149.25         4.94 o                         
   4   4   2        328.13        348.48         9.53 o                         
   5   4   2         85.62         86.36         5.76 o                         
   6   4   2        804.98        775.16        17.13 o                         
   7   4   2        115.23        142.46        11.27 o                         
   8   4   2        500.74        468.24        25.02 o                         
  -4   5   2         14.13         20.58        14.08 o                         
  -3   5   2         47.02         45.96        13.26 o                         
  -2   5   2         37.33         45.51         7.87 o                         
  -1   5   2         49.14         50.32         5.69 o                         
   0   5   2          0.05         10.37         3.32 o                         
   1   5   2         97.93        113.32         5.41 o                         
   2   5   2         21.83         29.76         2.60 o                         
   3   5   2        210.54        248.18        13.07 o                         
   4   5   2        743.57        695.27        19.59 o                         
   5   5   2         50.88         63.08         4.77 o                         
   6   5   2        168.24        170.99         8.24 o                         
   7   5   2         62.57         64.24         8.79 o                         
   8   5   2         29.56         27.77        13.08 o                         
  -4   6   2         28.58         28.66        20.74 o                         
  -3   6   2         30.23         35.72        14.37 o                         
  -2   6   2        206.53        197.67        16.82 o                         
  -1   6   2        285.02        317.05        13.98 o                         
   0   6   2          1.47         -2.95         4.41 o                         
   1   6   2          6.06          4.65         3.32 o                         
   2   6   2          1.02         -3.16         2.79 o                         
   3   6   2         21.67         30.48         6.35 o                         
   4   6   2        454.92        456.28        20.61 o                         
   5   6   2          0.59          0.72        10.04 o                         
   6   6   2        105.09        110.28         6.90 o                         
   7   6   2         18.46         19.07         7.79 o                         
   8   6   2         60.06         55.33        10.94 o                         
  -3   7   2         32.93         38.23        25.18 o                         
  -2   7   2        109.21        123.07        16.14 o                         
  -1   7   2        122.20        135.18        12.50 o                         
   0   7   2        392.30        415.73        14.59 o                         
   1   7   2         40.22         47.52         5.68 o                         
   2   7   2        480.76        464.93        18.11 o                         
   3   7   2         11.10         16.49         7.54 o                         
   4   7   2         14.30         13.13        10.93 o                         
   5   7   2        107.92        115.80        13.58 o                         
   6   7   2        101.73         72.47        19.85 o                         
   7   7   2        452.14        465.06        13.22 o                         
   8   7   2        291.37        276.53        13.03 o                         
  -1   8   2        133.79        149.32        16.44 o                         
   0   8   2          0.52         -4.84         9.40 o                         
   1   8   2         16.44         15.00         7.32 o                         
   2   8   2        457.54        475.85        18.02 o                         
   3   8   2         31.84         32.15        11.17 o                         
   4   8   2        173.83        157.34        20.13 o                         
   5   8   2         14.65         51.93        24.39 o                         
   6   8   2        142.58        186.93        22.47 o                         
   7   8   2          0.96        -12.60        18.80 o                         
   0   9   2         17.78         -7.84        13.42 o                         
   1   9   2          2.39        -12.34         8.23 o                         
   2   9   2          7.76         -1.69         6.69 o                         
   3   9   2         15.58         14.61        19.92 o                         
   4   9   2          7.31         34.43        15.41 o                         
   5   9   2          8.39          0.19        21.94 o                         
   6   9   2         23.56         12.22        17.94 o                         
  -4  -9   3          6.25          9.18         9.36 o                         
  -3  -9   3          6.88         25.89        15.24 o                         
  -2  -9   3         19.52         16.12         9.71 o                         
  -6  -8   3         43.34         26.99         8.66 o                         
  -5  -8   3         98.19         99.69         8.82 o                         
  -4  -8   3        182.07        199.59        12.06 o                         
  -3  -8   3          0.63          0.75         6.53 o                         
  -2  -8   3          2.68          8.92         7.70 o                         
  -1  -8   3         26.59         20.26         9.37 o                         
   0  -8   3          3.00         -1.78        11.76 o                         
  -7  -7   3          5.07         11.42        10.14 o                         
  -6  -7   3          3.14         -8.67         7.44 o                         
  -5  -7   3        118.36        116.64         8.31 o                         
  -4  -7   3          5.73         11.39         4.81 o                         
  -3  -7   3       1148.95       1135.86        20.33 o                         
  -2  -7   3        308.13        305.33        17.33 o                         
  -1  -7   3         64.28         63.79         8.70 o                         
   0  -7   3          2.24          0.30         7.79 o                         
   1  -7   3         17.85          4.31        11.82 o                         
   2  -7   3        115.92        115.30        15.09 o                         
  -7  -6   3          2.48          8.13        13.10 o                         
  -6  -6   3        180.53        221.21        13.19 o                         
  -5  -6   3         23.88         37.11         5.96 o                         
  -4  -6   3          2.32          6.44         5.90 o                         
  -3  -6   3         67.72         66.18         5.10 o                         
  -2  -6   3        118.26        126.69         6.75 o                         
  -1  -6   3         13.53         15.69         4.68 o                         
   0  -6   3         33.94         29.83         6.30 o                         
   1  -6   3        107.67        115.58        14.76 o                         
   2  -6   3          0.37         15.03         9.15 o                         
   3  -6   3         16.91         -1.90        12.07 o                         
  -8  -5   3          5.13         12.44        13.80 o                         
  -7  -5   3        212.70        221.26        16.37 o                         
  -6  -5   3         35.46         43.85         7.72 o                         
  -5  -5   3        786.32        756.65        17.74 o                         
  -4  -5   3        165.57        179.49         8.18 o                         
  -3  -5   3         42.70         40.47         5.46 o                         
  -2  -5   3         22.82         25.15         3.44 o                         
  -1  -5   3        139.76        158.33         7.35 o                         
   0  -5   3        428.25        425.97        19.21 o                         
   1  -5   3          6.68          2.81         5.61 o                         
   2  -5   3        426.89        450.20        21.62 o                         
   3  -5   3        118.53        133.70        13.52 o                         
   4  -5   3        147.17        162.88        16.31 o                         
  -8  -4   3        158.53        172.48        17.83 o                         
  -7  -4   3         83.16         96.32        15.98 o                         
  -6  -4   3         33.23         32.20         7.14 o                         
  -5  -4   3        193.95        175.30        13.17 o                         
  -4  -4   3        252.55        233.57         9.34 o                         
  -3  -4   3       2095.83       2064.51        35.80 o                         
  -2  -4   3        507.35        468.43        11.95 o                         
  -1  -4   3       1018.85       1013.33        19.20 o                         
   0  -4   3        148.34        142.42         7.55 o                         
   1  -4   3        114.80        127.15         7.78 o                         
   2  -4   3          8.17          7.91         4.63 o                         
   3  -4   3        311.98        355.70        17.81 o                         
   4  -4   3         28.44         54.14        10.60 o                         
   5  -4   3         29.25         30.75        12.39 o                         
  -8  -3   3        315.64        360.82        32.99 o                         
  -7  -3   3        747.45        754.23        27.62 o                         
  -6  -3   3          0.51         10.90         7.70 o                         
  -5  -3   3         37.62         65.17         8.26 o                         
  -4  -3   3         63.40         94.49         7.10 o                         
  -3  -3   3         36.53         37.04         4.08 o                         
  -2  -3   3         36.92         27.04         3.30 o                         
  -1  -3   3        134.58        126.04         5.77 o                         
   0  -3   3          2.17          1.96         2.46 o                         
   1  -3   3         59.90        100.22         8.16 o                         
   2  -3   3        230.69        248.05        11.40 o                         
   3  -3   3         24.05         29.35         5.90 o                         
   4  -3   3          2.22          9.02         6.18 o                         
   5  -3   3         26.33         26.70        12.29 o                         
   6  -3   3          0.13         10.20        11.98 o                         
  -8  -2   3          8.36         15.07        17.37 o                         
  -7  -2   3          0.14          5.72        12.11 o                         
  -6  -2   3         82.85         75.76         9.81 o                         
  -5  -2   3        518.13        527.69        15.77 o                         
  -4  -2   3        496.97        466.59        11.74 o                         
  -3  -2   3          0.14          2.11         3.22 o                         
  -2  -2   3         89.73        108.79         5.62 o                         
  -1  -2   3        266.46        282.27         7.78 o                         
   0  -2   3         23.37         30.85         2.98 o                         
   1  -2   3       1467.74       1559.22        25.34 o                         
   2  -2   3        122.36        109.39         7.36 o                         
   3  -2   3          5.66         12.13         4.22 o                         
   4  -2   3        271.22        295.38        14.00 o                         
   5  -2   3        122.51        129.96        11.26 o                         
   6  -2   3          2.75         -0.17        11.57 o                         
  -7  -1   3        310.00        330.90        23.77 o                         
  -6  -1   3          4.43          3.27         8.42 o                         
  -5  -1   3        169.33        163.41        10.53 o                         
  -4  -1   3        282.93        322.36        11.82 o                         
  -3  -1   3        548.79        554.97        13.20 o                         
  -2  -1   3       1708.58       1593.27        30.19 o                         
  -1  -1   3       1871.88       1667.86        28.22 o                         
   0  -1   3       5274.30       5084.77        75.52 o                         
   1  -1   3        169.91        184.73         5.60 o                         
   2  -1   3        598.07        624.15        12.45 o                         
   3  -1   3         27.67         23.19         3.47 o                         
   4  -1   3        167.58        174.54        11.82 o                         
   5  -1   3       1078.08       1018.33        24.69 o                         
   6  -1   3        636.81        664.95        25.45 o                         
   7  -1   3        173.36        159.77        16.28 o                         
  -7   0   3        317.34        331.55        29.15 o                         
  -6   0   3        106.11        148.07        16.35 o                         
  -5   0   3         80.73         91.20        10.89 o                         
  -4   0   3        341.27        340.70        12.89 o                         
  -3   0   3         99.10        109.91         7.46 o                         
  -2   0   3         91.20        124.00         6.66 o                         
  -1   0   3        113.32        126.37         5.54 o                         
   0   0   3       1727.04       1576.81        25.28 o                         
   1   0   3       4062.80       3886.46        53.62 o                         
   2   0   3          4.47          5.62         1.72 o                         
   3   0   3        452.70        445.59        10.09 o                         
   4   0   3        566.14        566.51        13.68 o                         
   5   0   3        120.60        126.52         8.67 o                         
   6   0   3         23.20         15.60         8.32 o                         
   7   0   3          3.89         -3.08        13.81 o                         
  -7   1   3         50.02         78.01        19.59 o                         
  -6   1   3         52.72         47.48        13.02 o                         
  -5   1   3        521.56        491.77        17.94 o                         
  -4   1   3         26.90         30.58         5.62 o                         
  -3   1   3          2.71          5.71         3.52 o                         
  -2   1   3          6.59         31.35         3.76 o                         
  -1   1   3         75.16         89.04         4.75 o                         
   0   1   3         26.44         31.26         2.60 o                         
   1   1   3        729.38        721.33        12.60 o                         
   2   1   3         29.62         23.43         2.12 o                         
   3   1   3         32.18         46.74         3.56 o                         
   4   1   3         15.09         19.67         3.47 o                         
   5   1   3        412.58        429.06        13.89 o                         
   6   1   3          1.89         10.87         6.41 o                         
   7   1   3        129.68        120.95        22.65 o                         
   8   1   3          5.80         14.94        14.34 o                         
  -6   2   3         65.59         67.26        13.80 o                         
  -5   2   3         77.91         72.67        10.49 o                         
  -4   2   3          6.57         23.85         6.21 o                         
  -3   2   3        521.23        502.77        14.55 o                         
  -2   2   3        123.74        125.44         7.29 o                         
  -1   2   3        730.45        682.55        14.34 o                         
   0   2   3        482.64        437.76         9.19 o                         
   1   2   3       4221.22       4084.32        64.29 o                         
   2   2   3       1396.92       1434.42        24.28 o                         
   3   2   3          4.24          4.57         2.15 o                         
   4   2   3         45.88         44.46         4.00 o                         
   5   2   3        601.15        626.59        14.19 o                         
   6   2   3       1313.49       1263.94        26.09 o                         
   7   2   3        310.43        338.77        20.29 o                         
   8   2   3        105.31        131.57        20.17 o                         
  -6   3   3        114.48         95.52        29.78 o                         
  -5   3   3         74.06         88.93        13.87 o                         
  -4   3   3        501.13        527.42        19.50 o                         
  -3   3   3         79.70         92.54         7.24 o                         
  -2   3   3        171.34        197.98         9.36 o                         
  -1   3   3        154.61        211.39         8.54 o                         
   0   3   3        200.33        189.49         5.88 o                         
   1   3   3       5312.29       5299.35        68.76 o                         
   2   3   3       1950.11       1872.92        29.87 o                         
   3   3   3          5.30         11.88         2.27 o                         
   4   3   3        984.98       1016.25        18.55 o                         
   5   3   3         24.48         30.05         4.86 o                         
   6   3   3         17.72         25.88         6.33 o                         
   7   3   3         59.27         97.63        11.47 o                         
   8   3   3         20.86         30.77        12.54 o                         
  -5   4   3          1.10          6.38        20.92 o                         
  -4   4   3          9.04         20.85        23.79 o                         
  -3   4   3         47.68         44.93         8.08 o                         
  -2   4   3          1.41          9.34         4.97 o                         
  -1   4   3        160.74        173.23         8.07 o                         
   0   4   3        145.77        156.78         6.49 o                         
   1   4   3          1.34          1.17         1.74 o                         
   2   4   3        322.87        354.01         6.83 o                         
   3   4   3        131.50        134.62         4.22 o                         
   4   4   3         55.47         62.18         4.02 o                         
   5   4   3         85.32         95.37         5.76 o                         
   6   4   3        130.18        144.01         8.34 o                         
   7   4   3        176.34        186.65        12.32 o                         
   8   4   3          1.81         -9.19        13.56 o                         
  -4   5   3         89.10         82.58        16.59 o                         
  -3   5   3         26.73         31.61        15.64 o                         
  -2   5   3         53.75         39.54         6.89 o                         
  -1   5   3        318.09        330.26        12.78 o                         
   0   5   3         95.74        131.93         6.77 o                         
   1   5   3        236.85        270.25         7.53 o                         
   2   5   3       1522.55       1469.30        22.55 o                         
   3   5   3        109.22        102.23         4.49 o                         
   4   5   3        384.91        369.04         7.93 o                         
   5   5   3        164.42        168.19         6.70 o                         
   6   5   3         82.58         81.04         6.58 o                         
   7   5   3        396.76        421.73        15.81 o                         
   8   5   3        184.87        174.18        13.98 o                         
  -3   6   3        156.05        177.60        18.89 o                         
  -2   6   3        239.94        234.26        16.90 o                         
  -1   6   3         25.34         33.92         6.96 o                         
   0   6   3        362.44        354.65        11.36 o                         
   1   6   3        947.73        939.15        18.31 o                         
   2   6   3        957.69        922.92        16.21 o                         
   3   6   3        101.88         99.18        10.81 o                         
   4   6   3        266.35        259.66        16.39 o                         
   5   6   3         66.82         69.40         7.90 o                         
   6   6   3        139.19        137.26         6.78 o                         
   7   6   3          0.46         -9.09         7.24 o                         
   8   6   3        151.36        166.75        13.90 o                         
  -2   7   3         90.38         85.21        15.01 o                         
  -1   7   3        124.11        124.43        12.70 o                         
   0   7   3         24.30         20.48         7.30 o                         
   1   7   3          7.31          9.78         5.10 o                         
   2   7   3        104.81        108.89         5.78 o                         
   3   7   3         48.82         57.31        10.34 o                         
   4   7   3         11.50          8.02        11.30 o                         
   5   7   3         57.17         61.47        12.15 o                         
   6   7   3         96.99        108.97        18.66 o                         
   7   7   3         75.66         70.89         8.23 o                         
   8   7   3          3.39         14.56         9.56 o                         
  -1   8   3          5.01         17.71        12.59 o                         
   0   8   3         98.34         97.20        14.20 o                         
   1   8   3         16.30         15.50         8.55 o                         
   2   8   3        148.39        158.52         8.93 o                         
   3   8   3         10.92         -5.31        10.63 o                         
   4   8   3         29.66         48.38        13.43 o                         
   5   8   3         38.33         78.23        17.89 o                         
   6   8   3          0.70         40.96        15.90 o                         
   7   8   3         91.19         68.18        18.36 o                         
   0   9   3        168.06        186.27        18.06 o                         
   1   9   3        188.32        230.25        14.86 o                         
   2   9   3         44.02         44.07         8.47 o                         
   3   9   3         19.02         -2.49        17.01 o                         
   4   9   3        479.29        520.79        46.77 o                         
   5   9   3         19.14          2.67        21.46 o                         
   6   9   3         21.80         27.37        23.45 o                         
  -5  -8   4         56.02         71.29         8.89 o                         
  -4  -8   4          2.26         15.01         6.87 o                         
  -3  -8   4         31.25         23.00         7.54 o                         
  -2  -8   4         42.04         37.01         8.46 o                         
  -1  -8   4        101.28        108.37        12.50 o                         
   0  -8   4         71.88         45.26        13.39 o                         
  -6  -7   4         57.56         46.51        15.49 o                         
  -5  -7   4          8.41          9.28         8.10 o                         
  -4  -7   4         99.05         93.77         7.33 o                         
  -3  -7   4        109.39        101.91         8.29 o                         
  -2  -7   4         67.61         60.63         7.58 o                         
  -1  -7   4        145.20        140.38         9.96 o                         
   0  -7   4          9.70         13.96         9.73 o                         
   1  -7   4         34.54         44.19        12.81 o                         
   2  -7   4          9.30         10.27        13.12 o                         
  -7  -6   4         37.41         35.65        10.90 o                         
  -6  -6   4        114.34        112.79        10.07 o                         
  -5  -6   4        224.16        214.14        11.53 o                         
  -4  -6   4         97.74        104.83         9.27 o                         
  -3  -6   4         77.24         78.64         6.35 o                         
  -2  -6   4        111.67        115.64         6.70 o                         
  -1  -6   4        138.33        150.18         8.62 o                         
   0  -6   4        518.72        502.95        18.59 o                         
   1  -6   4         55.29         49.28        11.18 o                         
   2  -6   4         15.72          9.79        12.34 o                         
   3  -6   4         59.41         92.65        21.91 o                         
  -7  -5   4         92.63         79.97        11.77 o                         
  -6  -5   4         45.07         57.34         8.65 o                         
  -5  -5   4        212.33        234.20        11.25 o                         
  -4  -5   4        314.15        317.77        13.64 o                         
  -3  -5   4        188.72        182.80        10.04 o                         
  -2  -5   4        317.16        319.30         9.90 o                         
  -1  -5   4        802.32        868.47        17.92 o                         
   0  -5   4        356.69        375.09        14.68 o                         
   1  -5   4        243.95        230.55        11.53 o                         
   2  -5   4        100.87        111.58        10.18 o                         
   3  -5   4          4.91         -4.79        15.34 o                         
   4  -5   4         43.51         70.38        14.01 o                         
  -7  -4   4          5.65         13.44        14.07 o                         
  -6  -4   4        118.98        113.38        11.47 o                         
  -5  -4   4         49.30         38.63         6.41 o                         
  -4  -4   4          5.48          9.31         4.38 o                         
  -3  -4   4        195.65        199.90         8.22 o                         
  -2  -4   4         72.63         77.27         6.17 o                         
  -1  -4   4        602.87        600.24        15.07 o                         
   0  -4   4        258.17        284.20        13.67 o                         
   1  -4   4          0.10          3.47         4.45 o                         
   2  -4   4         78.42         94.88         8.98 o                         
   3  -4   4        140.33        147.63        10.37 o                         
   4  -4   4         43.10         28.78        10.56 o                         
   5  -4   4          0.10          1.65        12.47 o                         
  -7  -3   4          3.18         -5.05        11.70 o                         
  -6  -3   4         39.35         55.24         8.81 o                         
  -5  -3   4        169.54        183.86        10.20 o                         
  -4  -3   4         26.79         28.98         5.07 o                         
  -3  -3   4        388.88        391.20        12.48 o                         
  -2  -3   4          3.30         -1.46         2.99 o                         
  -1  -3   4       1701.62       1647.44        29.59 o                         
   0  -3   4        405.38        411.39        10.40 o                         
   1  -3   4        459.68        523.29        12.62 o                         
   2  -3   4          6.95          8.59         4.46 o                         
   3  -3   4          5.08          8.10         5.47 o                         
   4  -3   4        139.20        148.00        14.24 o                         
   5  -3   4         93.60        115.13        13.12 o                         
   6  -3   4        470.09        458.35        28.79 o                         
  -7  -2   4         85.10        130.15        16.03 o                         
  -6  -2   4          7.32         10.50         8.78 o                         
  -5  -2   4       1631.03       1589.60        34.22 o                         
  -4  -2   4        576.05        618.47        14.38 o                         
  -3  -2   4        131.67        118.69         7.49 o                         
  -2  -2   4         36.98         40.08         4.11 o                         
  -1  -2   4       2667.72       2688.69        42.16 o                         
   0  -2   4       1835.56       1730.59        27.94 o                         
   1  -2   4       2366.70       2339.05        39.76 o                         
   2  -2   4         36.67         44.08         5.12 o                         
   3  -2   4        771.34        771.94        21.62 o                         
   4  -2   4         14.50         31.82         7.06 o                         
   5  -2   4         38.27         45.48         8.86 o                         
   6  -2   4        239.11        225.90        24.55 o                         
  -7  -1   4          0.01         13.79        15.12 o                         
  -6  -1   4          7.93          6.15        10.40 o                         
  -5  -1   4        259.58        269.68        16.95 o                         
  -4  -1   4        579.04        545.62        15.03 o                         
  -3  -1   4        431.86        411.68        11.91 o                         
  -2  -1   4          4.06         15.28         3.31 o                         
  -1  -1   4        177.18        177.82         5.98 o                         
   0  -1   4        215.37        216.01         7.17 o                         
   1  -1   4         27.86         30.45         3.29 o                         
   2  -1   4        113.85        133.74         6.45 o                         
   3  -1   4        149.92        180.89         9.04 o                         
   4  -1   4        199.36        240.51        11.18 o                         
   5  -1   4        151.75        147.36         9.93 o                         
   6  -1   4        131.07        132.58        12.55 o                         
   7  -1   4         20.85          2.97        13.06 o                         
  -7   0   4         71.01         55.19        25.30 o                         
  -6   0   4        116.90        125.39        17.56 o                         
  -5   0   4        141.95        175.41        11.88 o                         
  -4   0   4          1.58         -0.65         5.04 o                         
  -3   0   4         26.14         30.47         4.52 o                         
  -2   0   4        538.75        543.87        13.42 o                         
  -1   0   4          1.00          1.80         2.28 o                         
   0   0   4       3619.65       3628.68        55.44 o                         
   1   0   4        169.02        157.97         5.37 o                         
   2   0   4          3.23          2.90         2.14 o                         
   3   0   4         82.84         85.02         5.51 o                         
   4   0   4         73.61         68.38         5.91 o                         
   5   0   4          1.75         -3.19         5.67 o                         
   6   0   4        127.28        155.66        13.01 o                         
   7   0   4         79.01         79.42        14.60 o                         
  -7   1   4         49.93         14.73        22.50 o                         
  -6   1   4          2.09         18.22        14.25 o                         
  -5   1   4       1022.98        922.57        25.28 o                         
  -4   1   4       1090.66        976.15        23.56 o                         
  -3   1   4        240.78        248.81        12.82 o                         
  -2   1   4         43.06         56.29         6.28 o                         
  -1   1   4        333.86        313.72         8.84 o                         
   0   1   4       1221.22       1185.11        21.79 o                         
   1   1   4       3432.59       3215.63        52.53 o                         
   2   1   4       1149.28       1096.37        16.79 o                         
   3   1   4       1126.78       1177.21        19.30 o                         
   4   1   4        472.69        471.68        11.81 o                         
   5   1   4         11.81          8.86         4.74 o                         
   6   1   4         57.07         42.23         7.58 o                         
   7   1   4        112.11         82.59        10.94 o                         
  -6   2   4         98.42         83.14        15.31 o                         
  -5   2   4         65.91         72.73        11.70 o                         
  -4   2   4        732.30        651.96        19.67 o                         
  -3   2   4        636.53        590.48        19.49 o                         
  -2   2   4         71.59         64.46         5.91 o                         
  -1   2   4        311.21        298.81         9.11 o                         
   0   2   4          0.50          1.03         1.67 o                         
   1   2   4        172.83        190.84         5.71 o                         
   2   2   4        183.98        187.00         5.72 o                         
   3   2   4          5.48          5.95         2.50 o                         
   4   2   4         45.95         40.88         3.92 o                         
   5   2   4        388.16        385.87        11.89 o                         
   6   2   4        745.05        674.37        17.33 o                         
   7   2   4          2.69          1.43         8.95 o                         
   8   2   4          0.80         16.67        15.26 o                         
  -6   3   4         23.14         29.31        16.83 o                         
  -5   3   4         32.06         48.32        12.80 o                         
  -4   3   4        101.90         98.45        14.35 o                         
  -3   3   4          2.36          3.23         5.30 o                         
  -2   3   4          0.22          5.45         3.95 o                         
  -1   3   4       1325.75       1352.47        25.55 o                         
   0   3   4          6.53          6.52         2.41 o                         
   1   3   4         29.34         34.95         3.18 o                         
   2   3   4        194.31        234.24         6.56 o                         
   3   3   4         12.90         12.13         3.57 o                         
   4   3   4         74.62         74.50         4.71 o                         
   5   3   4         71.86         85.33         6.19 o                         
   6   3   4          0.10          1.67         5.70 o                         
   7   3   4          0.02         -1.29         8.42 o                         
   8   3   4        289.76        325.19        18.61 o                         
  -5   4   4        125.65        166.58        20.89 o                         
  -4   4   4        391.44        392.52        24.39 o                         
  -3   4   4          2.84         18.15         7.76 o                         
  -2   4   4        270.51        287.15        12.49 o                         
  -1   4   4        290.65        258.82         9.88 o                         
   0   4   4         32.11         20.24         3.15 o                         
   1   4   4       1650.26       1725.53        27.47 o                         
   2   4   4         12.36          5.43         2.72 o                         
   3   4   4        423.69        382.80         9.08 o                         
   4   4   4       1920.63       1931.08        30.89 o                         
   5   4   4        263.87        243.77         8.88 o                         
   6   4   4         19.81         20.24         5.72 o                         
   7   4   4         10.66         23.63         8.17 o                         
   8   4   4        176.71        175.52        17.08 o                         
  -4   5   4         90.05        151.45        19.47 o                         
  -3   5   4        473.30        484.35        33.97 o                         
  -2   5   4        516.30        535.47        16.94 o                         
  -1   5   4         20.71         27.61         5.15 o                         
   0   5   4         45.10         44.04         4.60 o                         
   1   5   4          0.23          7.64         2.83 o                         
   2   5   4         98.39         93.49         4.75 o                         
   3   5   4         98.43         89.89         4.22 o                         
   4   5   4        119.97        125.63         5.47 o                         
   5   5   4        851.20        828.24        16.73 o                         
   6   5   4        356.47        373.05        11.44 o                         
   7   5   4        131.00        131.45         9.76 o                         
   8   5   4         96.59        120.34        12.86 o                         
  -3   6   4          6.91        -10.98        13.24 o                         
  -2   6   4         25.58         31.19        11.15 o                         
  -1   6   4        469.17        483.61        17.03 o                         
   0   6   4          0.06         -0.67         4.76 o                         
   1   6   4         18.34         18.15         3.91 o                         
   2   6   4        226.25        227.81         6.91 o                         
   3   6   4        288.10        269.72        10.41 o                         
   4   6   4         16.15         14.87         3.75 o                         
   5   6   4        300.88        293.80         7.66 o                         
   6   6   4          0.46          7.04         4.98 o                         
   7   6   4         80.21         87.89         9.19 o                         
   8   6   4         13.54         27.57        12.71 o                         
  -2   7   4          4.91          1.69        14.82 o                         
  -1   7   4         20.22         -2.78         9.40 o                         
   0   7   4         97.01         87.10         8.84 o                         
   1   7   4          0.11          2.68         4.76 o                         
   2   7   4          0.09         -0.02         3.70 o                         
   3   7   4        184.30        174.78         8.87 o                         
   4   7   4        767.64        701.87        28.75 o                         
   5   7   4        119.16        133.90        13.72 o                         
   6   7   4         45.81         36.49         5.33 o                         
   7   7   4          1.45         15.37         7.38 o                         
   8   7   4         25.12         45.88        11.19 o                         
  -1   8   4        118.91        108.55        20.09 o                         
   0   8   4         22.19         19.24        11.57 o                         
   1   8   4         25.97         46.05         9.04 o                         
   2   8   4        116.94        114.58         7.10 o                         
   3   8   4         53.49         47.15        18.90 o                         
   4   8   4         17.65         15.01        13.72 o                         
   5   8   4        496.44        475.41        31.61 o                         
   6   8   4        316.39        303.04        45.89 o                         
   7   8   4         25.93         12.65        13.50 o                         
   1   9   4        123.47        144.50        12.17 o                         
   2   9   4         68.02         61.09         9.34 o                         
   3   9   4         62.53         74.14        21.80 o                         
   4   9   4         15.97         34.13        16.02 o                         
   5   9   4          0.29         16.34        17.53 o                         
   6   9   4          6.93        -12.32        17.13 o                         
  -5  -8   5          0.35          7.16         8.93 o                         
  -4  -8   5          3.17         -2.10         8.91 o                         
  -3  -8   5        191.04        191.42        15.12 o                         
  -2  -8   5         78.49         70.41        10.98 o                         
  -1  -8   5         71.97         74.39        11.94 o                         
  -6  -7   5        119.98        139.80        13.31 o                         
  -5  -7   5        163.72        186.25        14.45 o                         
  -4  -7   5         54.18         54.30        11.77 o                         
  -3  -7   5          1.66          4.81         6.86 o                         
  -2  -7   5        185.90        179.43        10.84 o                         
  -1  -7   5         86.13         95.10        13.38 o                         
   0  -7   5         85.90         85.24        12.77 o                         
   1  -7   5         88.87        103.18        14.35 o                         
  -7  -6   5         24.57         36.35        11.78 o                         
  -6  -6   5        112.55        115.09        11.58 o                         
  -5  -6   5        131.51        147.64        10.30 o                         
  -4  -6   5        153.49        145.25        14.11 o                         
  -3  -6   5        684.55        665.14        16.90 o                         
  -2  -6   5         88.89         78.82         6.74 o                         
  -1  -6   5          0.59         -0.12         5.71 o                         
   0  -6   5         14.35         17.62         7.36 o                         
   1  -6   5          8.47         14.53         9.17 o                         
   2  -6   5          0.49          5.04        11.04 o                         
   3  -6   5         73.23         48.21        16.21 o                         
  -7  -5   5         19.32          9.39        11.83 o                         
  -6  -5   5          6.47          3.10         9.43 o                         
  -5  -5   5        153.11        147.67        10.26 o                         
  -4  -5   5          0.10          1.12         5.22 o                         
  -3  -5   5        366.16        353.49        19.64 o                         
  -2  -5   5        598.98        592.05        15.01 o                         
  -1  -5   5          0.06          3.70         4.60 o                         
   0  -5   5         53.90         42.49         6.52 o                         
   1  -5   5        156.77        143.69         9.92 o                         
   2  -5   5         11.21         10.30         8.89 o                         
   3  -5   5          1.12          6.62        10.22 o                         
   4  -5   5         59.15         45.03        14.41 o                         
  -7  -4   5         91.91         79.67        15.10 o                         
  -6  -4   5        365.69        405.33        23.15 o                         
  -5  -4   5        923.91        907.03        24.25 o                         
  -4  -4   5          3.45         -7.17         5.38 o                         
  -3  -4   5         19.76         29.97         5.35 o                         
  -2  -4   5        418.18        464.38        32.50 o                         
  -1  -4   5          8.26          8.74         3.91 o                         
   0  -4   5        234.46        252.89        11.30 o                         
   1  -4   5        149.33        153.25         9.30 o                         
   2  -4   5        800.71        748.62        19.40 o                         
   3  -4   5         86.41         89.78        10.70 o                         
   4  -4   5        265.04        223.96        18.56 o                         
   5  -4   5          7.14         -3.37        14.35 o                         
  -7  -3   5         17.67         26.97        12.92 o                         
  -6  -3   5        152.30        149.83        12.60 o                         
  -5  -3   5        450.81        456.52        16.62 o                         
  -4  -3   5        906.54        880.63        22.34 o                         
  -3  -3   5        704.07        665.05        17.23 o                         
  -2  -3   5          8.66         15.67         4.05 o                         
  -1  -3   5         85.18         88.90         5.40 o                         
   0  -3   5        373.77        384.86        10.49 o                         
   1  -3   5        110.55        120.12         7.62 o                         
   2  -3   5        275.50        274.77        11.45 o                         
   3  -3   5         89.23        112.16        10.48 o                         
   4  -3   5        146.97        127.27        12.34 o                         
   5  -3   5        262.04        240.60        21.87 o                         
  -7  -2   5         33.01         -8.44        19.17 o                         
  -6  -2   5         42.78         41.54        12.43 o                         
  -5  -2   5        175.02        186.48        10.84 o                         
  -4  -2   5         53.51         44.44         5.66 o                         
  -3  -2   5        517.59        547.89        15.57 o                         
  -2  -2   5        127.17        160.35         8.09 o                         
  -1  -2   5         17.79         41.09         3.87 o                         
   0  -2   5          7.70         10.18         2.80 o                         
   1  -2   5        422.24        424.22        14.70 o                         
   2  -2   5          0.20          3.95         3.51 o                         
   3  -2   5         12.06         17.55         5.38 o                         
   4  -2   5         27.85         33.04         7.01 o                         
   5  -2   5          7.30         19.76        10.30 o                         
   6  -2   5         32.64         14.11        18.29 o                         
  -7  -1   5        211.05        192.39        20.75 o                         
  -6  -1   5        189.41        227.97        19.73 o                         
  -5  -1   5        894.96        855.18        24.51 o                         
  -4  -1   5         46.76         60.36         6.47 o                         
  -3  -1   5        103.84        131.22         7.57 o                         
  -2  -1   5          3.71          0.95         4.06 o                         
  -1  -1   5        150.55        141.34         7.88 o                         
   0  -1   5        118.70        146.47         7.22 o                         
   1  -1   5        736.60        724.61        14.97 o                         
   2  -1   5        454.23        420.38        10.78 o                         
   3  -1   5       1201.76       1156.69        21.64 o                         
   4  -1   5         70.98         65.24         6.89 o                         
   5  -1   5        463.40        421.51        19.68 o                         
   6  -1   5         21.38         27.27        12.26 o                         
  -7   0   5          5.73         37.80        19.62 o                         
  -6   0   5        152.77        146.18        20.48 o                         
  -5   0   5         81.89         81.27        10.32 o                         
  -4   0   5        488.93        477.28        16.16 o                         
  -3   0   5       1035.14        960.88        22.39 o                         
  -2   0   5        513.14        444.96        13.33 o                         
  -1   0   5        413.43        378.79        10.38 o                         
   0   0   5        781.93        850.24        16.52 o                         
   1   0   5         58.78         67.07         4.30 o                         
   2   0   5        107.14        108.30         5.37 o                         
   3   0   5       1196.29       1178.99        21.20 o                         
   4   0   5        480.62        477.60        14.52 o                         
   5   0   5       1411.47       1357.88        25.45 o                         
   6   0   5        126.03        132.80        16.52 o                         
   7   0   5          2.87          7.86        13.25 o                         
  -6   1   5         26.55         44.69        18.22 o                         
  -5   1   5         61.01         50.80        10.89 o                         
  -4   1   5         46.85         48.77         7.91 o                         
  -3   1   5         24.73         36.63         5.80 o                         
  -2   1   5         73.99        100.13         7.21 o                         
  -1   1   5        344.57        315.19         9.52 o                         
   0   1   5          1.93          4.18         2.49 o                         
   1   1   5       1693.10       1748.78        33.37 o                         
   2   1   5         65.87         71.40         5.05 o                         
   3   1   5        268.84        283.28         7.98 o                         
   4   1   5          0.17         10.17         3.66 o                         
   5   1   5        104.28        102.12         7.36 o                         
   6   1   5         34.43         33.30         7.74 o                         
   7   1   5         70.42         65.24        11.95 o                         
  -6   2   5         70.08         89.17        24.04 o                         
  -5   2   5        510.13        500.78        24.90 o                         
  -4   2   5        101.75         90.31         9.30 o                         
  -3   2   5         11.10          5.71         4.48 o                         
  -2   2   5         17.89         24.63         4.95 o                         
  -1   2   5         63.03         80.91         5.53 o                         
   0   2   5        745.99        770.08        17.11 o                         
   1   2   5          0.51         74.56         6.14 o                         
   2   2   5          9.88         18.25         2.95 o                         
   3   2   5        626.26        598.91        13.18 o                         
   4   2   5       1489.47       1491.04        24.00 o                         
   5   2   5         49.56         53.04         5.52 o                         
   6   2   5         21.79         20.16         5.85 o                         
   7   2   5          8.06          9.54         9.03 o                         
   8   2   5        100.66        124.94        16.55 o                         
  -5   3   5         43.95         41.71        15.93 o                         
  -4   3   5         27.49         44.77         9.62 o                         
  -3   3   5        861.01        801.16        21.54 o                         
  -2   3   5         14.60         10.35         4.47 o                         
  -1   3   5       1770.99       1686.09        30.74 o                         
   0   3   5        189.65        172.66         7.00 o                         
   1   3   5       1188.38       1273.66        22.82 o                         
   2   3   5         38.44         32.25         5.01 o                         
   3   3   5        394.82        393.76        10.49 o                         
   4   3   5       2085.62       2078.12        35.45 o                         
   5   3   5        951.83        952.14        19.23 o                         
   6   3   5        377.10        370.43        13.91 o                         
   7   3   5          1.99          5.69        10.08 o                         
   8   3   5         81.08         57.85        15.75 o                         
  -5   4   5         24.38         27.91        16.88 o                         
  -4   4   5         21.64         -8.77        11.95 o                         
  -3   4   5          0.23          8.30         6.96 o                         
  -2   4   5          4.19          9.74         5.44 o                         
  -1   4   5        367.42        365.12        11.67 o                         
   0   4   5        414.31        413.52        10.24 o                         
   1   4   5        436.69        433.93         9.95 o                         
   2   4   5        198.36        216.06         8.75 o                         
   3   4   5          8.39         56.93         4.81 o                         
   4   4   5        122.60        111.45         6.66 o                         
   5   4   5         12.84         14.25         4.76 o                         
   6   4   5         98.89         95.40         7.09 o                         
   7   4   5         55.49         52.78        11.02 o                         
   8   4   5        130.78        126.16        15.04 o                         
  -4   5   5         13.69         25.12        14.60 o                         
  -3   5   5          5.41         24.37        11.41 o                         
  -2   5   5          6.28          9.11         7.17 o                         
  -1   5   5         45.69         36.31         5.72 o                         
   0   5   5          6.53         27.18         4.49 o                         
   1   5   5         37.35         45.49         4.02 o                         
   2   5   5          1.15          1.77         2.66 o                         
   3   5   5        121.62        124.87         5.97 o                         
   4   5   5        360.03        349.03        11.28 o                         
   5   5   5          2.50          5.90         4.59 o                         
   6   5   5          0.08          2.67         5.71 o                         
   7   5   5         23.57         33.65         8.98 o                         
   8   5   5         31.04         20.65        11.46 o                         
  -3   6   5         60.69         48.13        15.05 o                         
  -2   6   5         13.07         16.61         8.87 o                         
  -1   6   5        123.93        132.60         9.51 o                         
   0   6   5        775.93        747.34        17.05 o                         
   1   6   5        121.29        145.06        10.40 o                         
   2   6   5         87.08         84.38         5.19 o                         
   3   6   5        292.98        294.66         9.73 o                         
   4   6   5        242.18        262.69         7.95 o                         
   5   6   5       1227.53       1167.08        21.98 o                         
   6   6   5          8.72          8.35         6.92 o                         
   7   6   5        140.16        138.56        11.05 o                         
   8   6   5        149.29        185.21        18.59 o                         
  -2   7   5          4.42         -1.29        13.17 o                         
  -1   7   5          0.64          5.98        10.68 o                         
   0   7   5        947.79        937.83        23.10 o                         
   1   7   5        263.00        263.29        10.35 o                         
   2   7   5         11.10         13.77         4.79 o                         
   3   7   5          4.84          6.24         4.11 o                         
   4   7   5        195.63        189.43        10.24 o                         
   5   7   5          6.36          0.47         5.43 o                         
   6   7   5         77.90         58.71         6.10 o                         
   7   7   5         56.70         52.52         9.00 o                         
  -1   8   5          6.70          6.05        13.89 o                         
   0   8   5         13.33          3.74         9.34 o                         
   1   8   5          0.24        -10.26         7.23 o                         
   2   8   5          8.92         -8.10         5.40 o                         
   3   8   5         43.98         32.93         6.26 o                         
   4   8   5          6.13          3.31        14.94 o                         
   5   8   5          8.34         35.73        20.84 o                         
   6   8   5         27.97         26.41        23.55 o                         
   7   8   5          2.28         -7.29         8.72 o                         
   1   9   5        126.43        146.85        14.26 o                         
   2   9   5         34.87         30.53         9.05 o                         
   3   9   5        203.01        199.46        23.41 o                         
   4   9   5          2.69         11.70        33.64 o                         
   5   9   5         98.69        111.63        20.61 o                         
   6   9   5         72.02         28.05        25.71 o                         
  -3  -8   6         55.02         57.07        11.78 o                         
  -2  -8   6         26.26         17.39        10.81 o                         
  -5  -7   6         38.13         15.49        10.70 o                         
  -4  -7   6          4.91         -1.76         8.81 o                         
  -3  -7   6        200.82        172.35        12.18 o                         
  -2  -7   6        184.76        159.34        12.41 o                         
  -1  -7   6        130.66        124.78        11.80 o                         
   0  -7   6          3.70          5.20        10.95 o                         
   1  -7   6          1.15        -18.65        12.43 o                         
  -6  -6   6         51.06         33.43        11.31 o                         
  -5  -6   6         44.38         59.92        11.25 o                         
  -4  -6   6         39.53         44.22        10.53 o                         
  -3  -6   6         70.02         62.98         9.64 o                         
  -2  -6   6        118.87        117.50         9.64 o                         
  -1  -6   6          0.02         -4.85         8.40 o                         
   0  -6   6          9.95          5.54         8.72 o                         
   1  -6   6         99.84         64.30        11.10 o                         
   2  -6   6        161.35        129.11        15.58 o                         
  -7  -5   6         79.85         78.67        21.49 o                         
  -6  -5   6        191.57        175.85        13.97 o                         
  -5  -5   6         53.05         48.04        10.08 o                         
  -4  -5   6        328.55        372.54        22.45 o                         
  -3  -5   6        131.72        141.79        11.37 o                         
  -2  -5   6         28.21         28.90         6.68 o                         
  -1  -5   6        926.04        969.03        22.86 o                         
   0  -5   6        275.95        275.81        13.57 o                         
   1  -5   6        219.05        205.02        14.36 o                         
   2  -5   6        234.65        225.80        16.66 o                         
   3  -5   6        342.88        335.33        21.17 o                         
  -7  -4   6         53.31         36.72        13.19 o                         
  -6  -4   6          4.68          6.06         9.70 o                         
  -5  -4   6        307.41        265.76        14.01 o                         
  -4  -4   6          0.53          8.59         6.04 o                         
  -3  -4   6         36.21         37.01         7.14 o                         
  -2  -4   6        490.78        483.49        19.87 o                         
  -1  -4   6        432.13        439.06        12.83 o                         
   0  -4   6         77.13         78.69         6.77 o                         
   1  -4   6         38.13         50.48         7.90 o                         
   2  -4   6         85.95         74.05         8.43 o                         
   3  -4   6          0.02         30.13        11.96 o                         
   4  -4   6          0.38         -0.47        12.38 o                         
  -7  -3   6          0.06         -2.46        14.30 o                         
  -6  -3   6        184.89        170.69        16.05 o                         
  -5  -3   6         45.13         48.29         9.08 o                         
  -4  -3   6         56.40         66.67         9.21 o                         
  -3  -3   6         89.49         91.07         7.81 o                         
  -2  -3   6         18.02         13.78         4.86 o                         
  -1  -3   6          1.90          1.87         3.51 o                         
   0  -3   6         45.02         51.30         5.17 o                         
   1  -3   6         85.37         88.50         6.99 o                         
   2  -3   6        397.26        407.02        13.92 o                         
   3  -3   6         11.49         24.69         7.43 o                         
   4  -3   6        158.13        149.55        18.78 o                         
   5  -3   6          0.25          4.14        13.30 o                         
  -7  -2   6          6.47          4.30        15.25 o                         
  -6  -2   6        528.77        549.32        24.06 o                         
  -5  -2   6          0.26         -0.72         6.92 o                         
  -4  -2   6         41.08         40.32         6.99 o                         
  -3  -2   6        855.58        848.11        28.00 o                         
  -2  -2   6        716.78        717.91        18.44 o                         
  -1  -2   6        653.98        644.60        14.40 o                         
   0  -2   6        601.04        575.94        13.26 o                         
   1  -2   6          3.44          3.06         3.49 o                         
   2  -2   6        582.13        584.33        13.83 o                         
   3  -2   6        317.81        320.42        12.60 o                         
   4  -2   6        587.20        604.99        20.30 o                         
   5  -2   6         80.26         64.96        13.41 o                         
   6  -2   6        205.97        178.23        21.29 o                         
  -7  -1   6        243.46        224.14        26.37 o                         
  -6  -1   6         96.84         75.01        16.63 o                         
  -5  -1   6        111.71         99.04        11.31 o                         
  -4  -1   6        189.82        215.55        11.35 o                         
  -3  -1   6         34.04         43.85         6.36 o                         
  -2  -1   6       2058.90       2057.11        39.85 o                         
  -1  -1   6       1904.54       1816.20        35.31 o                         
   0  -1   6          0.21          3.26         3.72 o                         
   1  -1   6        960.50       1003.72        20.77 o                         
   2  -1   6         20.80         30.67         4.37 o                         
   3  -1   6         49.27         59.08         5.73 o                         
   4  -1   6         36.76         34.48         6.34 o                         
   5  -1   6         12.21         -0.51         8.02 o                         
   6  -1   6         84.24         63.51        14.46 o                         
  -6   0   6         24.54         33.37        17.78 o                         
  -5   0   6         60.30         58.91        14.76 o                         
  -4   0   6         67.23         71.52         8.99 o                         
  -3   0   6          3.17          4.48         4.94 o                         
  -2   0   6        546.25        585.21        16.20 o                         
  -1   0   6         82.47         99.49         6.86 o                         
   0   0   6        229.99        239.45         9.05 o                         
   1   0   6         29.87         32.86         3.82 o                         
   2   0   6         17.13         20.06         3.79 o                         
   3   0   6        150.08        163.38         8.01 o                         
   4   0   6         46.69         47.61         5.82 o                         
   5   0   6         25.42         27.69         7.07 o                         
   6   0   6         42.58         34.62         9.42 o                         
   7   0   6          7.00         10.96        17.14 o                         
  -6   1   6          2.19         23.40        17.95 o                         
  -5   1   6          0.77         11.61        11.05 o                         
  -4   1   6        558.26        540.27        19.61 o                         
  -3   1   6         80.93         69.35         7.88 o                         
  -2   1   6        197.58        204.30        12.31 o                         
  -1   1   6       1849.49       1787.34        33.79 o                         
   0   1   6        671.85        639.49        15.00 o                         
   1   1   6         42.99         57.06         5.84 o                         
   2   1   6        182.66        170.82         7.92 o                         
   3   1   6        131.53        137.21         6.66 o                         
   4   1   6        199.50        192.46         8.55 o                         
   5   1   6        410.10        430.44        15.59 o                         
   6   1   6        150.82        153.44        11.92 o                         
   7   1   6        141.72        103.89        12.56 o                         
  -6   2   6        529.90        505.27        38.09 o                         
  -5   2   6        296.89        321.45        26.58 o                         
  -4   2   6          0.33         17.91         9.67 o                         
  -3   2   6         10.45         -5.15         7.01 o                         
  -2   2   6        263.82        265.92        12.30 o                         
  -1   2   6       1326.91       1307.94        30.63 o                         
   0   2   6        525.10        499.64        12.21 o                         
   1   2   6        989.86        982.74        18.34 o                         
   2   2   6        456.09        425.95        10.82 o                         
   3   2   6         23.68         19.99         3.97 o                         
   4   2   6        157.75        149.78         7.55 o                         
   5   2   6         55.52         48.01         6.18 o                         
   6   2   6          0.52          1.78         6.23 o                         
   7   2   6        593.43        596.12        20.70 o                         
  -5   3   6         41.50         34.50        15.15 o                         
  -4   3   6          0.46          6.34         9.41 o                         
  -3   3   6          0.51         14.47         7.04 o                         
  -2   3   6         65.47         56.10         6.78 o                         
  -1   3   6         11.96         22.22         4.85 o                         
   0   3   6         41.70         56.67         5.99 o                         
   1   3   6         37.18         61.58         4.46 o                         
   2   3   6        103.88        128.29         6.87 o                         
   3   3   6          9.10          5.71         3.14 o                         
   4   3   6         63.79         69.14         6.82 o                         
   5   3   6        352.99        363.01        13.79 o                         
   6   3   6          3.75          5.82         6.69 o                         
   7   3   6          9.01         -4.82         9.31 o                         
   8   3   6          5.93        -19.25        12.86 o                         
  -4   4   6         40.35         50.73        11.85 o                         
  -3   4   6        481.93        501.45        19.17 o                         
  -2   4   6         48.07         56.34         7.80 o                         
  -1   4   6        625.31        594.46        15.91 o                         
   0   4   6         29.30         25.90         4.15 o                         
   1   4   6        114.94        123.68         6.16 o                         
   2   4   6        353.01        370.25        10.88 o                         
   3   4   6          1.79          7.63         3.42 o                         
   4   4   6         65.62         52.31         5.16 o                         
   5   4   6          1.50          1.97         5.42 o                         
   6   4   6        208.01        192.81        11.89 o                         
   7   4   6        285.05        316.28        18.12 o                         
   8   4   6        381.74        365.16        23.92 o                         
  -4   5   6         20.35         44.63        23.51 o                         
  -3   5   6         33.81         38.63        12.18 o                         
  -2   5   6         10.60         14.60         8.11 o                         
  -1   5   6        106.01        119.35         7.94 o                         
   0   5   6        356.70        362.52        11.38 o                         
   1   5   6       1095.24       1091.44        19.70 o                         
   2   5   6         57.41         61.75         4.83 o                         
   3   5   6        534.97        547.75        12.33 o                         
   4   5   6        173.48        177.37         7.91 o                         
   5   5   6         99.45         91.90         6.41 o                         
   6   5   6        217.73        223.67        19.80 o                         
   7   5   6        290.52        282.24        15.80 o                         
   8   5   6        220.58        243.67        16.37 o                         
  -3   6   6         41.34         41.03        16.57 o                         
  -2   6   6         10.41         -9.59        13.04 o                         
  -1   6   6         23.52         30.09         7.74 o                         
   0   6   6         38.05         38.21         6.23 o                         
   1   6   6        117.12        109.49         7.08 o                         
   2   6   6          3.76          2.85         3.66 o                         
   3   6   6         70.81         71.44         6.26 o                         
   4   6   6          5.02         10.75         4.51 o                         
   5   6   6        910.08        818.23        19.12 o                         
   6   6   6         12.21         17.90         7.79 o                         
   7   6   6          1.87         12.60        11.47 o                         
  -2   7   6         24.26          3.59        14.15 o                         
  -1   7   6         46.45         43.52        10.82 o                         
   0   7   6          0.61          4.90         7.39 o                         
   1   7   6         21.63         23.52         6.25 o                         
   2   7   6         28.63         28.58         5.56 o                         
   3   7   6         10.93         19.27         5.07 o                         
   4   7   6         22.52         16.34         5.26 o                         
   5   7   6          5.94         12.21         6.14 o                         
   6   7   6         13.05         14.06         6.95 o                         
   7   7   6        165.57        148.16        11.45 o                         
   0   8   6         53.99         55.51        10.40 o                         
   1   8   6         21.92         39.76         8.06 o                         
   2   8   6        213.01        233.68        12.76 o                         
   3   8   6        477.33        464.59        14.80 o                         
   4   8   6        118.04        123.12        15.84 o                         
   5   8   6         17.26         20.19        27.12 o                         
   6   8   6          7.03          9.32        10.85 o                         
   7   8   6         87.67         73.95         9.29 o                         
   1   9   6          2.10         -6.68        11.24 o                         
   2   9   6          8.98         25.67         9.00 o                         
   3   9   6          2.47          1.60         7.86 o                         
   4   9   6        112.78        109.29        21.83 o                         
   5   9   6         62.38         60.69        27.64 o                         
  -4  -7   7         51.19         54.16        11.70 o                         
  -3  -7   7        196.94        165.50        13.25 o                         
  -2  -7   7        150.81        113.08        12.65 o                         
  -1  -7   7          1.19         -3.18        11.20 o                         
   0  -7   7          7.00          7.64        12.97 o                         
  -5  -6   7         10.70          4.20        12.47 o                         
  -4  -6   7          2.04          6.93        10.63 o                         
  -3  -6   7         68.89         74.50        10.25 o                         
  -2  -6   7        628.45        658.22        26.65 o                         
  -1  -6   7         20.05         22.48         8.98 o                         
   0  -6   7         43.91         39.99        10.99 o                         
   1  -6   7        188.51        215.43        16.23 o                         
   2  -6   7         28.64         22.30        20.34 o                         
  -6  -5   7         22.14         -3.60        11.16 o                         
  -5  -5   7          0.06        -11.75         8.94 o                         
  -4  -5   7        175.38        151.82        11.98 o                         
  -3  -5   7          1.14         15.52        11.43 o                         
  -2  -5   7         78.47         81.48         9.71 o                         
  -1  -5   7         29.71         29.57         7.54 o                         
   0  -5   7        111.41         97.77        10.17 o                         
   1  -5   7         28.03         33.98        10.23 o                         
   2  -5   7          4.89          5.84        11.56 o                         
   3  -5   7         32.25         33.93        16.75 o                         
  -6  -4   7          0.71          5.63        10.98 o                         
  -5  -4   7         34.61         31.26         9.37 o                         
  -4  -4   7        263.01        256.61        15.27 o                         
  -3  -4   7        398.31        390.46        15.19 o                         
  -2  -4   7        122.04        126.71        10.74 o                         
  -1  -4   7        100.37         95.51         7.96 o                         
   0  -4   7         70.91         58.13         7.34 o                         
   1  -4   7        190.60        194.29        12.87 o                         
   2  -4   7         87.75         77.94        11.81 o                         
   3  -4   7         39.45         26.78        12.27 o                         
   4  -4   7         23.35         23.96        14.86 o                         
  -6  -3   7         61.26         51.58        11.54 o                         
  -5  -3   7         40.34         56.22        14.63 o                         
  -4  -3   7         60.79         61.15         9.35 o                         
  -3  -3   7          6.72         -0.46         6.53 o                         
  -2  -3   7        562.88        584.80        30.54 o                         
  -1  -3   7        422.14        439.62        12.12 o                         
   0  -3   7        145.18        132.40         8.78 o                         
   1  -3   7        460.57        473.34        14.67 o                         
   2  -3   7        494.03        454.35        20.86 o                         
   3  -3   7         59.91         63.58         9.43 o                         
   4  -3   7         50.88         39.61        14.38 o                         
   5  -3   7         22.51         15.97        14.59 o                         
  -6  -2   7        106.91        129.65        15.44 o                         
  -5  -2   7        265.20        270.41        31.08 o                         
  -4  -2   7         66.18         68.79         8.56 o                         
  -3  -2   7         23.79         17.55         7.99 o                         
  -2  -2   7         24.50         34.95         5.36 o                         
  -1  -2   7          0.26          2.36         3.74 o                         
   0  -2   7        281.65        279.03        10.14 o                         
   1  -2   7         29.46         28.54         5.05 o                         
   2  -2   7         81.98         79.62         7.61 o                         
   3  -2   7        273.98        279.02        15.70 o                         
   4  -2   7          6.63         23.81         8.97 o                         
   5  -2   7         21.26         -0.07        12.47 o                         
  -6  -1   7          0.35         -6.79        13.50 o                         
  -5  -1   7        101.40         80.66        16.08 o                         
  -4  -1   7        861.17        808.38        22.92 o                         
  -3  -1   7        133.08        159.98         9.82 o                         
  -2  -1   7          3.13          0.44         4.59 o                         
  -1  -1   7          0.02          1.13         4.03 o                         
   0  -1   7        355.16        345.33        12.36 o                         
   1  -1   7        447.71        458.54        14.51 o                         
   2  -1   7          0.04         -2.49         3.90 o                         
   3  -1   7        125.89        144.89         9.60 o                         
   4  -1   7         40.76         43.02         7.39 o                         
   5  -1   7        134.26        153.80        17.80 o                         
   6  -1   7        145.12        134.70        16.74 o                         
  -6   0   7         60.61         74.70        24.84 o                         
  -5   0   7        136.59        100.53        18.31 o                         
  -4   0   7          9.65         17.25         7.32 o                         
  -3   0   7         53.96         49.73         7.20 o                         
  -2   0   7         42.97         47.60         5.73 o                         
  -1   0   7          8.86         26.25         4.46 o                         
   0   0   7       1155.00       1161.02        22.76 o                         
   1   0   7       2935.88       2905.69        48.43 o                         
   2   0   7         91.59         74.22         5.97 o                         
   3   0   7        244.31        242.45        10.86 o                         
   4   0   7        149.79        156.78         9.79 o                         
   5   0   7         12.77          8.46         7.55 o                         
   6   0   7        374.51        368.29        19.83 o                         
  -6   1   7         14.82         -0.22        18.92 o                         
  -5   1   7         91.68        107.55        17.12 o                         
  -4   1   7        602.63        568.14        19.76 o                         
  -3   1   7        293.61        321.55        14.99 o                         
  -2   1   7          4.16         -4.97         4.81 o                         
  -1   1   7        587.41        642.37        15.52 o                         
   0   1   7        532.54        531.53        14.29 o                         
   1   1   7        406.15        403.73        13.37 o                         
   2   1   7        154.41        147.21         7.16 o                         
   3   1   7        214.42        228.67         9.44 o                         
   4   1   7        648.30        655.37        15.46 o                         
   5   1   7        206.55        192.49        11.15 o                         
   6   1   7         45.90         37.02        10.73 o                         
   7   1   7          0.00         12.65        11.28 o                         
  -5   2   7          2.89        -14.19        15.54 o                         
  -4   2   7         18.57          4.40         9.20 o                         
  -3   2   7          0.01          0.96         7.00 o                         
  -2   2   7          9.12         17.07         6.38 o                         
  -1   2   7          7.44          2.51         4.54 o                         
   0   2   7         23.84         18.70         4.34 o                         
   1   2   7         35.95         54.48         4.52 o                         
   2   2   7         17.61         23.13         3.79 o                         
   3   2   7         35.58         28.36         4.77 o                         
   4   2   7          0.01          2.93         5.44 o                         
   5   2   7          5.53          2.30         4.70 o                         
   6   2   7        160.62        176.84        10.89 o                         
   7   2   7          4.84          2.50         9.52 o                         
  -5   3   7         19.05         14.83        21.16 o                         
  -4   3   7          0.51         -2.60        12.64 o                         
  -3   3   7        260.04        244.13        14.20 o                         
  -2   3   7         46.37         36.20         7.97 o                         
  -1   3   7        133.89        146.29         9.44 o                         
   0   3   7        168.25        155.53         8.31 o                         
   1   3   7        767.82        734.67        15.49 o                         
   2   3   7        843.27        804.69        17.85 o                         
   3   3   7         50.57         41.50         4.92 o                         
   4   3   7        517.88        567.82        15.30 o                         
   5   3   7          0.64          8.89         7.21 o                         
   6   3   7         94.60         97.29         9.35 o                         
   7   3   7        369.56        325.49        19.76 o                         
  -4   4   7        243.44        194.68        17.64 o                         
  -3   4   7        931.22        800.30        25.88 o                         
  -2   4   7         21.33         16.15         6.97 o                         
  -1   4   7         77.54         77.25         7.95 o                         
   0   4   7         12.72         14.28         5.15 o                         
   1   4   7         20.36         17.46         4.07 o                         
   2   4   7        919.42        943.66        20.94 o                         
   3   4   7        331.78        336.57        13.76 o                         
   4   4   7        344.03        338.76        12.30 o                         
   5   4   7        598.15        573.31        16.34 o                         
   6   4   7         10.71         10.56         9.77 o                         
   7   4   7          5.66         10.20        10.50 o                         
  -3   5   7         84.46        111.08        18.95 o                         
  -2   5   7        236.69        226.77        14.16 o                         
  -1   5   7        155.80        154.34         9.82 o                         
   0   5   7         11.36         10.23         5.02 o                         
   1   5   7        210.10        200.54         8.53 o                         
   2   5   7          2.65          9.99         4.35 o                         
   3   5   7         72.63         66.53         5.92 o                         
   4   5   7         59.97         62.00         5.95 o                         
   5   5   7         31.65         29.60         6.23 o                         
   6   5   7         18.90          6.19         8.19 o                         
   7   5   7         12.03          3.21        10.40 o                         
  -3   6   7         87.61         79.62        15.34 o                         
  -2   6   7          8.79          3.07        10.38 o                         
  -1   6   7        119.57         93.64        10.22 o                         
   0   6   7        197.37        210.24        11.28 o                         
   1   6   7          6.77          4.12         5.04 o                         
   2   6   7         51.59         57.00         6.19 o                         
   3   6   7        422.29        427.62        12.42 o                         
   4   6   7          1.70         -0.35         5.98 o                         
   5   6   7         11.91         -0.01         5.91 o                         
   6   6   7          0.66          1.74         7.86 o                         
   7   6   7         16.91         44.03        10.62 o                         
  -1   7   7        126.92        124.69        18.57 o                         
   0   7   7          0.61          9.80         8.27 o                         
   1   7   7         25.98         25.12         7.22 o                         
   2   7   7         25.96         21.93         5.93 o                         
   3   7   7        743.34        707.83        18.53 o                         
   4   7   7        155.72        138.64         7.77 o                         
   5   7   7        424.47        423.35        15.47 o                         
   6   7   7          2.99         15.78         7.72 o                         
   7   7   7        208.82        188.43        13.78 o                         
   0   8   7          2.99         19.57        10.70 o                         
   1   8   7          1.54         24.78        10.21 o                         
   2   8   7         23.27         25.99         9.26 o                         
   3   8   7          2.62         -7.17         6.72 o                         
   4   8   7         59.06         70.96        12.20 o                         
   5   8   7          7.93         13.49         8.10 o                         
   6   8   7         10.20         10.77         8.46 o                         
   2   9   7         16.18         16.20        14.19 o                         
   3   9   7          4.34          5.72         8.28 o                         
   4   9   7          0.00        -15.63        10.42 o                         
   5   9   7         13.49         16.03        69.10 o                         
  -3  -7   8        114.85        104.47        13.35 o                         
  -2  -7   8         29.15         35.88        12.78 o                         
  -5  -6   8          6.72         11.54        12.72 o                         
  -4  -6   8         88.63         94.38        12.69 o                         
  -3  -6   8          0.26         -7.22         9.69 o                         
  -2  -6   8          4.82         -0.17        10.59 o                         
  -1  -6   8          3.55          8.44        10.46 o                         
   0  -6   8         11.59          9.56        11.95 o                         
   1  -6   8         32.41         32.48        14.17 o                         
  -5  -5   8         30.84         38.31        16.50 o                         
  -4  -5   8         10.27         19.64        10.49 o                         
  -3  -5   8         14.63         27.12        10.31 o                         
  -2  -5   8        237.06        207.88        15.25 o                         
  -1  -5   8         30.43         24.80        10.56 o                         
   0  -5   8        201.94        215.17        15.80 o                         
   1  -5   8        148.02        155.83        16.61 o                         
   2  -5   8         85.10        100.73        19.55 o                         
  -6  -4   8        424.40        466.66        46.22 o                         
  -5  -4   8        201.40        195.75        14.85 o                         
  -4  -4   8        212.79        197.34        15.71 o                         
  -3  -4   8          9.40         11.69         9.15 o                         
  -2  -4   8        429.19        436.06        18.48 o                         
  -1  -4   8          0.13         -1.85         5.74 o                         
   0  -4   8        188.90        180.44        10.77 o                         
   1  -4   8        198.24        207.62        13.71 o                         
   2  -4   8        192.00        168.82        17.09 o                         
   3  -4   8        181.24        142.92        18.30 o                         
  -6  -3   8         17.52         13.97        12.22 o                         
  -5  -3   8          2.06         32.15        11.45 o                         
  -4  -3   8         86.07         93.59        12.62 o                         
  -3  -3   8          9.99          9.62         8.81 o                         
  -2  -3   8        220.90        175.55        11.58 o                         
  -1  -3   8         21.47         18.06         4.89 o                         
   0  -3   8         33.07         29.85         6.31 o                         
   1  -3   8          0.90          4.82         6.63 o                         
   2  -3   8          9.91         20.11         7.12 o                         
   3  -3   8        130.07        138.52        13.41 o                         
   4  -3   8          5.33         25.25        19.00 o                         
  -6  -2   8         17.97         38.73        12.63 o                         
  -5  -2   8         90.84         97.55        15.57 o                         
  -4  -2   8        152.96        144.48        12.78 o                         
  -3  -2   8        158.01        174.26        14.68 o                         
  -2  -2   8         97.64        100.19         8.47 o                         
  -1  -2   8         86.36         98.91         7.80 o                         
   0  -2   8        181.09        178.78         9.07 o                         
   1  -2   8        905.57        949.39        22.41 o                         
   2  -2   8          1.26          6.52         5.61 o                         
   3  -2   8          3.75         -2.56         7.37 o                         
   4  -2   8        127.08        116.45        11.53 o                         
   5  -2   8         12.70         24.65        13.72 o                         
  -6  -1   8         42.73         34.47        16.54 o                         
  -5  -1   8         42.48         20.47        11.63 o                         
  -4  -1   8       1018.46       1060.96        29.58 o                         
  -3  -1   8        349.56        334.32        16.35 o                         
  -2  -1   8         80.76         80.81         8.77 o                         
  -1  -1   8         45.51         44.65         6.26 o                         
   0  -1   8         22.40         14.12         5.33 o                         
   1  -1   8        149.90        149.51         8.28 o                         
   2  -1   8        945.98        976.62        20.74 o                         
   3  -1   8        313.34        353.94        15.24 o                         
   4  -1   8        143.53        150.39        10.25 o                         
   5  -1   8        170.45        181.93        16.53 o                         
   6  -1   8         73.97         62.92        16.82 o                         
  -6   0   8         50.90         63.64        18.88 o                         
  -5   0   8          8.85         13.29        13.17 o                         
  -4   0   8         27.95         38.02         9.70 o                         
  -3   0   8        814.85        745.72        21.76 o                         
  -2   0   8         59.83         63.57         6.63 o                         
  -1   0   8          4.21         11.96         5.19 o                         
   0   0   8         11.29         18.10         5.09 o                         
   1   0   8        287.66        318.96        10.78 o                         
   2   0   8         79.20         89.26         6.62 o                         
   3   0   8         10.97          9.99         5.72 o                         
   4   0   8          0.68          0.32         6.02 o                         
   5   0   8         85.34         80.12         9.96 o                         
   6   0   8         75.59         90.74        13.64 o                         
  -5   1   8         21.85          8.55        15.16 o                         
  -4   1   8         43.10         34.34        11.25 o                         
  -3   1   8        202.28        184.68        14.33 o                         
  -2   1   8        297.25        305.48        12.62 o                         
  -1   1   8        430.01        435.60        13.28 o                         
   0   1   8        151.75        166.73         9.32 o                         
   1   1   8         11.63         10.40         4.95 o                         
   2   1   8         33.64         34.70         4.63 o                         
   3   1   8        180.77        193.94         9.53 o                         
   4   1   8        149.42        164.03        10.17 o                         
   5   1   8         73.62         74.47         8.34 o                         
   6   1   8         17.52          6.84         8.57 o                         
   7   1   8         35.18         18.80        13.33 o                         
  -5   2   8        105.38         97.34        21.54 o                         
  -4   2   8        287.84        340.18        26.99 o                         
  -3   2   8        366.65        356.02        17.40 o                         
  -2   2   8         51.57         41.66         8.10 o                         
  -1   2   8        295.61        312.57        12.03 o                         
   0   2   8        177.72        164.93         8.87 o                         
   1   2   8         53.97         59.56         5.61 o                         
   2   2   8        281.02        282.52        11.19 o                         
   3   2   8        584.38        626.40        16.91 o                         
   4   2   8        723.17        754.31        19.55 o                         
   5   2   8        160.15        163.22        11.30 o                         
   6   2   8        236.23        228.83        15.32 o                         
   7   2   8         84.69         51.94        13.89 o                         
  -4   3   8         24.58         22.96        14.32 o                         
  -3   3   8        209.08        236.67        16.33 o                         
  -2   3   8        354.18        385.72        21.10 o                         
  -1   3   8          4.36         31.64         6.79 o                         
   0   3   8         41.46         38.72         6.26 o                         
   1   3   8        670.81        661.29        15.96 o                         
   2   3   8        131.30        147.64         8.41 o                         
   3   3   8         63.84         59.84         6.47 o                         
   4   3   8        112.96         84.52         8.30 o                         
   5   3   8          5.80         14.83         7.46 o                         
   6   3   8        125.17        117.75        12.67 o                         
   7   3   8        344.36        316.29        19.19 o                         
  -4   4   8         94.21         81.68        19.46 o                         
  -3   4   8         18.07         10.02        13.12 o                         
  -2   4   8         87.12         95.40        15.36 o                         
  -1   4   8         23.12         24.71         7.60 o                         
   0   4   8          9.35          2.06         5.12 o                         
   1   4   8         18.75         20.43         4.72 o                         
   2   4   8         11.91         27.22         6.10 o                         
   3   4   8         30.04         28.71         5.46 o                         
   4   4   8        315.98        309.57        13.03 o                         
   5   4   8         38.10         32.92         7.83 o                         
   6   4   8         10.13         11.04         9.93 o                         
   7   4   8         13.99         14.06        12.34 o                         
  -3   5   8          1.83          7.41        17.39 o                         
  -2   5   8          0.04         12.40         9.12 o                         
  -1   5   8        229.16        251.58        14.73 o                         
   0   5   8          3.94         10.97         6.24 o                         
   1   5   8          7.33         33.01         5.64 o                         
   2   5   8          7.54         10.23         5.67 o                         
   3   5   8         23.98         17.87         5.36 o                         
   4   5   8        551.42        550.90        16.64 o                         
   5   5   8        482.29        523.28        17.58 o                         
   6   5   8         57.60         81.05        11.47 o                         
   7   5   8        220.70        197.81        17.95 o                         
  -2   6   8         17.95         18.15        14.33 o                         
  -1   6   8         21.80         41.77         9.11 o                         
   0   6   8        446.02        447.95        16.04 o                         
   1   6   8        281.47        285.18        12.98 o                         
   2   6   8          0.04         -1.63         5.83 o                         
   3   6   8        235.51        245.89        11.62 o                         
   4   6   8         10.55         11.83         8.64 o                         
   5   6   8        247.85        225.12        13.75 o                         
   6   6   8        252.40        235.74        17.08 o                         
   7   6   8          2.25          3.94        11.64 o                         
  -1   7   8          4.47          5.60        15.49 o                         
   0   7   8          0.56          1.31         9.02 o                         
   1   7   8         55.03         49.10         8.75 o                         
   2   7   8         28.72         24.76         6.41 o                         
   3   7   8         22.03         17.45         7.56 o                         
   4   7   8         14.22         11.64         8.41 o                         
   5   7   8          4.34         12.56         8.10 o                         
   6   7   8          1.93         -0.40         9.27 o                         
   0   8   8          0.02         -7.77        11.89 o                         
   1   8   8          1.61          3.22         9.38 o                         
   2   8   8          1.76          1.43         9.09 o                         
   3   8   8         21.03         18.02         8.60 o                         
   4   8   8          0.69         -0.28         8.68 o                         
   5   8   8        258.36        294.77        16.66 o                         
   6   8   8        189.87        183.69        12.66 o                         
  -3  -6   9         42.33         62.15        13.76 o                         
  -2  -6   9          1.87         -1.37        12.18 o                         
  -1  -6   9          1.24          0.27        12.01 o                         
   0  -6   9         11.62          1.15        13.94 o                         
  -5  -5   9          5.44         34.11        20.06 o                         
  -4  -5   9         91.59        115.31        15.07 o                         
  -3  -5   9         78.70         85.68        13.70 o                         
  -2  -5   9          4.25         -3.44        10.35 o                         
  -1  -5   9         82.30         58.87        12.99 o                         
   0  -5   9        131.88        145.40        13.89 o                         
   1  -5   9          0.38         14.52        12.46 o                         
   2  -5   9         20.03         -6.88        15.68 o                         
  -5  -4   9          8.59        -14.29        13.50 o                         
  -4  -4   9         34.36         43.93        12.80 o                         
  -3  -4   9         16.67         20.87        10.85 o                         
  -2  -4   9        173.68        133.06        15.79 o                         
  -1  -4   9          0.83          1.09         7.87 o                         
   0  -4   9          8.16         14.15         8.73 o                         
   1  -4   9         35.28         32.80        11.55 o                         
   2  -4   9          7.11          2.17         9.93 o                         
   3  -4   9         14.00         27.96        16.38 o                         
  -5  -3   9         33.95         22.77        14.57 o                         
  -4  -3   9        207.52        192.69        16.74 o                         
  -3  -3   9        210.44        193.01        16.69 o                         
  -2  -3   9         12.32         10.66         8.86 o                         
  -1  -3   9        113.87         89.82         7.53 o                         
   0  -3   9         39.79         31.48         7.12 o                         
   1  -3   9          8.90         12.14         8.06 o                         
   2  -3   9        317.26        321.57        15.40 o                         
   3  -3   9        202.77        194.68        18.82 o                         
   4  -3   9         87.21         94.53        17.31 o                         
  -5  -2   9          0.01          0.25        15.17 o                         
  -4  -2   9          0.90        -12.09        10.82 o                         
  -3  -2   9        106.80        113.33        13.42 o                         
  -2  -2   9        621.32        657.38        19.36 o                         
  -1  -2   9          3.43          8.05         8.21 o                         
   0  -2   9        442.89        460.82        15.19 o                         
   1  -2   9        729.92        800.92        24.33 o                         
   2  -2   9         43.23         42.58         8.96 o                         
   3  -2   9        177.65        170.69        12.43 o                         
   4  -2   9        144.54        128.85        14.07 o                         
   5  -2   9         28.52         32.41        16.09 o                         
  -5  -1   9          0.13        -12.04        12.67 o                         
  -4  -1   9          0.44          4.33         8.82 o                         
  -3  -1   9        204.58        195.57        11.87 o                         
  -2  -1   9        142.40        145.97        10.37 o                         
  -1  -1   9         52.17         52.89         7.25 o                         
   0  -1   9         67.94         67.07         7.17 o                         
   1  -1   9         17.24         16.44         5.61 o                         
   2  -1   9        164.23        174.12         9.85 o                         
   3  -1   9        286.02        292.10        14.09 o                         
   4  -1   9          0.10         -1.08         9.69 o                         
   5  -1   9         47.65         31.30        11.61 o                         
  -5   0   9        175.58        163.13        19.15 o                         
  -4   0   9        447.14        439.84        23.04 o                         
  -3   0   9        103.07         97.47         9.82 o                         
  -2   0   9        251.54        256.98        14.65 o                         
  -1   0   9         17.07         31.61         6.74 o                         
   0   0   9          0.84          4.96         5.62 o                         
   1   0   9          0.03          1.55         5.02 o                         
   2   0   9          8.79          6.13         5.10 o                         
   3   0   9        599.82        621.43        23.21 o                         
   4   0   9        296.11        292.88        20.53 o                         
   5   0   9        203.17        226.53        24.11 o                         
   6   0   9         56.07         38.95        12.86 o                         
  -5   1   9         27.49         41.55        17.22 o                         
  -4   1   9         26.37          5.08        16.95 o                         
  -3   1   9          8.60         14.05         9.73 o                         
  -2   1   9        125.48        148.64        11.70 o                         
  -1   1   9        540.77        534.89        16.06 o                         
   0   1   9       1556.66       1679.24        34.54 o                         
   1   1   9        417.41        413.65        16.63 o                         
   2   1   9         27.17         15.72         5.09 o                         
   3   1   9        154.60        156.73         9.32 o                         
   4   1   9         71.66        117.07         9.03 o                         
   5   1   9        235.08        221.64        15.50 o                         
   6   1   9         45.73         56.70        11.37 o                         
  -4   2   9          8.67         18.46        14.33 o                         
  -3   2   9        153.92        136.35        14.14 o                         
  -2   2   9         44.93         42.68         8.81 o                         
  -1   2   9        413.65        426.67        15.53 o                         
   0   2   9        271.41        289.77        12.07 o                         
   1   2   9         60.00         68.29         6.38 o                         
   2   2   9         71.46         70.16         7.56 o                         
   3   2   9         52.91         53.25         7.14 o                         
   4   2   9         33.24         35.96         7.32 o                         
   5   2   9         67.42         42.34        10.38 o                         
   6   2   9          0.71        -11.38         9.65 o                         
  -4   3   9        115.64         95.41        25.81 o                         
  -3   3   9         20.83         25.23        13.41 o                         
  -2   3   9        115.21        109.89        12.23 o                         
  -1   3   9        275.17        298.24        14.20 o                         
   0   3   9         37.70         33.74         6.20 o                         
   1   3   9          6.42         11.55         4.76 o                         
   2   3   9        229.07        222.63        11.61 o                         
   3   3   9         23.69         20.78         6.40 o                         
   4   3   9        138.87        130.71         9.58 o                         
   5   3   9        101.95         97.00        14.34 o                         
   6   3   9        131.21        117.13        14.79 o                         
   7   3   9          0.30         14.42        15.03 o                         
  -3   4   9          1.84         40.37        14.49 o                         
  -2   4   9         28.19         36.09        11.41 o                         
  -1   4   9        139.07        155.12        12.28 o                         
   0   4   9       1474.33       1503.22        30.92 o                         
   1   4   9        441.56        471.98        13.86 o                         
   2   4   9         26.27         22.92         7.27 o                         
   3   4   9         50.37         46.67         7.26 o                         
   4   4   9          1.10          3.57         6.48 o                         
   5   4   9        108.13        113.28        12.53 o                         
   6   4   9        308.15        334.50        18.53 o                         
   7   4   9         54.52         21.72        14.94 o                         
  -3   5   9         37.96         35.34        17.39 o                         
  -2   5   9          1.56         11.50        20.06 o                         
  -1   5   9          0.00        -19.93        13.29 o                         
   0   5   9        209.31        217.88        12.68 o                         
   1   5   9        126.33        137.62         9.33 o                         
   2   5   9          2.91         -0.25         6.69 o                         
   3   5   9         53.55         61.66         8.13 o                         
   4   5   9         22.82         22.45         7.91 o                         
   5   5   9        266.93        226.90        15.39 o                         
   6   5   9         22.62         33.98        15.46 o                         
   7   5   9          0.01          0.57        13.15 o                         
  -2   6   9         96.88         93.84        14.86 o                         
  -1   6   9          3.05          8.27        14.63 o                         
   0   6   9          0.60         -2.39         8.53 o                         
   1   6   9          3.45         12.57         7.97 o                         
   2   6   9          0.73         -2.79         8.37 o                         
   3   6   9        123.99        138.16        11.36 o                         
   4   6   9         27.30         21.22         8.48 o                         
   5   6   9         12.36          7.69         8.69 o                         
   6   6   9          6.85         21.09        10.34 o                         
   0   7   9        188.34        249.76        16.84 o                         
   1   7   9        160.16        172.52        12.21 o                         
   2   7   9         32.52         69.22        11.52 o                         
   3   7   9          5.18          6.61         8.58 o                         
   4   7   9          1.35         -1.57         8.69 o                         
   5   7   9          1.62          3.34        11.56 o                         
   6   7   9         40.14         43.00        11.54 o                         
   1   8   9         10.47         28.02        11.26 o                         
   2   8   9         92.14        111.38        16.14 o                         
   3   8   9         74.50         70.10        11.49 o                         
   4   8   9         19.29         14.82        11.12 o                         
   5   8   9         55.16         58.36        14.05 o                         
  -3  -5  10         37.64         52.75        13.41 o                         
  -2  -5  10          5.98         16.06        19.53 o                         
  -1  -5  10          2.06          1.88        11.20 o                         
   0  -5  10          0.00         -2.68        14.56 o                         
  -4  -4  10          0.49          1.49        13.52 o                         
  -3  -4  10        142.89        166.07        19.08 o                         
  -2  -4  10        324.12        348.74        20.41 o                         
  -1  -4  10        249.73        236.23        15.56 o                         
   0  -4  10         81.23         96.12        11.91 o                         
   1  -4  10         27.80         22.87        15.53 o                         
   2  -4  10          2.37         22.72        12.75 o                         
  -5  -3  10          0.64         15.51        15.92 o                         
  -4  -3  10        123.50        116.05        27.93 o                         
  -3  -3  10          1.54         -1.23        15.90 o                         
  -2  -3  10          0.53        -22.64        15.10 o                         
  -1  -3  10        430.18        454.44        32.51 o                         
   0  -3  10         53.07         43.20         9.06 o                         
   1  -3  10          0.31          8.97         9.69 o                         
   2  -3  10        112.43        122.24        13.79 o                         
   3  -3  10          7.43         21.37        12.34 o                         
  -5  -2  10          0.95         -1.41        16.91 o                         
  -4  -2  10          6.59          3.54        13.87 o                         
  -3  -2  10         19.23         29.51        12.03 o                         
  -2  -2  10          2.63          4.53         8.47 o                         
  -1  -2  10        120.38        104.02        14.36 o                         
   0  -2  10         16.48         17.48         7.51 o                         
   1  -2  10         89.08         93.28         9.98 o                         
   2  -2  10        269.39        282.17        20.00 o                         
   3  -2  10          0.29         -0.99        13.61 o                         
   4  -2  10          0.72          1.61        14.27 o                         
  -5  -1  10          3.52          4.71        13.77 o                         
  -4  -1  10         10.36         49.23        14.50 o                         
  -3  -1  10        231.22        274.37        16.84 o                         
  -2  -1  10         98.91        117.10        14.14 o                         
  -1  -1  10        445.92        493.01        17.56 o                         
   0  -1  10        516.18        555.31        18.86 o                         
   1  -1  10         37.66         40.79         7.69 o                         
   2  -1  10        193.77        169.88        11.63 o                         
   3  -1  10        205.61        198.02        14.41 o                         
   4  -1  10          9.12          4.39        11.09 o                         
   5  -1  10        159.55        120.08        16.80 o                         
  -5   0  10        106.44         81.79        21.36 o                         
  -4   0  10        189.26        188.45        17.49 o                         
  -3   0  10         70.08         92.43        12.53 o                         
  -2   0  10         61.33         68.81        11.71 o                         
  -1   0  10         28.06         24.13         8.21 o                         
   0   0  10        374.78        424.25        22.92 o                         
   1   0  10         59.51         69.29         7.79 o                         
   2   0  10        249.20        248.32        11.86 o                         
   3   0  10         28.84         26.91         8.89 o                         
   4   0  10        205.65        239.62        18.55 o                         
   5   0  10         18.14         41.19        12.75 o                         
  -4   1  10          7.72          8.58        15.60 o                         
  -3   1  10         37.40         52.80        12.22 o                         
  -2   1  10         92.40         84.31        10.82 o                         
  -1   1  10         12.50         15.14         7.02 o                         
   0   1  10         22.50         21.18         7.23 o                         
   1   1  10         29.72         31.10         7.55 o                         
   2   1  10        176.50        171.13         9.72 o                         
   3   1  10         84.10         82.71         8.42 o                         
   4   1  10        401.93        359.82        25.83 o                         
   5   1  10          2.01          8.05        10.04 o                         
   6   1  10         28.04         24.74        14.11 o                         
  -4   2  10         16.78         15.29        17.51 o                         
  -3   2  10         66.60         91.60        15.31 o                         
  -2   2  10        616.05        615.15        23.64 o                         
  -1   2  10         41.43         45.17         7.99 o                         
   0   2  10        128.08        133.70         9.60 o                         
   1   2  10          2.63         19.54         6.61 o                         
   2   2  10        124.26        146.72         8.79 o                         
   3   2  10          5.05          7.14         6.77 o                         
   4   2  10        301.61        321.91        19.88 o                         
   5   2  10        112.95         94.95        16.31 o                         
   6   2  10         73.55         44.25        13.41 o                         
  -3   3  10        102.86         43.14        22.33 o                         
  -2   3  10          3.77         12.19        14.20 o                         
  -1   3  10         11.34         16.38         8.19 o                         
   0   3  10         18.84          6.47         7.04 o                         
   1   3  10         48.36         55.42         6.95 o                         
   2   3  10        955.67       1056.71        24.64 o                         
   3   3  10         50.13         47.64         7.78 o                         
   4   3  10        251.97        253.46        21.39 o                         
   5   3  10        289.81        285.97        19.43 o                         
   6   3  10          1.07         21.46        12.50 o                         
  -3   4  10         41.58         34.28        21.68 o                         
  -2   4  10          1.34        -21.60        14.40 o                         
  -1   4  10        175.74        128.32        13.59 o                         
   0   4  10        291.82        269.18        14.95 o                         
   1   4  10         86.20         76.27         7.99 o                         
   2   4  10         48.24         45.80        13.11 o                         
   3   4  10          1.11         -7.67         7.26 o                         
   4   4  10          4.10          0.26        10.88 o                         
   5   4  10         55.14         54.91        10.97 o                         
   6   4  10        120.10        107.07        13.87 o                         
  -2   5  10         36.18         67.71        17.33 o                         
  -1   5  10         32.96         23.11        11.69 o                         
   0   5  10         44.30         60.37         9.52 o                         
   1   5  10         13.14         14.59         8.02 o                         
   2   5  10          1.58         -4.53         9.48 o                         
   3   5  10        239.26        195.11        14.68 o                         
   4   5  10          0.03         -8.79         9.49 o                         
   5   5  10          8.44         -4.29        12.57 o                         
   6   5  10          4.46          7.43        13.75 o                         
  -1   6  10          0.15        -15.04        12.38 o                         
   0   6  10          3.79        -17.42        13.68 o                         
   1   6  10          6.06          1.11         9.30 o                         
   2   6  10        115.02        113.66        12.76 o                         
   3   6  10        606.47        617.99        23.43 o                         
   4   6  10         46.06         44.85        10.85 o                         
   5   6  10        200.34        202.78        14.77 o                         
   6   6  10         43.21         44.22        12.75 o                         
   0   7  10         11.95         -9.55        12.51 o                         
   1   7  10         27.83         43.62        10.98 o                         
   2   7  10          4.58         20.96        10.24 o                         
   3   7  10          2.45         12.74        10.30 o                         
   4   7  10        131.54        116.24        13.61 o                         
   5   7  10         18.41         12.97        11.17 o                         
   3   8  10          6.89         22.51        13.38 o                         
  -3  -4  11         16.20          7.66        23.23 o                         
  -2  -4  11         73.32         77.65        14.28 o                         
  -1  -4  11          0.68         35.24        12.73 o                         
   0  -4  11          0.51         11.46        12.30 o                         
   1  -4  11         16.70         25.39        14.83 o                         
  -4  -3  11         39.90         29.06        24.42 o                         
  -3  -3  11        123.95        102.86        16.74 o                         
  -2  -3  11         16.32         46.66        18.53 o                         
  -1  -3  11         54.37         50.52        12.22 o                         
   0  -3  11         24.61          1.04        13.48 o                         
   1  -3  11         24.31         27.24        12.04 o                         
   2  -3  11          3.35         -4.73        12.23 o                         
  -4  -2  11        276.24        278.73        31.27 o                         
  -3  -2  11          3.17          0.12        13.63 o                         
  -2  -2  11          3.63          7.77        11.28 o                         
  -1  -2  11          8.07         11.98        12.47 o                         
   0  -2  11          4.53         21.23         9.08 o                         
   1  -2  11        158.64        162.34        17.27 o                         
   2  -2  11        366.94        336.49        18.46 o                         
   3  -2  11        119.34        101.51        16.03 o                         
  -4  -1  11         67.69         52.73        16.21 o                         
  -3  -1  11         51.55         43.79        13.22 o                         
  -2  -1  11         60.87         86.89        15.63 o                         
  -1  -1  11         25.65         19.12        11.37 o                         
   0  -1  11        110.29        115.27        11.00 o                         
   1  -1  11          4.90        -11.05         7.95 o                         
   2  -1  11         40.14         57.16        10.31 o                         
   3  -1  11        291.90        297.20        20.42 o                         
   4  -1  11         25.48         20.31        13.47 o                         
  -4   0  11         17.78         33.58        14.80 o                         
  -3   0  11         50.57         52.19        14.10 o                         
  -2   0  11         17.84         30.04        16.88 o                         
  -1   0  11         32.02         32.91        11.45 o                         
   0   0  11         14.38         12.48        10.75 o                         
   1   0  11        138.88        153.64        10.76 o                         
   2   0  11          1.06        -11.30         7.53 o                         
   3   0  11        123.22         97.44        11.76 o                         
   4   0  11         47.67         57.41        12.62 o                         
   5   0  11         18.88         23.05        16.86 o                         
  -4   1  11        137.46        165.58        23.40 o                         
  -3   1  11         42.37         52.52        14.14 o                         
  -2   1  11          2.47          9.09        10.55 o                         
  -1   1  11          9.75         20.09         8.63 o                         
   0   1  11          9.49         -1.21         8.14 o                         
   1   1  11         66.53         82.80        11.90 o                         
   2   1  11        441.35        501.56        25.35 o                         
   3   1  11        500.05        583.36        32.72 o                         
   4   1  11        116.93        120.98        11.88 o                         
   5   1  11        101.31         88.68        14.89 o                         
  -3   2  11         84.07         91.86        16.23 o                         
  -2   2  11        158.15        176.40        19.99 o                         
  -1   2  11        114.31        102.76        12.64 o                         
   0   2  11        454.65        491.41        29.78 o                         
   1   2  11         16.07         24.68        12.06 o                         
   2   2  11        116.96        108.72         9.23 o                         
   3   2  11        283.69        270.52        16.40 o                         
   4   2  11         60.96         64.51        12.64 o                         
   5   2  11          1.04         -1.70        12.52 o                         
  -3   3  11          1.00         -8.47        19.26 o                         
  -2   3  11         40.27         44.79        14.89 o                         
  -1   3  11          6.92         16.03        10.52 o                         
   0   3  11         74.54         73.57        10.75 o                         
   1   3  11          0.08         -3.08         7.82 o                         
   2   3  11          0.46         -6.06         8.15 o                         
   3   3  11          5.13         -1.64         9.57 o                         
   4   3  11         20.96         22.20        11.74 o                         
   5   3  11        156.24        132.25        14.79 o                         
   6   3  11         10.65         21.51        19.11 o                         
  -2   4  11          6.15         -2.23        20.92 o                         
  -1   4  11          4.83        -13.81        11.10 o                         
   0   4  11          0.65        -10.01         9.82 o                         
   1   4  11         19.44         28.92         9.25 o                         
   2   4  11        292.60        254.04        19.16 o                         
   3   4  11         37.45         40.46         9.99 o                         
   4   4  11        253.22        265.87        17.69 o                         
   5   4  11        144.02        130.25        14.01 o                         
   6   4  11          0.16         12.13        14.00 o                         
  -1   5  11        143.68        161.51        17.24 o                         
   0   5  11        224.69        237.52        14.94 o                         
   1   5  11          0.70          4.93         9.83 o                         
   2   5  11         20.52         17.87        11.86 o                         
   3   5  11          0.57         -4.75         9.23 o                         
   4   5  11        260.20        247.52        15.38 o                         
   5   5  11         34.63         17.01        15.95 o                         
   0   6  11          8.17         15.27        15.01 o                         
   1   6  11          0.02         -5.21        10.11 o                         
   2   6  11         13.65         13.02        11.73 o                         
   3   6  11          2.05         10.06        12.37 o                         
   4   6  11         38.66         37.52        12.12 o                         
   5   6  11          2.46          1.63        11.99 o                         
   2   7  11          0.02        -18.03        13.83 o                         
   3   7  11         58.39         47.82        12.54 o                         
   4   7  11          9.27         -1.40        11.93 o                         
  -2  -3  12        180.48        187.95        21.57 o                         
  -1  -3  12          6.30         -4.74        13.49 o                         
   0  -3  12         19.81         13.77        12.37 o                         
   1  -3  12          7.84         -4.92        13.88 o                         
  -3  -2  12          0.65        -11.32        18.55 o                         
  -2  -2  12         27.21         41.46        15.28 o                         
  -1  -2  12          0.13          0.31        11.21 o                         
   0  -2  12         11.60         24.65        13.17 o                         
   1  -2  12          4.77         -9.75        12.13 o                         
   2  -2  12          5.46        -24.54        16.36 o                         
  -3  -1  12          0.01          6.24        14.41 o                         
  -2  -1  12          0.37          3.49        19.72 o                         
  -1  -1  12          0.35         15.63        16.11 o                         
   0  -1  12         28.76         22.84        10.57 o                         
   1  -1  12         55.64         69.63        12.08 o                         
   2  -1  12        180.68        183.46        17.42 o                         
   3  -1  12         49.53         65.99        15.22 o                         
  -3   0  12         96.03         77.94        16.77 o                         
  -2   0  12        161.45        142.53        16.53 o                         
  -1   0  12        181.95        195.92        18.80 o                         
   0   0  12         28.85         29.82        40.29 o                         
   1   0  12          1.15          2.65        10.89 o                         
   2   0  12          4.17          3.09         9.74 o                         
   3   0  12         74.79         80.29        15.27 o                         
   4   0  12         43.79         46.84        16.26 o                         
  -3   1  12          2.23         10.06        16.51 o                         
  -2   1  12         21.49          6.67        16.16 o                         
  -1   1  12         71.19         73.47        14.19 o                         
   0   1  12         19.99         39.31        11.56 o                         
   1   1  12         21.84         19.69         9.83 o                         
   2   1  12        118.14        105.61        11.82 o                         
   3   1  12         18.46          6.70        10.22 o                         
   4   1  12          0.21          2.07        11.84 o                         
  -2   2  12         12.29         55.95        20.94 o                         
  -1   2  12         73.73         77.72        14.15 o                         
   0   2  12         11.00          0.36         9.99 o                         
   1   2  12        219.86        217.04        14.94 o                         
   2   2  12         30.68         27.68         8.91 o                         
   3   2  12         10.27        -15.37        10.24 o                         
   4   2  12          4.02         -9.74        12.22 o                         
   5   2  12        131.50        109.08        17.82 o                         
  -2   3  12         77.05         73.79        19.07 o                         
  -1   3  12         18.14         27.57        13.95 o                         
   0   3  12        140.30        133.45        13.94 o                         
   1   3  12          0.38        -15.25        10.17 o                         
   2   3  12         98.11         84.80        12.28 o                         
   3   3  12          1.26         11.43        10.61 o                         
   4   3  12         61.03         80.70        15.09 o                         
   5   3  12        259.41        241.84        18.62 o                         
  -1   4  12         15.99         24.19        21.01 o                         
   0   4  12        103.88         84.02        14.71 o                         
   1   4  12        155.59        167.86        17.07 o                         
   2   4  12         81.75        110.18        17.43 o                         
   3   4  12         17.75         27.44        16.04 o                         
   4   4  12         18.95          1.86        11.82 o                         
   5   4  12          9.38         25.72        15.03 o                         
   0   5  12          2.03         -5.37        12.23 o                         
   1   5  12          3.88         17.61        11.01 o                         
   2   5  12          4.87          1.48        13.82 o                         
   3   5  12          0.27          4.36        11.61 o                         
   4   5  12          1.64         -6.73        14.17 o                         
   1   6  12         42.09         20.01        13.90 o                         
   2   6  12         13.67         21.76        15.83 o                         
   3   6  12         10.55         -5.79        12.76 o                         
   4   6  12         41.84         88.37        22.13 o                         
   0  -2  13          4.61        -20.06        13.37 o                         
  -2  -1  13         93.35         80.72        23.82 o                         
  -1  -1  13         83.69        104.97        38.09 o                         
   0  -1  13        128.99        139.33        16.11 o                         
   1  -1  13         84.57         73.44        16.31 o                         
   2  -1  13         77.09         97.62        17.29 o                         
  -2   0  13          6.05          0.44        16.18 o                         
  -1   0  13         49.42         59.49        15.45 o                         
   0   0  13          9.28         12.61        12.16 o                         
   1   0  13          0.00         -7.92        12.08 o                         
   2   0  13          5.74          0.09        12.43 o                         
  -2   1  13         52.66         61.49        18.43 o                         
  -1   1  13         46.48         55.31        19.01 o                         
   0   1  13         62.42         58.00        16.89 o                         
   1   1  13         19.31         27.28        11.95 o                         
   2   1  13          0.19         -3.57        11.62 o                         
   3   1  13         67.39         63.44        22.16 o                         
  -1   2  13        124.60        104.54        18.35 o                         
   0   2  13         63.08         60.32        14.00 o                         
   1   2  13        158.86        160.92        15.02 o                         
   2   2  13        164.56        186.55        24.94 o                         
   3   2  13         48.74         55.86        15.55 o                         
  -1   3  13         22.87         34.11        15.61 o                         
   0   3  13          2.89        -11.90        12.65 o                         
   1   3  13         64.89         62.50        14.64 o                         
   2   3  13          9.07         14.68        12.15 o                         
   3   3  13         13.84         -2.83        12.43 o                         
   4   3  13          4.54        -15.30        15.95 o                         
   0   4  13         73.11         42.39        21.14 o                         
   1   4  13          2.58          5.60        12.07 o                         
   2   4  13         12.48         31.83        13.01 o                         
   3   4  13          4.33          1.87        15.45 o                         
   2   5  13         21.73         -1.29        14.32 o                         
                                                                                
